# Supplementary material for: A response to iron involving carbon metabolism in the opportunistic fungal pathogen Candida albicans
Source: mSphere. 2025 Apr 4;10(4):e00040-25. doi: 10.1128/msphere.00040-25 (PMC12039268; doi:10.1128/msphere.00040-25)
Supplement: Table S1 — RNA-seq data, all comparisons. [file msphere.00040-25-s0002.xlsx]

## Sheet: Sef1_Fe_starved_vs_WT_Fe_starve
Feature.ID	Read.Count.All	Read.Count.WT_Fe_starved	Read.Count.Sef1_Fe_starved	LFC(Sef1_Fe_starved/WT_Fe_starved)	lfcSE	stat	p.Value	FDR	Gene Symbol	Gene Name
orf19.5636	72518.5	143174	1863.5	-6.26397	0.0900119	-69.5904	0	0	RBT5
orf19.3988	8429.22	286.371	16572.1	5.85485	0.128166	45.6818	0	0	orf19.3988
orf19.3664	2331.96	4582.78	81.1358	-5.82454	0.143467	-40.5985	0	0	HSP31
orf19.5005	1797.89	81.6346	3514.16	5.42658	0.137765	39.3901	0	0	OSM2
orf19.5634	22915.5	44775.1	1055.86	-5.40658	0.0728546	-74.2106	0	0	FRP1
orf19.5000	1671.66	123.24	3220.08	4.70755	0.118824	39.6178	0	0	CYB2
orf19.1932	2494.55	4804.82	184.283	-4.70536	0.111541	-42.1852	0	0	CFL4
orf19.2023	97255.8	7745.69	186766	4.59169	0.0825882	55.5974	0	0	HGT7
orf19.7114	17029.8	32681.1	1378.49	-4.56742	0.0860395	-53.0851	0	0	CSA1
orf19.2062	3910.15	7431.52	388.783	-4.25646	0.0996927	-42.6958	0	0	SOD4
orf19.2529.1	23524.8	2483.62	44566	4.16538	0.10556	39.4598	0	0	orf19.2529.1
orf19.5063	18313.3	34525.3	2101.33	-4.0381	0.0871389	-46.3409	0	0	COI1
orf19.4212	69923.9	131638	8209.78	-4.00299	0.0818116	-48.9294	0	0	FET99
orf19.542	65187.1	7819.77	122554	3.97015	0.0756569	52.4758	0	0	HXK2
orf19.4555	42479.7	79813.1	5146.28	-3.95505	0.091345	-43.2979	0	0	ALS4
orf19.787	2869.77	360.743	5378.8	3.89787	0.0952347	40.9291	0	0	orf19.787
orf19.1193	88786.2	13998.6	163574	3.54657	0.0796988	44.4997	0	0	GNP1
orf19.7219	55408.5	101989	8828.38	-3.53015	0.0834274	-42.314	0	0	FTR1
orf19.1911	19976.6	3234.5	36718.8	3.50485	0.0760391	46.0928	0	0	PGA52
orf19.6561	4932.08	835.473	9028.68	3.43384	0.0782847	43.8635	0	0	LAT1
orf19.638	11524.8	20948.2	2101.36	-3.31787	0.0790032	-41.9967	0	0	FDH1
orf19.3575	28233.5	5310.55	51156.4	3.26803	0.0723956	45.1412	0	0	CDC19
orf19.4602	23716.8	5281.32	42152.3	2.9966	0.0717429	41.7686	0	0	MDH1-1
orf19.3097	26131.4	6420.89	45841.9	2.83579	0.0737379	38.4577	0	0	PDA1
orf19.395	128664	34585.9	222743	2.68712	0.0707546	37.978	0	0	ENO1
orf19.740	7543.67	1666.7	13420.6	3.00931	0.0802339	37.5067	7.15246e-308	1.73365e-305	HAP41
orf19.5635	8620.89	15181.8	2059.97	-2.88182	0.0771841	-37.3369	4.13383e-305	9.64867e-303	PGA7
orf19.4056	11206.2	3506.44	18906	2.43076	0.0662393	36.6966	8.26496e-295	1.86021e-292	BRG1
orf19.3706	4301.26	420.387	8182.13	4.28262	0.116758	36.6794	1.55635e-294	3.38212e-292	orf19.3706
orf19.3276	3889.45	718.644	7060.25	3.29658	0.0900057	36.6264	1.08838e-293	2.28633e-291	PWP2
orf19.3651	89120.3	28864.6	149376	2.37157	0.064773	36.6136	1.73625e-293	3.52962e-291	PGK1
orf19.4773	132887	38809.2	226964	2.54798	0.0703972	36.1944	7.45721e-287	1.4686e-284	AOX2
orf19.4612	2168.16	75.5381	4260.78	5.81831	0.161038	36.1301	7.65153e-286	1.46121e-283	orf19.4612
orf19.4618	55480.1	15919.7	95040.5	2.57774	0.0719415	35.831	3.63075e-281	6.7297e-279	FBA1
orf19.2179	18780.2	33078.9	4481.56	-2.884	0.0823208	-35.0336	6.92136e-269	1.24624e-266	SIT1
orf19.3705	3845.22	971.704	6718.74	2.7895	0.0797814	34.9643	7.85788e-268	1.37557e-265	PTC6
orf19.54	4120.36	7293.18	947.531	-2.9439	0.0844068	-34.8775	1.62984e-266	2.77602e-264	RHD1
orf19.333	1323.01	118.654	2527.37	4.41223	0.126842	34.7852	4.06679e-265	6.74445e-263	FCY2
orf19.2506	2316.89	4287.41	346.371	-3.6284	0.107242	-33.8338	6.28709e-251	1.01593e-248	orf19.2506
orf19.1510	6861.77	1421.21	12302.3	3.11368	0.0921754	33.7799	3.88907e-250	6.12724e-248	SRD1
orf19.3753	1120.27	2208.15	32.3967	-6.08691	0.184265	-33.0335	2.68358e-239	4.12486e-237	SEF1
orf19.339	16428.7	5107.75	27749.7	2.44173	0.0739458	33.0205	4.11915e-239	6.18069e-237	NDE1
orf19.313	2532.67	4506.13	559.22	-3.01048	0.0917875	-32.7984	6.20871e-236	9.09938e-234	DAL4
orf19.5021	4994.05	1372.7	8615.39	2.64981	0.0819523	32.3335	2.36679e-229	3.38989e-227	PDX1
orf19.5672	15748.9	26885.9	4611.87	-2.54329	0.0794493	-32.0115	7.54699e-225	1.05691e-222	MEP2
orf19.4706	10369.5	3276.46	17462.5	2.41398	0.0761951	31.6816	2.78569e-220	3.8164e-218	orf19.4706
orf19.4551	16149.7	4510.66	27788.7	2.62314	0.0833102	31.4864	1.33267e-217	1.78691e-215	CTN1
orf19.6127	16318.1	6331.06	26305.1	2.05481	0.0659191	31.1716	2.58239e-213	3.39046e-211	LPD1
orf19.4279	4908.81	1245.35	8572.27	2.78303	0.0899189	30.9504	2.5102e-210	3.22842e-208	MNN1
orf19.1415	3354.9	5998.73	711.064	-3.07691	0.100066	-30.7489	1.26506e-207	1.59448e-205	FRE10
orf19.7094	949.639	29.7991	1869.48	5.97213	0.194988	30.6281	5.16598e-206	6.38354e-204	HGT12
orf19.6734	5028.37	8386.54	1670.19	-2.32815	0.076455	-30.4513	1.15269e-203	1.39697e-201	TCC1
orf19.3888	44796.7	13644.2	75949.2	2.47676	0.0814501	30.4083	4.26901e-203	5.07609e-201	PGI1
orf19.3475	4630.47	7730.1	1530.84	-2.33643	0.077046	-30.3251	5.34678e-202	6.23989e-200	orf19.3475
orf19.3846	1119.05	118.054	2120.04	4.16631	0.137854	30.2227	1.19375e-200	1.36782e-198	LYS4
orf19.6745	29705.6	11796.4	47614.7	2.01307	0.0669657	30.0612	1.55811e-198	1.75343e-196	TPI1
orf19.510	1538.62	249.494	2827.75	3.50272	0.117166	29.8954	2.25985e-196	2.49852e-194	orf19.510
orf19.5294	8004.02	1858.11	14149.9	2.92875	0.0981876	29.8281	1.69114e-195	1.83751e-193	PDB1
orf19.4647	892.379	1744.52	40.2393	-5.44952	0.183012	-29.7769	7.78274e-195	8.31302e-193	HAP3
orf19.6068	8871.16	14536.5	3205.8	-2.18109	0.0733902	-29.7191	4.34925e-194	4.56816e-192	SVF1
orf19.4328	6298.72	10812.5	1784.98	-2.59908	0.0876621	-29.6489	3.50579e-193	3.62188e-191	CCC2
orf19.4318	3877.49	1102.51	6652.47	2.5933	0.0879385	29.4899	3.87606e-191	3.93982e-189	MIG1
orf19.6073	9973.68	18158.8	1788.52	-3.34446	0.114256	-29.2717	2.37651e-188	2.37726e-186	HMX1
orf19.6688	25058.8	40012.2	10105.4	-1.98533	0.0679664	-29.2104	1.43144e-187	1.40952e-185	orf19.6688
orf19.2608	203671	76339.8	331003	2.11633	0.0726305	29.1383	1.17367e-186	1.13792e-184	ADH5
orf19.7350	44552.7	14408.3	74697.2	2.37413	0.0817656	29.0359	2.32187e-185	2.21703e-183	RCT1
orf19.1097	9372.09	16523.7	2220.48	-2.89544	0.102876	-28.145	2.75692e-174	2.59315e-172	ALS2
orf19.6814	380618	166649	594587	1.83508	0.0654388	28.0426	4.91488e-173	4.55494e-171	TDH3
orf19.4607	1192.35	216.689	2168.02	3.32231	0.118652	28.0005	1.60011e-172	1.46143e-170	orf19.4607
orf19.822	42623.2	12927.5	72319	2.48391	0.0898924	27.6321	4.58539e-168	4.12817e-166	HSP21
orf19.7498	2701.66	606.49	4796.83	2.9836	0.108151	27.5873	1.58236e-167	1.40451e-165	LEU1
orf19.1779	36179.8	57485.3	14874.3	-1.9504	0.0709134	-27.5039	1.57744e-166	1.38069e-164	MP65
orf19.903	73829.6	31732.5	115927	1.86918	0.0683149	27.3613	7.92767e-165	6.84386e-163	GPM1
orf19.5227	4896.1	8362.67	1429.54	-2.54894	0.09323	-27.3404	1.40627e-164	1.19761e-162	orf19.5227
orf19.3707	6580.24	1618.73	11541.7	2.83392	0.103707	27.3261	2.07514e-164	1.74367e-162	YHB1
orf19.4690	2246.81	3811.86	681.749	-2.48311	0.0911152	-27.2524	1.55728e-163	1.29131e-161	orf19.4690
orf19.3391	2527.14	835.989	4218.29	2.33502	0.0857585	27.2278	3.04115e-163	2.48901e-161	ADK1
orf19.2220	1138.86	180.366	2097.35	3.53926	0.130357	27.1505	2.4956e-162	2.01631e-160	orf19.2220
orf19.6747	2221.01	629.301	3812.71	2.59925	0.0959053	27.1023	9.25571e-162	7.38348e-160	orf19.6747
orf19.734	33240.2	15164.4	51316	1.75871	0.0652967	26.9342	8.74574e-160	6.88945e-158	GLK1
orf19.2369	2759.63	412.112	5107.14	3.63119	0.134912	26.9152	1.45952e-159	1.13554e-157	orf19.2369
orf19.6554	5983.37	1989.87	9976.88	2.3259	0.0870062	26.7326	1.96896e-157	1.51322e-155	orf19.6554
orf19.2674	1265.45	226.147	2304.75	3.34981	0.125584	26.6739	9.45551e-157	7.17936e-155	orf19.2674
orf19.134	1366.9	2488.8	245.009	-3.34664	0.126127	-26.5339	3.94026e-155	2.95613e-153	orf19.134
orf19.6928	36476.6	15018.7	57934.5	1.94768	0.0744658	26.1553	8.57323e-151	6.3563e-149	SAP9
orf19.385	6522.42	11336.8	1707.99	-2.73014	0.10474	-26.0659	8.87561e-150	6.50396e-148	GCV2
orf19.6691	1774.7	444.366	3105.04	2.80437	0.108253	25.9057	5.73882e-148	4.15701e-146	orf19.6691
orf19.7554	1482.04	137.821	2826.26	4.35723	0.168541	25.8526	2.27591e-147	1.62986e-145	orf19.7554
orf19.2108	1599.69	428.906	2770.47	2.69175	0.104316	25.8037	8.04866e-147	5.69918e-145	SOD6
orf19.5952	4013.76	7021.97	1005.55	-2.80317	0.108816	-25.7607	2.44534e-146	1.71228e-144	orf19.5952
orf19.5602	4229.55	1463.02	6996.09	2.25762	0.0880113	25.6515	4.06616e-145	2.81593e-143	BMT6
orf19.1509	1081.97	157.586	2006.35	3.67027	0.143178	25.6342	6.34463e-145	4.34607e-143	ROD1
orf19.4284	1245.58	2239.32	251.835	-3.15077	0.123082	-25.5989	1.56864e-144	1.06297e-142	BUR2
orf19.847	5729.8	1542.71	9916.89	2.68427	0.105057	25.5507	5.38893e-144	3.61287e-142	YIM1
orf19.5645	1433.49	149.152	2717.82	4.18738	0.164527	25.451	6.88593e-143	4.56791e-141	MET15
orf19.5307	15751.8	25127.2	6376.37	-1.97838	0.0783603	-25.2472	1.21549e-140	7.97919e-139	JEN2
orf19.449	64785.8	30839.9	98731.6	1.67872	0.0666825	25.1748	7.57014e-140	4.91825e-138	orf19.449
orf19.6559	1841.6	496.213	3186.98	2.68301	0.106879	25.1032	4.59096e-139	2.95227e-137	orf19.6559
orf19.711	3108.59	844.413	5372.77	2.66946	0.106484	25.069	1.08349e-138	6.8971e-137	orf19.711
orf19.6084	2450.33	4181.28	719.387	-2.53945	0.10198	-24.9015	7.17542e-137	4.52195e-135	orf19.6084
orf19.675	39572.2	15775.1	63369.3	2.00612	0.0805822	24.8953	8.36122e-137	5.21707e-135	orf19.675
orf19.3156	995.363	255.385	1735.34	2.76475	0.111149	24.8742	1.41408e-136	8.7368e-135	orf19.3156
orf19.3133	7796.13	2520.58	13071.7	2.37461	0.0955608	24.8492	2.6403e-136	1.61545e-134	GUT2
orf19.6869	2313.45	3789.74	837.155	-2.17883	0.0879181	-24.7825	1.38575e-135	8.39711e-134	orf19.6869
orf19.2765	28518.3	11007.8	46028.9	2.06401	0.083572	24.6974	1.13998e-134	6.84207e-133	PGA62
orf19.1930	1380.29	2753.64	6.94655	-8.63231	0.349982	-24.665	2.53973e-134	1.50994e-132	CFL5
orf19.2701	2445.91	705.162	4186.66	2.56977	0.104819	24.5163	9.90858e-133	5.83587e-131	orf19.2701
orf19.2877	148145	56341.1	239948	2.09046	0.0855089	24.4473	5.37947e-132	3.13902e-130	PDC11
orf19.5622	9440.58	4276.54	14604.6	1.77187	0.0725297	24.4295	8.30482e-132	4.80156e-130	GLC3
orf19.1605	768.366	146.917	1389.82	3.24141	0.133263	24.3234	1.10793e-130	6.34742e-129	PMS1
orf19.2468	997.172	136.975	1857.37	3.76076	0.155528	24.1806	3.55964e-129	2.02098e-127	orf19.2468
orf19.2093	7034.91	2510.88	11558.9	2.20273	0.0925009	23.8131	2.44652e-125	1.3766e-123	RFA1
orf19.3392	626.521	103.573	1149.47	3.47307	0.145891	23.806	2.89637e-125	1.6153e-123	DOG1
orf19.2525	13537.9	6324.58	20751.2	1.71415	0.0726319	23.6006	3.80376e-123	2.10275e-121	LYS12
orf19.4000	3076.24	5298.78	853.698	-2.63296	0.111624	-23.5878	5.13869e-123	2.816e-121	GRF10
orf19.4384.1	491.972	21.3778	962.567	5.49389	0.23302	23.5769	6.65161e-123	3.61366e-121	orf19.4384.1
orf19.6257	5812.79	1593.3	10032.3	2.65452	0.112964	23.4987	4.20348e-122	2.25609e-120	GLT1
orf19.2680	5115.97	2104.25	8127.69	1.94962	0.0829677	23.4985	4.22436e-122	2.25609e-120	orf19.2680
orf19.5723	12052.1	19770.5	4333.69	-2.18985	0.0937649	-23.3547	1.236e-120	6.54563e-119	POX1
orf19.1543	3800.85	5944.31	1657.39	-1.84229	0.0793926	-23.2049	4.06701e-119	2.13586e-117	OPI1
orf19.789	12981.5	5134.11	20828.9	2.02036	0.0872484	23.1564	1.25271e-118	6.52444e-117	PYC2
orf19.3171	14907.1	5901.99	23912.3	2.01845	0.0872856	23.1247	2.61232e-118	1.34942e-116	ACH1
orf19.1709	4286.88	7198.74	1375.01	-2.3886	0.103413	-23.0977	4.88232e-118	2.5015e-116	orf19.1709
orf19.6937	6373.15	2569.9	10176.4	1.98533	0.0861288	23.0508	1.44556e-117	7.34672e-116	PTR22
orf19.899	3212.17	5066.12	1358.21	-1.89925	0.0824183	-23.0441	1.68665e-117	8.50339e-116	orf19.899
orf19.5754	7663.13	12163.3	3162.94	-1.94333	0.0844843	-23.0023	4.42207e-117	2.21174e-115	orf19.5754
orf19.3733	676.847	107.192	1246.5	3.53846	0.154095	22.9629	1.09482e-116	5.43273e-115	IDP2
orf19.7502	33279.8	50476.5	16083.1	-1.6501	0.0720609	-22.8987	4.79119e-116	2.35891e-114	orf19.7502
orf19.2633	2152.19	3418.02	886.351	-1.94747	0.0852786	-22.8366	1.98509e-115	9.69769e-114	HGT14
orf19.5525	881.121	183.131	1579.11	3.10785	0.137481	22.6056	3.81342e-113	1.84863e-111	orf19.5525
orf19.111	1635.63	535.353	2735.92	2.35342	0.104189	22.588	5.68246e-113	2.73365e-111	CAN2
orf19.6578	6223.78	2559.47	9888.09	1.94971	0.0864132	22.5627	1.00828e-112	4.81379e-111	orf19.6578
orf19.5293	2599.65	1148.78	4050.52	1.8181	0.0808779	22.4796	6.57601e-112	3.11594e-110	orf19.5293
orf19.5911	14724.4	6943.51	22505.2	1.69651	0.0758474	22.3674	8.18141e-111	3.8477e-109	CMK1
orf19.6585	462.339	47.4074	877.271	4.20785	0.18948	22.2074	2.91576e-109	1.36112e-107	orf19.6585
orf19.6518	1280.26	2252.15	308.375	-2.86831	0.129672	-22.1197	2.04297e-108	9.46676e-107	orf19.6518
orf19.1796	770.989	185.397	1356.58	2.87119	0.130226	22.0477	1.00456e-107	4.62097e-106	orf19.1796
orf19.704	1787.89	631.133	2944.66	2.22184	0.101918	21.8002	2.31116e-105	1.05543e-103	SOL3
orf19.6225.1	5818.47	2086.95	9550	2.19402	0.100679	21.7922	2.75077e-105	1.24715e-103	orf19.6225.1
orf19.1562	8500.5	3925.69	13075.3	1.73581	0.0797994	21.7522	6.59152e-105	2.96713e-103	orf19.1562
orf19.6844	249693	124683	374702	1.58748	0.0734053	21.6263	1.01666e-103	4.54398e-102	ICL1
orf19.2947	2003.82	749.979	3257.66	2.11861	0.0980516	21.6071	1.54164e-103	6.84184e-102	SNZ1
orf19.2870	3350.82	1349.44	5352.2	1.98774	0.0920391	21.5967	1.93047e-103	8.50757e-102	orf19.2870
orf19.2693	1827.94	625.527	3030.36	2.27633	0.106141	21.4463	4.94777e-102	2.16534e-100	GST2
orf19.3653	2270.62	3795.17	746.068	-2.34614	0.109908	-21.3464	4.21297e-101	1.83104e-99	FAT1
orf19.2075	13043.9	5021.72	21066.2	2.06862	0.0969797	21.3304	5.9247e-101	2.55736e-99	DFG5
orf19.2454	2116.8	3540.44	693.159	-2.35177	0.110333	-21.3152	8.19876e-101	3.51487e-99	PHO87
orf19.4651	936.69	1617.48	255.903	-2.6619	0.125102	-21.2778	1.82266e-100	7.7611e-99	PGA53
orf19.346	4997.83	2456.42	7539.25	1.61794	0.0760675	21.2698	2.16176e-100	9.14323e-99	ALT1
orf19.125	1262.39	213.527	2311.25	3.43563	0.161529	21.2695	2.17741e-100	9.14801e-99	EBP1
orf19.2699	11879.5	5697.17	18061.8	1.66463	0.0783003	21.2596	2.68892e-100	1.12222e-98	ABP1
orf19.4878	2902.21	1231.48	4572.93	1.89262	0.0890381	21.2563	2.88556e-100	1.19637e-98	orf19.4878
orf19.4450	2616.56	1013.51	4219.62	2.05804	0.0968551	21.2486	3.39367e-100	1.39784e-98	ZCF23
orf19.3131	902.162	256.414	1547.91	2.59348	0.122281	21.2091	7.87079e-100	3.22089e-98	OYE32
orf19.1275	1620.87	2622.97	618.77	-2.08299	0.0984922	-21.1488	2.82986e-99	1.15057e-97	GAT1
orf19.7514	48033.2	16736.3	79330.1	2.2449	0.106231	21.1322	4.02451e-99	1.6258e-97	PCK1
orf19.4450.1	32800.7	16715.1	48886.3	1.54828	0.0736253	21.0291	3.54988e-98	1.42493e-96	orf19.4450.1
orf19.2942	15519	7945.57	23092.4	1.53916	0.0733357	20.9878	8.47393e-98	3.37992e-96	DIP5
orf19.2590	1419.62	474.759	2364.48	2.316	0.11064	20.9328	2.69351e-97	1.06758e-95	orf19.2590
orf19.1287	1085.49	1792.23	378.752	-2.24245	0.10758	-20.8445	1.71002e-96	6.73533e-95	orf19.1287
orf19.4449	3677.66	1650.64	5704.69	1.78916	0.0859691	20.8117	3.39182e-96	1.31946e-94	CCS1
orf19.2344	16304.9	24296.2	8313.52	-1.54725	0.0743442	-20.812	3.37134e-96	1.31946e-94	ASR1
orf19.1414	1909.41	847.848	2970.97	1.80904	0.0871579	20.7559	1.08414e-95	4.19155e-94	orf19.1414
orf19.610	19091	28560.2	9621.72	-1.56964	0.075791	-20.7101	2.80848e-95	1.07921e-93	EFG1
orf19.6659	18872.5	10671.6	27073.4	1.34311	0.0650975	20.6323	1.40926e-94	5.38252e-93	GAP6
orf19.3506	1146.74	385.312	1908.16	2.30798	0.112458	20.523	1.34067e-93	5.08968e-92	DBR1
orf19.4617	2590.17	1145.91	4034.43	1.81582	0.0886427	20.4847	2.94732e-93	1.11222e-91	orf19.4617
orf19.6119	2502.14	1007.93	3996.35	1.98727	0.0970609	20.4745	3.63784e-93	1.36462e-91	orf19.6119
orf19.3655	911.884	1626.54	197.23	-3.04148	0.148994	-20.4135	1.26981e-92	4.7351e-91	orf19.3655
orf19.4679	2896.14	4375.94	1416.34	-1.62739	0.0797325	-20.4107	1.34442e-92	4.98386e-91	AGP2
orf19.2107.1	146093	67365	224821	1.7387	0.0857722	20.2712	2.31165e-91	8.5193e-90	STF2
orf19.2048	12552.6	5259.23	19846	1.91585	0.094685	20.2339	4.92423e-91	1.80422e-89	orf19.2048
orf19.1350	11484.3	17074.6	5893.97	-1.53458	0.0759503	-20.2051	8.8267e-91	3.21537e-89	orf19.1350
orf19.3997	275757	136479	415036	1.60456	0.0796998	20.1325	3.83071e-90	1.38742e-88	ADH1
orf19.6387	32997.4	17977	48017.8	1.41741	0.0706046	20.0753	1.2139e-89	4.37144e-88	HSP104
orf19.4099	2013.47	721.284	3305.65	2.19603	0.109463	20.0619	1.58942e-89	5.69119e-88	ECM17
orf19.2047	7200.99	3000.98	11401	1.9256	0.0960238	20.0534	1.88524e-89	6.7123e-88	orf19.2047
orf19.4505	507.093	952.342	61.8447	-3.938	0.197291	-19.9604	1.21747e-88	4.3104e-87	ADH3
orf19.434	2261.47	984.547	3538.39	1.84555	0.0926079	19.9287	2.29497e-88	8.07983e-87	PRD1
orf19.5113	26553.2	41876.5	11229.9	-1.89888	0.0953459	-19.9157	2.97347e-88	1.04105e-86	ADH2
orf19.2593	2703.15	1152.58	4253.72	1.88377	0.0946891	19.8943	4.56158e-88	1.58823e-86	BIO2
orf19.4580	843.148	214.207	1472.09	2.78009	0.140237	19.8242	1.84045e-87	6.37282e-86	orf19.4580
orf19.6116	7470.75	3822.38	11119.1	1.54049	0.0778552	19.7866	3.88317e-87	1.33725e-85	GLK4
orf19.3278	68510.7	32085.9	104935	1.70948	0.0866155	19.7364	1.04944e-86	3.59433e-85	GSY1
orf19.681	5248.81	8688.91	1808.71	-2.26377	0.114892	-19.7035	2.01288e-86	6.85684e-85	HAP43
orf19.5536	749.195	1286.59	211.797	-2.60106	0.132712	-19.5992	1.57032e-85	5.32051e-84	orf19.5536
orf19.781	2962.95	906.826	5019.08	2.46868	0.127126	19.4191	5.32057e-84	1.79306e-82	DUR3
orf19.1580	1527.23	2613.31	441.146	-2.56657	0.132555	-19.3622	1.60793e-83	5.38999e-82	orf19.1580
orf19.6555	1053.33	329.229	1777.43	2.43265	0.125825	19.3337	2.79679e-83	9.32561e-82	orf19.6555
orf19.5204	3612.03	1861.05	5363.01	1.52696	0.0792091	19.2775	8.29693e-83	2.75196e-81	orf19.5204
orf19.4304	2292.81	979.256	3606.37	1.88053	0.0977636	19.2355	1.86821e-82	6.16412e-81	GAP1
orf19.23	1131.57	1895.52	367.631	-2.36542	0.122987	-19.233	1.95863e-82	6.42879e-81	RTA3
orf19.6420	726.057	210.462	1241.65	2.56028	0.1332	19.2213	2.45474e-82	8.01542e-81	PGA13
orf19.5305	13159.5	18851	7468.02	-1.3359	0.0696031	-19.1931	4.22832e-82	1.37355e-80	RHD3
orf19.3915	3090.95	1466.66	4715.23	1.68471	0.087898	19.1666	7.03083e-82	2.27222e-80	orf19.3915
orf19.6081	11994.4	6301.3	17687.4	1.48903	0.0777347	19.1553	8.74198e-82	2.81082e-80	PHR2
orf19.2670	1859.13	810.8	2907.47	1.84234	0.0964278	19.1059	2.25611e-81	7.21728e-80	orf19.2670
orf19.6143	9293.78	13483.8	5103.72	-1.40174	0.0736466	-19.0333	9.04164e-81	2.8778e-79	orf19.6143
orf19.6229	6669.47	3085.38	10253.6	1.7325	0.0910874	19.0202	1.16132e-80	3.6777e-79	CAT1
RPR1	502.638	92.3301	912.946	3.30525	0.173932	19.0031	1.60642e-80	5.06183e-79	RPR1
orf19.3367	2081.94	1017.1	3146.79	1.62929	0.0860768	18.9284	6.65797e-80	2.08749e-78	orf19.3367
orf19.6066	5759.45	9311.28	2207.63	-2.07681	0.109752	-18.9228	7.40817e-80	2.3112e-78	orf19.6066
orf19.6209	4559.59	2284.06	6835.12	1.5813	0.0838176	18.866	2.17194e-79	6.74264e-78	orf19.6209
orf19.7539	2593.06	4207.5	978.616	-2.10331	0.111642	-18.8398	3.56625e-79	1.10169e-77	INO2
orf19.5544	12403.4	7456.8	17349.9	1.21829	0.0649076	18.7696	1.33773e-78	4.11238e-77	SAC6
orf19.7283	3367.05	1402.11	5331.99	1.9269	0.102675	18.7671	1.40421e-78	4.2958e-77	orf19.7283
orf19.3822	19366.8	10280.7	28452.9	1.46863	0.078606	18.6834	6.75437e-78	2.05633e-76	SCS7
orf19.3441	15833.3	9043.61	22623	1.32283	0.0709772	18.6374	1.59858e-77	4.84338e-76	FRP6
orf19.1064	12017.9	6196.81	17838.9	1.52541	0.0820806	18.5843	4.30217e-77	1.29724e-75	ACS2
orf19.6311	52986.7	30685.8	75287.6	1.29484	0.0698621	18.5342	1.09378e-76	3.28239e-75	orf19.6311
orf19.4775	2257.4	3508.73	1006.07	-1.80199	0.0973234	-18.5155	1.54882e-76	4.62591e-75	CTA8
orf19.3618	15337.7	24301.4	6374.06	-1.93092	0.104483	-18.4807	2.9539e-76	8.78088e-75	YWP1
orf19.535	1746.89	3028.24	465.545	-2.70201	0.146748	-18.4126	1.04076e-75	3.07927e-74	RBR1
orf19.5975	2162.57	3361.63	963.514	-1.80261	0.098114	-18.3727	2.17521e-75	6.4057e-74	TRY4
orf19.1448	644.174	113.989	1174.36	3.36362	0.183719	18.3085	7.07295e-75	2.0732e-73	APT1
orf19.2098	7034.6	3663.79	10405.4	1.50589	0.0823724	18.2815	1.16233e-74	3.39122e-73	ARO8
orf19.6770	2549.42	1232.5	3866.33	1.64921	0.0902347	18.2769	1.26436e-74	3.67188e-73	orf19.6770
orf19.2451	709.931	229.131	1190.73	2.37715	0.130115	18.2696	1.44558e-74	4.17893e-73	PGA45
orf19.1867	3160.07	1623.7	4696.44	1.53221	0.0840896	18.2212	3.50557e-74	1.00877e-72	orf19.1867
orf19.133	1021.99	1689.99	353.989	-2.25502	0.123799	-18.2152	3.91086e-74	1.12028e-72	orf19.133
orf19.4043	9690.33	5035.18	14345.5	1.51048	0.0829606	18.2072	4.52896e-74	1.29147e-72	orf19.4043
orf19.6494	4724.88	7091.25	2358.51	-1.58802	0.0874677	-18.1555	1.16096e-73	3.29566e-72	WHI3
orf19.6782	680.476	1148.08	212.868	-2.42939	0.133828	-18.1531	1.21459e-73	3.43243e-72	BMT1
orf19.4682	835.845	230.472	1441.22	2.64444	0.145734	18.1458	1.38724e-73	3.90286e-72	HGT17
orf19.1224	3961.8	2135.31	5788.29	1.43867	0.0793285	18.1355	1.6706e-73	4.67917e-72	FRP3
orf19.4754	12504.6	5168.34	19840.8	1.94074	0.107294	18.0881	3.95285e-73	1.10225e-71	ZWF1
orf19.5032	12269.7	18306.7	6232.62	-1.55461	0.0861923	-18.0366	1.00602e-72	2.79292e-71	SIM1
orf19.1228	2053.07	3097.79	1008.34	-1.6191	0.089797	-18.0306	1.12004e-72	3.09582e-71	HAP2
orf19.2568	10255.9	5686.69	14825.2	1.38236	0.0768273	17.9931	2.20782e-72	6.07585e-71	IFU5
orf19.6807	8313.35	11760.2	4866.47	-1.27304	0.0709271	-17.9485	4.92817e-72	1.35032e-70	orf19.6807
orf19.1926	276.235	541.485	10.9844	-5.6264	0.314221	-17.9059	1.06125e-71	2.89522e-70	SEF2
orf19.3053	3159.75	1410.26	4909.23	1.79959	0.101352	17.7558	1.55336e-70	4.21951e-69	orf19.3053
orf19.1591	2202.37	1089.59	3315.16	1.60512	0.0906438	17.708	3.63784e-70	9.83934e-69	ERG10
orf19.1991	4780.14	2234.81	7325.47	1.71261	0.0967298	17.7051	3.82974e-70	1.03141e-68	orf19.1991
orf19.5238	2776.16	4260.97	1291.36	-1.7224	0.0979037	-17.5928	2.79503e-69	7.49543e-68	orf19.5238
orf19.87	678.381	1182.95	173.809	-2.76945	0.157795	-17.5509	5.85911e-69	1.56458e-67	GPX1
orf19.6224	462.82	97.93	827.711	3.07911	0.176062	17.4888	1.74378e-68	4.63684e-67	orf19.6224
orf19.3749	4629.02	1978.81	7279.22	1.87904	0.107647	17.4555	3.12489e-68	8.27439e-67	OPT3
orf19.2125	12470.2	6846.5	18094	1.40207	0.0803338	17.453	3.26338e-68	8.60496e-67	orf19.2125
orf19.5225.2	3348.89	4966.85	1730.94	-1.52084	0.087675	-17.3464	2.10166e-67	5.5186e-66	RPL27A
orf19.4445	16935	7889.32	25980.6	1.7195	0.099226	17.3291	2.83689e-67	7.41828e-66	orf19.4445
orf19.220	41424.7	24178.2	58671.3	1.27895	0.0738315	17.3226	3.17709e-67	8.27357e-66	PIR1
orf19.5206	2396.07	1113.36	3678.78	1.7244	0.100143	17.2193	1.90182e-66	4.93221e-65	orf19.5206
orf19.7152	3558.22	1945.88	5170.57	1.4098	0.0819543	17.2022	2.55539e-66	6.60003e-65	orf19.7152
orf19.2462	4626.13	166.642	9085.62	5.76878	0.337428	17.0963	1.58108e-65	4.06693e-64	PRN3
orf19.1267	3301.09	1518.12	5084.05	1.74351	0.102063	17.0826	1.99966e-65	5.12271e-64	orf19.1267
orf19.1889	632.54	223.83	1041.25	2.2174	0.130367	17.0089	7.05608e-65	1.8003e-63	orf19.1889
orf19.7566	27496.6	15981	39012.2	1.28757	0.0757716	16.9928	9.28616e-65	2.35973e-63	orf19.7566
RDN18	113603	60775	166431	1.45337	0.0855865	16.9813	1.12992e-64	2.85975e-63	RDN18
orf19.6126	5460.58	3169.8	7751.35	1.29004	0.0760249	16.9686	1.40176e-64	3.53357e-63	KGD2
orf19.6190	4971.8	2903.19	7040.42	1.27807	0.0753377	16.9646	1.50185e-64	3.77077e-63	SRB1
orf19.5902	2818.37	1348.68	4288.06	1.6688	0.0984428	16.952	1.85953e-64	4.65031e-63	RAS2
orf19.5607	5894.93	2733.01	9056.84	1.72841	0.102321	16.892	5.15176e-64	1.28326e-62	orf19.5607
orf19.7387	1622.19	807.231	2437.14	1.59404	0.094419	16.8827	6.03691e-64	1.49782e-62	ELP3
orf19.4044	3916.41	1866	5966.81	1.67692	0.0994799	16.8569	9.34268e-64	2.30892e-62	MUM2
orf19.101	1696.84	573.326	2820.35	2.29821	0.136507	16.8359	1.33251e-63	3.28027e-62	RIM9
orf19.3590	4040.7	1860.77	6220.64	1.74106	0.103421	16.8347	1.35972e-63	3.33422e-62	IPP1
orf19.7310	26526.3	37126.4	15926.2	-1.22109	0.0725566	-16.8295	1.4843e-63	3.6256e-62	orf19.7310
orf19.3425	3540.34	2025.66	5055.02	1.31928	0.0787585	16.7509	5.57295e-63	1.35601e-61	orf19.3425
orf19.6996	879.548	294.983	1464.11	2.3109	0.138069	16.7373	7.01437e-63	1.70017e-61	MNN14
orf19.2987	2918.03	4244.15	1591.92	-1.4148	0.0847065	-16.7023	1.26034e-62	3.04317e-61	orf19.2987
orf19.97	3556.08	5193.43	1918.74	-1.43655	0.0860231	-16.6996	1.32029e-62	3.17574e-61	CAN1
orf19.4215	15959.9	22551.6	9368.17	-1.26734	0.0759506	-16.6864	1.64607e-62	3.94431e-61	FET34
orf19.5604	224.608	18.8465	430.37	4.50859	0.270359	16.6763	1.94929e-62	4.65319e-61	MDR1
orf19.2823	791.054	1354.59	227.521	-2.57142	0.15451	-16.6424	3.43648e-62	8.17233e-61	RFG1
orf19.3656	4593.1	2482.46	6703.74	1.43309	0.0863793	16.5906	8.14683e-62	1.93012e-60	COX15
orf19.1381	8802.83	4398.98	13206.7	1.58598	0.0956521	16.5807	9.61584e-62	2.26963e-60	orf19.1381
orf19.909	1248.97	623.224	1874.71	1.58878	0.0958995	16.5671	1.20456e-61	2.8325e-60	STP4
orf19.2882	1757.09	2695.32	818.857	-1.71817	0.10381	-16.5511	1.57327e-61	3.68577e-60	XUT1
orf19.1945	4076.44	6061.53	2091.35	-1.53493	0.0927923	-16.5416	1.84216e-61	4.29973e-60	AUR1
orf19.88	21311.3	12400.1	30222.4	1.28526	0.077724	16.5363	2.01139e-61	4.67741e-60	ILV5
orf19.4921.1	15615.5	2247.54	28983.6	3.68879	0.223079	16.5357	2.02844e-61	4.69971e-60	orf19.4921.1
orf19.2396	1342.5	2120.42	564.586	-1.91034	0.115547	-16.533	2.12158e-61	4.89751e-60	IFR2
orf19.4066	4800.14	7095.98	2504.3	-1.50274	0.090943	-16.524	2.46485e-61	5.66916e-60	orf19.4066
orf19.6632	896.04	334.153	1457.93	2.12561	0.128699	16.5161	2.80849e-61	6.43603e-60	ACO2
orf19.5963	5061.06	2716.3	7405.82	1.44695	0.0876972	16.4994	3.70562e-61	8.46116e-60	orf19.5963
orf19.345	715.496	197.589	1233.4	2.64238	0.160733	16.4395	9.96666e-61	2.26751e-59	orf19.345
orf19.6225	10017.6	5348.18	14687	1.45739	0.0888114	16.41	1.62337e-60	3.68002e-59	PCL7
orf19.7085	27480.7	16556.5	38404.9	1.2139	0.0740373	16.3958	2.05048e-60	4.63159e-59	orf19.7085
orf19.348	1107.83	1707.19	508.465	-1.7467	0.106546	-16.3938	2.11854e-60	4.76823e-59	SKN2
orf19.723	4270.64	2303.61	6237.67	1.43695	0.0876583	16.3927	2.15724e-60	4.83806e-59	BCR1
orf19.1842	1117.28	1694.03	540.53	-1.64801	0.100694	-16.3664	3.32279e-60	7.42561e-59	BUD5
orf19.5521	1938.53	1010	2867.07	1.50539	0.0920475	16.3545	4.04093e-60	8.99856e-59	ISA1
orf19.5287	313.589	54.6083	572.569	3.38888	0.207275	16.3497	4.37093e-60	9.69915e-59	orf19.5287
orf19.5437	882.157	308.58	1455.73	2.23774	0.13687	16.3494	4.39128e-60	9.71013e-59	RHR2
orf19.1461	10728.2	4713.19	16743.3	1.82889	0.111868	16.3487	4.44246e-60	9.78895e-59	orf19.1461
orf19.6837	865.66	262.76	1468.56	2.48248	0.151888	16.3442	4.78349e-60	1.05037e-58	FMA1
orf19.6092	4219.45	6095.58	2343.32	-1.37906	0.0844439	-16.3311	5.93076e-60	1.29777e-58	KEL1
orf19.4907	2160.3	1111.46	3209.14	1.52969	0.0937357	16.3192	7.20384e-60	1.57089e-58	orf19.4907
orf19.255	5415.78	7773.62	3057.93	-1.34598	0.0826918	-16.2771	1.43528e-59	3.11902e-58	ZCF1
orf19.2841	10644.6	6032.03	15257.3	1.3387	0.0824814	16.2304	3.07633e-59	6.6622e-58	PGM2
orf19.3765	2434.6	3667.88	1201.31	-1.61008	0.0992095	-16.2291	3.14144e-59	6.77993e-58	RAX2
orf19.3222	834.004	1345.76	322.248	-2.06362	0.127252	-16.2168	3.83817e-59	8.25534e-58	orf19.3222
orf19.7115	8480.82	4925.49	12036.2	1.28902	0.0795073	16.2127	4.1047e-59	8.79857e-58	SAC7
orf19.4933	214.991	12.3325	417.649	5.08276	0.314039	16.1851	6.42212e-59	1.37194e-57	FAD3
orf19.7550	650.886	214.619	1087.15	2.34016	0.14476	16.1658	8.78226e-59	1.86979e-57	IFA14
orf19.4807	1200.32	526.974	1873.67	1.83016	0.113595	16.1114	2.12284e-58	4.50443e-57	orf19.4807
orf19.5210	730.526	1200.76	260.296	-2.20727	0.137009	-16.1104	2.15554e-58	4.55846e-57	orf19.5210
orf19.4255	820.742	275.116	1366.37	2.31201	0.144039	16.0513	5.60232e-58	1.1808e-56	ECM331
orf19.2248	1858.59	876.985	2840.19	1.69535	0.105837	16.0184	9.50204e-58	1.99606e-56	ARE2
orf19.4731	1238.29	1888.58	587.995	-1.68301	0.105069	-16.0182	9.54311e-58	1.99803e-56	orf19.4731
orf19.2067	1722.28	894.768	2549.79	1.51056	0.0945718	15.9726	1.98393e-57	4.13998e-56	orf19.2067
orf19.6637	20471.1	13658.6	27283.7	0.998221	0.0629338	15.8614	1.17181e-56	2.4372e-55	orf19.6637
orf19.5338	3182.97	1381.63	4984.31	1.85098	0.117477	15.7561	6.23652e-56	1.29285e-54	GAL4
orf19.3104	423.564	120.212	726.916	2.59647	0.164971	15.7389	8.18372e-56	1.69094e-54	YDC1
orf19.2277	4582.4	2811.23	6353.57	1.17642	0.0747798	15.7318	9.15634e-56	1.88573e-54	TPK2
orf19.4609	618.539	249.818	987.26	1.98233	0.126215	15.7059	1.37742e-55	2.82751e-54	orf19.4609
orf19.2397.3	11197.3	5952.42	16442.3	1.46579	0.0934233	15.6898	1.77705e-55	3.63602e-54	orf19.2397.3
orf19.4581	568.883	200.831	936.934	2.22157	0.142077	15.6364	4.11552e-55	8.39353e-54	orf19.4581
orf19.3999	1235.92	1914.49	557.348	-1.78121	0.114411	-15.5686	1.19044e-54	2.42006e-53	orf19.3999
orf19.320	665.533	1069.74	261.329	-2.03422	0.130841	-15.5472	1.66201e-54	3.36783e-53	orf19.320
orf19.6296	863.96	375.147	1352.77	1.85035	0.11902	15.5466	1.67788e-54	3.3891e-53	VPS22
orf19.24	2893.88	1394.06	4393.7	1.65592	0.106724	15.5159	2.70828e-54	5.4529e-53	RTA2
orf19.5611	962.893	334.392	1591.39	2.25092	0.145202	15.502	3.36208e-54	6.74771e-53	orf19.5611
orf19.203	6867.05	3965.63	9768.48	1.30057	0.0839568	15.4909	3.99727e-54	7.99708e-53	STB3
orf19.4444	1097.62	431.505	1763.73	2.03059	0.131085	15.4906	4.0155e-54	8.00812e-53	PHO15
orf19.2445	604.858	211.36	998.357	2.24023	0.144677	15.4844	4.42289e-54	8.79276e-53	orf19.2445
orf19.677	1764.04	955.325	2572.75	1.42927	0.0923688	15.4735	5.23969e-54	1.03838e-52	CHO1
orf19.7537	924.449	1440.73	408.167	-1.81948	0.117603	-15.4714	5.41131e-54	1.06903e-52	BNR1
orf19.4270	941.256	1504.88	377.633	-1.99558	0.129073	-15.4609	6.37215e-54	1.25492e-52	MNN13
orf19.6586	601.499	164.357	1038.64	2.65972	0.172252	15.4409	8.68661e-54	1.70539e-52	orf19.6586
orf19.3734	3556.08	2120.55	4991.62	1.23495	0.0800308	15.431	1.01352e-53	1.9836e-52	GEF2
orf19.1363	4416.72	2132.3	6701.15	1.65189	0.107159	15.4152	1.29274e-53	2.52224e-52	orf19.1363
orf19.5070	1149.99	505.677	1794.3	1.8271	0.118577	15.4085	1.43584e-53	2.79279e-52	orf19.5070
orf19.524	1211.16	587.832	1834.49	1.64166	0.106577	15.4035	1.55013e-53	3.00582e-52	orf19.524
orf19.6713	4467.19	6296.92	2637.46	-1.25529	0.0817023	-15.3643	2.84267e-53	5.49524e-52	WOR4
orf19.5081	7279.76	10151.5	4407.99	-1.20359	0.0783991	-15.3521	3.42791e-53	6.60632e-52	FUN12
orf19.5078	4096.56	2018.43	6174.69	1.61295	0.105067	15.3515	3.4587e-53	6.64535e-52	OFR1
orf19.6612	1278.55	1959.02	598.093	-1.71126	0.111686	-15.322	5.45004e-53	1.04396e-51	orf19.6612
orf19.6658	1072.25	521.178	1623.32	1.63918	0.107036	15.3143	6.13787e-53	1.17215e-51	orf19.6658
orf19.6758	1229.11	605.886	1852.32	1.61196	0.10531	15.3068	6.89132e-53	1.31206e-51	orf19.6758
orf19.657	2033.5	931.799	3135.2	1.75009	0.11442	15.2953	8.21482e-53	1.55933e-51	SAM2
orf19.2863	662.462	269.246	1055.68	1.97108	0.129227	15.2529	1.57538e-52	2.98139e-51	orf19.2863
orf19.6402	1006.14	314.344	1697.93	2.43281	0.159526	15.2502	1.64085e-52	3.096e-51	CYS3
orf19.6276	1900.09	2814.55	985.623	-1.51389	0.0993197	-15.2426	1.84416e-52	3.46922e-51	orf19.6276
orf19.2989	3881.91	2179.05	5584.77	1.35765	0.0891752	15.2245	2.43145e-52	4.56041e-51	GOR1
orf19.2706	899.079	348.108	1450.05	2.05864	0.135721	15.1682	5.74636e-52	1.07459e-50	CRH11
orf19.7247	13484	7736.03	19232	1.31386	0.086773	15.1413	8.64725e-52	1.61228e-50	RIM101
orf19.6639	7284.34	4379.62	10189.1	1.21815	0.0806984	15.0951	1.74325e-51	3.24069e-50	orf19.6639
orf19.2896	356.568	607.757	105.379	-2.52698	0.167639	-15.074	2.40223e-51	4.4526e-50	SOU1
orf19.5169	983.939	367.287	1600.59	2.12395	0.140967	15.067	2.66915e-51	4.93283e-50	orf19.5169
orf19.3869	19595.6	27318.9	11872.4	-1.20231	0.0798484	-15.0574	3.08853e-51	5.6912e-50	orf19.3869
orf19.7227	2614.16	1372.46	3855.86	1.49032	0.0991145	15.0363	4.24451e-51	7.79851e-50	orf19.7227
orf19.1691	236.44	13.4946	459.385	5.08758	0.338476	15.0308	4.61144e-51	8.44804e-50	orf19.1691
orf19.349	1571.94	2273.29	870.588	-1.38495	0.0922273	-15.0167	5.70859e-51	1.04277e-49	orf19.349
orf19.4128	819.226	1301.29	337.161	-1.94937	0.129823	-15.0156	5.79977e-51	1.05636e-49	orf19.4128
orf19.802	16904.7	2811.81	30997.6	3.46261	0.231007	14.9892	8.6333e-51	1.56793e-49	UGA1
orf19.5487	491.281	175.488	807.075	2.20199	0.146907	14.989	8.66794e-51	1.56969e-49	CDC46
orf19.7522	589.077	207.757	970.397	2.22313	0.148427	14.9779	1.02332e-50	1.84784e-49	orf19.7522
orf19.4784	32556.7	7091.5	58022	3.03243	0.202467	14.9774	1.03161e-50	1.85749e-49	CRP1
orf19.5623	1307.69	706.009	1909.38	1.43526	0.0959633	14.9563	1.4159e-50	2.54216e-49	ARP4
orf19.1632	841.402	1344.84	337.963	-1.99078	0.133274	-14.9375	1.87798e-50	3.36222e-49	orf19.1632
orf19.6472	5352.35	3373.8	7330.9	1.11963	0.0749803	14.9324	2.02934e-50	3.62292e-49	CYP1
orf19.390	2218.06	3129.01	1307.12	-1.25908	0.0843407	-14.9285	2.15174e-50	3.83059e-49	CDC42
orf19.3321	1425.67	762.95	2088.39	1.45266	0.0973134	14.9276	2.17992e-50	3.86982e-49	MRS7
orf19.1715	4868.38	2986.04	6750.73	1.17677	0.079009	14.8942	3.59519e-50	6.36429e-49	IRO1
orf19.5200	2095.8	3025.74	1165.86	-1.37583	0.0933521	-14.738	3.6732e-49	6.48417e-48	SIT4
orf19.4040	2309.93	1200.14	3419.71	1.51052	0.102781	14.6964	6.79549e-49	1.19623e-47	ILV3
orf19.6507	1996.53	1079.09	2913.97	1.43345	0.0977726	14.661	1.14526e-48	2.01042e-47	orf19.6507
orf19.4601	959.335	416.503	1502.17	1.85068	0.126239	14.6602	1.1599e-48	2.03047e-47	orf19.4601
orf19.670.2	95514.4	45378.6	145650	1.68242	0.115043	14.6242	1.96871e-48	3.43678e-47	orf19.670.2
orf19.29	746.341	304.469	1188.21	1.96378	0.134434	14.6077	2.50711e-48	4.36458e-47	orf19.29
orf19.3247	1995.16	1106.39	2883.93	1.38234	0.0946986	14.5972	2.92545e-48	5.07885e-47	orf19.3247
orf19.272	4427.25	2568.12	6286.38	1.29161	0.0885662	14.5836	3.5738e-48	6.18739e-47	FAA21
orf19.669	494.687	187.111	802.262	2.09949	0.144186	14.561	4.97401e-48	8.58801e-47	PRM1
orf19.1263	1209.38	1875.97	542.793	-1.78874	0.122993	-14.5434	6.42748e-48	1.10672e-46	CFL1
orf19.4886	1690.97	208.173	3173.76	3.9305	0.270375	14.5372	7.04279e-48	1.20936e-46	orf19.4886
orf19.2650	2804.2	3897	1711.4	-1.18744	0.0817262	-14.5295	7.87794e-48	1.3491e-46	orf19.2650
orf19.6968	483.502	799.641	167.363	-2.25551	0.155899	-14.4678	1.93692e-47	3.30799e-46	orf19.6968
orf19.2447	1841.65	2691.02	992.284	-1.43864	0.099454	-14.4654	2.0057e-47	3.4162e-46	orf19.2447
orf19.7448	3028.33	1664.02	4392.65	1.40034	0.0968159	14.464	2.04578e-47	3.47507e-46	LYS9
orf19.7238	8519.4	5232.55	11806.2	1.17399	0.0813648	14.4287	3.41611e-47	5.78718e-46	NPL3
orf19.3303	2505.71	1297.16	3714.27	1.51786	0.105325	14.4112	4.40118e-47	7.43599e-46	orf19.3303
orf19.2150	2273.35	3368.66	1178.05	-1.51633	0.105254	-14.4065	4.712e-47	7.93984e-46	orf19.2150
orf19.5299.1	1403.84	744.014	2063.66	1.47181	0.102187	14.4031	4.94946e-47	8.31773e-46	orf19.5299.1
orf19.6638	2959.87	1776.72	4143.01	1.22142	0.0849732	14.3742	7.51344e-47	1.2593e-45	PTC4
orf19.3537	2277.23	1212.66	3341.79	1.46216	0.101767	14.3678	8.24507e-47	1.37826e-45	orf19.3537
orf19.5131	9100.52	5118.5	13082.5	1.35379	0.094502	14.3255	1.51684e-46	2.52886e-45	orf19.5131
orf19.6994	7108.07	4069.35	10146.8	1.31806	0.0921891	14.2973	2.27386e-46	3.78096e-45	BAT22
orf19.1868	12382.3	7402.36	17362.3	1.22987	0.0861972	14.2681	3.45971e-46	5.73766e-45	RNR22
orf19.2587	2722.46	1662.83	3782.09	1.18546	0.0832524	14.2394	5.21781e-46	8.63062e-45	HNM3
orf19.4309	4762.23	2859.39	6665.06	1.22095	0.0858091	14.2287	6.08148e-46	1.00328e-44	GRP2
orf19.4282	2615.17	3710.25	1520.09	-1.28754	0.0907316	-14.1906	1.04768e-45	1.72388e-44	IFH1
orf19.1736	241.2	60.094	422.306	2.81288	0.198311	14.1842	1.1472e-45	1.88273e-44	orf19.1736
orf19.5004	345.576	112.384	578.767	2.36472	0.16678	14.1787	1.24187e-45	2.03279e-44	RAD54
orf19.5145	184.831	27.6559	342.006	3.62881	0.256014	14.1743	1.32236e-45	2.15894e-44	SSP96
orf19.5719	1906.09	1061.04	2751.13	1.37478	0.0970449	14.1664	1.47793e-45	2.40669e-44	orf19.5719
orf19.2057	6011.87	8031.12	3992.63	-1.0083	0.071284	-14.1448	2.01103e-45	3.26637e-44	orf19.2057
orf19.4866	1009.37	1527.28	491.458	-1.63615	0.11572	-14.1389	2.18685e-45	3.54282e-44	CPP1
orf19.2724	6609.69	4179.75	9039.63	1.1128	0.0788474	14.1134	3.14225e-45	5.07756e-44	orf19.2724
orf19.2919	631.216	260.03	1002.4	1.94702	0.137983	14.1106	3.26941e-45	5.26952e-44	MPH1
orf19.5282	7664.5	4517.58	10811.4	1.25888	0.0892262	14.1089	3.34947e-45	5.38479e-44	orf19.5282
orf19.429	660.147	1019.72	300.571	-1.76289	0.125088	-14.0932	4.18101e-45	6.70452e-44	orf19.429
orf19.86	5466.57	3454.51	7478.63	1.11418	0.0790821	14.0889	4.44587e-45	7.11113e-44	orf19.86
orf19.4849	2183.21	1051.85	3314.58	1.65564	0.11767	14.0701	5.79521e-45	9.24593e-44	orf19.4849
orf19.3940.1	178412	105025	251799	1.26153	0.0898553	14.0396	8.92568e-45	1.42044e-43	CUP1
orf19.3922	3270.9	1671.99	4869.82	1.54212	0.110117	14.0045	1.46407e-44	2.32407e-43	orf19.3922
orf19.838.1	3897.82	5322.35	2473.3	-1.10557	0.0789568	-14.0022	1.51211e-44	2.3943e-43	RPS9B
orf19.5026	9219.82	12642.1	5797.58	-1.12456	0.0805516	-13.9607	2.70808e-44	4.27727e-43	orf19.5026
orf19.1413	549.143	209.725	888.561	2.0827	0.149359	13.9443	3.40851e-44	5.37011e-43	YFH1
orf19.7060	993.648	489.275	1498.02	1.61408	0.115757	13.9436	3.43985e-44	5.40597e-43	orf19.7060
orf19.2803	6142.78	3769.16	8516.39	1.17598	0.0844479	13.9254	4.43744e-44	6.95641e-43	HEM13
orf19.2030	11062.9	7097.67	15028.1	1.08218	0.0778323	13.904	5.99231e-44	9.3706e-43	orf19.2030
orf19.4823	458.626	185.126	732.127	1.98362	0.142716	13.899	6.4191e-44	1.00132e-42	LIP6
orf19.3861	9915.61	6331.21	13500	1.0924	0.0786369	13.8918	7.10683e-44	1.10586e-42	SIS1
orf19.6163	332.104	112.2	552.008	2.29884	0.165628	13.8795	8.43425e-44	1.30918e-42	CSE4
orf19.5077	1180.29	634.802	1725.77	1.44278	0.104068	13.8638	1.05039e-43	1.62643e-42	orf19.5077
orf19.7552	1087.98	1663.83	512.129	-1.70048	0.122688	-13.8601	1.10448e-43	1.70598e-42	orf19.7552
orf19.3190	4273.01	5898.15	2647.87	-1.15558	0.0833997	-13.8559	1.17132e-43	1.80481e-42	HAL9
orf19.6435	1496.08	825.189	2166.98	1.39292	0.10059	13.8475	1.318e-43	2.02586e-42	orf19.6435
orf19.4456	5788.45	8715.04	2861.87	-1.60692	0.11606	-13.8457	1.35096e-43	2.07147e-42	GAP4
orf19.2308	7690.14	4037.23	11343	1.49048	0.107672	13.8428	1.4059e-43	2.15049e-42	orf19.2308
orf19.1942	1152.69	1740.58	564.809	-1.62304	0.117502	-13.8129	2.13127e-43	3.25212e-42	SGE1
orf19.317	1287.83	667.873	1907.79	1.51381	0.109627	13.8087	2.25789e-43	3.437e-42	PNP1
orf19.2222	1241.36	1831.95	650.772	-1.49264	0.108413	-13.7681	3.96681e-43	6.02382e-42	orf19.2222
orf19.3349	4730.41	6343.98	3116.83	-1.02532	0.0744801	-13.7664	4.06191e-43	6.1534e-42	orf19.3349
orf19.7312	2337.42	1387.6	3287.24	1.24406	0.0905005	13.7464	5.34993e-43	8.08519e-42	ERG13
orf19.238	174.594	26.1271	323.061	3.62692	0.263883	13.7444	5.49932e-43	8.29108e-42	CCP1
orf19.5691	642.747	298.474	987.02	1.72589	0.12563	13.7379	6.0177e-43	9.05096e-42	CDC11
orf19.2745	556.671	194.497	918.845	2.23903	0.163315	13.7099	8.86055e-43	1.3295e-41	UME7
orf19.5431	3837.34	2221.32	5453.35	1.29577	0.0946798	13.6858	1.23393e-42	1.84708e-41	orf19.5431
orf19.3358	1902.86	1138.33	2667.4	1.2286	0.08994	13.6602	1.75501e-42	2.62087e-41	LSC1
orf19.3895	1199.03	1715.27	682.788	-1.32902	0.0973688	-13.6493	2.0381e-42	3.03643e-41	CHT2
orf19.7368	1790.01	2545.05	1034.97	-1.29812	0.0953717	-13.6112	3.43734e-42	5.10899e-41	orf19.7368
orf19.4088	339.905	104.966	574.845	2.453	0.180267	13.6076	3.61038e-42	5.35355e-41	GLO2
orf19.3021	3724.56	2038.97	5410.15	1.40768	0.10349	13.6021	3.88882e-42	5.75289e-41	orf19.3021
orf19.909.1	559.586	932.286	186.887	-2.31856	0.170473	-13.6008	3.96224e-42	5.83413e-41	orf19.909.1
orf19.2772	4076.04	2667.58	5484.5	1.03983	0.0764535	13.6008	3.9617e-42	5.83413e-41	HOS3
orf19.633	8540.36	5414.28	11666.4	1.10748	0.0814386	13.599	4.06039e-42	5.9647e-41	CRG1
orf19.2099	1778.32	2498.32	1058.33	-1.23937	0.0912396	-13.5836	5.00682e-42	7.33791e-41	HIR1
orf19.5379	562.768	249.449	876.087	1.81278	0.13366	13.5626	6.66983e-42	9.7525e-41	ERG4
orf19.2774	1559.19	847.629	2270.75	1.42188	0.104859	13.56	6.91741e-42	1.00911e-40	LAB5
orf19.3277	247.43	46.8535	448.007	3.25578	0.240301	13.5488	8.05622e-42	1.17252e-40	orf19.3277
orf19.356	328.984	89.4781	568.49	2.66828	0.197016	13.5435	8.6557e-42	1.25687e-40	GTT13
orf19.7298	2656.41	1664.61	3648.2	1.13197	0.0835971	13.5408	8.97593e-42	1.30038e-40	CHS2
orf19.5110	4009.36	5571.9	2446.82	-1.18716	0.0877088	-13.5353	9.68109e-42	1.39932e-40	OPY2
orf19.3949	2951.36	4051.74	1850.97	-1.13031	0.0835454	-13.5293	1.05052e-41	1.51497e-40	orf19.3949
orf19.4507	286.879	61.1818	512.576	3.06775	0.227138	13.5061	1.43865e-41	2.06995e-40	orf19.4507
orf19.6995	616.227	285.09	947.364	1.73229	0.128328	13.4989	1.58641e-41	2.27735e-40	ATO6
orf19.2463	373.823	107.501	640.145	2.57306	0.190779	13.4871	1.86222e-41	2.66721e-40	PRN2
orf19.4208	963.216	525.833	1400.6	1.41321	0.105069	13.4502	3.06931e-41	4.38612e-40	RAD52
orf19.4225.1	2963.27	1800.32	4126.22	1.19638	0.0890788	13.4306	4.0006e-41	5.70402e-40	orf19.4225.1
orf19.1801	1900.96	2648.94	1152.97	-1.20031	0.0897847	-13.3688	9.20141e-41	1.30897e-39	CBR1
orf19.233.1	1574.8	2195.81	953.784	-1.20319	0.0900596	-13.3599	1.03643e-40	1.47108e-39	HRT1
orf19.6491	215.424	47.6227	383.225	3.01026	0.225693	13.3379	1.39408e-40	1.97427e-39	orf19.6491
orf19.1395	528.671	224.287	833.056	1.89308	0.141989	13.3326	1.49602e-40	2.11388e-39	orf19.1395
orf19.3838	7943.79	4895.76	10991.8	1.16673	0.0878145	13.2863	2.77943e-40	3.91856e-39	EFB1
orf19.2655	19940.7	11976.9	27904.6	1.22023	0.0918731	13.2817	2.95465e-40	4.1563e-39	BUB3
orf19.4596	1531.92	727.02	2336.82	1.68448	0.126921	13.2719	3.36876e-40	4.72827e-39	orf19.4596
orf19.5986	235.604	62.7578	408.451	2.70108	0.203629	13.2647	3.70779e-40	5.19256e-39	THI4
orf19.3312	1892.36	1046.91	2737.8	1.38659	0.104619	13.2537	4.29683e-40	6.00412e-39	orf19.3312
orf19.4016	4509.81	2778.69	6240.93	1.16745	0.0882964	13.2219	6.55921e-40	9.14516e-39	orf19.4016
orf19.3722	2355.73	3503.11	1208.36	-1.53632	0.116222	-13.2189	6.82802e-40	9.49894e-39	orf19.3722
orf19.3910	1641.36	938	2344.72	1.3218	0.100009	13.2169	7.01011e-40	9.73077e-39	orf19.3910
orf19.1341	1080.96	1585.36	576.557	-1.4598	0.110503	-13.2105	7.63462e-40	1.05744e-38	PRR2
orf19.2936	245.421	426.143	64.6977	-2.7238	0.206974	-13.1601	1.4887e-39	2.05741e-38	orf19.2936
orf19.5285	433.369	182.846	683.892	1.90302	0.145165	13.1094	2.90869e-39	4.01107e-38	PST3
orf19.4798	3235.17	4367.45	2102.89	-1.05431	0.0804978	-13.0973	3.4096e-39	4.69154e-38	orf19.4798
orf19.5027	1896.09	2716.24	1075.95	-1.33579	0.102011	-13.0946	3.53741e-39	4.85681e-38	LCB2
orf19.932	1731.48	1065.39	2397.57	1.17019	0.0893784	13.0925	3.63297e-39	4.97718e-38	orf19.932
orf19.2333	8064.2	10566.5	5561.91	-0.925787	0.0707329	-13.0885	3.83159e-39	5.23789e-38	orf19.2333
orf19.2178	724.114	1164.96	283.268	-2.03906	0.155855	-13.0831	4.11451e-39	5.61021e-38	MRS4
orf19.1614	7970.12	10604.3	5335.94	-0.990772	0.07573	-13.0829	4.12175e-39	5.61021e-38	MEP1
orf19.5211	2037.82	1166.99	2908.65	1.31738	0.100824	13.0662	5.1387e-39	6.97933e-38	IDP1
orf19.7316	1125.48	1663.69	587.265	-1.50224	0.115022	-13.0605	5.53841e-39	7.50603e-38	orf19.7316
orf19.342	747.014	353.052	1140.98	1.69231	0.129582	13.0598	5.58684e-39	7.55542e-38	BMT7
orf19.4118	603.591	277.126	930.057	1.74643	0.133871	13.0457	6.72437e-39	9.0743e-38	CNT
orf19.7029	1596.6	700.395	2492.8	1.83195	0.140593	13.0301	8.24849e-39	1.11073e-37	orf19.7029
orf19.2079	1723.45	960.197	2486.71	1.37273	0.10538	13.0265	8.65363e-39	1.1628e-37	PHHB
orf19.269	4764.51	3072.6	6456.43	1.07115	0.0822617	13.0213	9.26051e-39	1.2417e-37	SES1
orf19.904	1383.98	744.752	2023.2	1.44163	0.110724	13.02	9.41781e-39	1.26011e-37	orf19.904
orf19.5224	2912.29	3991.27	1833.31	-1.12211	0.0862078	-13.0164	9.87534e-39	1.31853e-37	PKH2
orf19.4135	5214.49	3348.55	7080.43	1.08028	0.0830317	13.0105	1.06704e-38	1.42167e-37	PRC2
orf19.4475	2181.22	1334.36	3028.07	1.18244	0.0910281	12.9898	1.39775e-38	1.85836e-37	KTR4
orf19.3874	480.398	755.416	205.381	-1.88016	0.144753	-12.9888	1.41695e-38	1.87992e-37	orf19.3874
orf19.986	749.509	332.248	1166.77	1.81149	0.139641	12.9725	1.75284e-38	2.32067e-37	GLY1
orf19.780	2683.29	4075.21	1291.38	-1.65757	0.127839	-12.966	1.9063e-38	2.51855e-37	DUR1%2C2
orf19.4390	990.956	1460.32	521.586	-1.48509	0.114854	-12.9303	3.03728e-38	4.00438e-37	orf19.4390
orf19.1751	25399.2	33539.1	17259.3	-0.958511	0.0741381	-12.9287	3.09943e-38	4.07779e-37	SPT23
orf19.4030	605.998	285.414	926.582	1.69867	0.13143	12.9245	3.27479e-38	4.29952e-37	orf19.4030
orf19.5030	4793.68	3254.1	6333.26	0.960702	0.0743694	12.918	3.56407e-38	4.66959e-37	DOS2
orf19.4339	1808.12	2503	1113.23	-1.1686	0.0904675	-12.9173	3.59504e-38	4.7004e-37	VPS4
orf19.698	6302.38	8310.68	4294.09	-0.95271	0.0739407	-12.8848	5.4823e-38	7.15309e-37	orf19.698
orf19.4247	1647.24	984.206	2310.27	1.23112	0.0955561	12.8837	5.55856e-38	7.23761e-37	orf19.4247
orf19.6951	1692.96	1016.52	2369.41	1.22074	0.0948439	12.871	6.55502e-38	8.51747e-37	orf19.6951
orf19.1112	991.506	514.927	1468.08	1.51149	0.11746	12.8681	6.80344e-38	8.82207e-37	BUD7
orf19.1482	1896.76	1103.76	2689.76	1.28487	0.0998747	12.8648	7.10152e-38	9.18969e-37	HSK3
orf19.7340	425.881	120.271	731.491	2.60425	0.202572	12.8559	7.96814e-38	1.029e-36	orf19.7340
orf19.4885	10902	6855.84	14948.2	1.1245	0.087485	12.8536	8.20671e-38	1.05764e-36	MIR1
orf19.4792	1601.69	967.845	2235.54	1.20776	0.0943178	12.8052	1.53301e-37	1.97164e-36	orf19.4792
orf19.7382	2943.9	1765.02	4122.77	1.22369	0.0956343	12.7955	1.73656e-37	2.22887e-36	CAM1
orf19.1377	1352.55	741.393	1963.7	1.40563	0.110053	12.7723	2.34274e-37	3.00081e-36	IPK2
orf19.6882	71547.9	49004.9	94090.9	0.941123	0.0737904	12.754	2.96123e-37	3.78532e-36	OSM1
orf19.2084	1907.17	2610.43	1203.9	-1.1164	0.0876528	-12.7366	3.7034e-37	4.72446e-36	CDH1
orf19.3518	3027.96	1868.18	4187.75	1.16437	0.091498	12.7256	4.26037e-37	5.42402e-36	orf19.3518
orf19.6840	440.476	182.549	698.403	1.93612	0.15246	12.6992	5.97488e-37	7.59147e-36	orf19.6840
orf19.4616	255.612	78.4144	432.81	2.46402	0.194348	12.6784	7.79309e-37	9.88171e-36	POL30
orf19.5615	2097.61	3126.94	1068.28	-1.54975	0.122251	-12.6767	7.95785e-37	1.00704e-35	AYR2
orf19.4980	76370.1	54440.3	98299.9	0.852507	0.0672636	12.6741	8.22867e-37	1.03922e-35	HSP70
orf19.5683	2759.14	1678.57	3839.7	1.19358	0.0942662	12.6618	9.62265e-37	1.21284e-35	orf19.5683
orf19.6540	41064.8	26306.4	55823.2	1.08543	0.0857536	12.6576	1.01576e-36	1.27771e-35	PFK2
orf19.4535	1051.13	1533.7	568.553	-1.43086	0.113103	-12.6509	1.10549e-36	1.38781e-35	PTR3
orf19.4550	1178.92	1741.91	615.928	-1.50055	0.118687	-12.6429	1.22457e-36	1.53424e-35	orf19.4550
orf19.5417	3376.53	2218.33	4534.74	1.03139	0.0816044	12.6389	1.28834e-36	1.61093e-35	DOT5
orf19.3221	2066.6	2908.83	1224.36	-1.24855	0.0989993	-12.6117	1.81927e-36	2.2703e-35	CPA2
orf19.2881	3866.78	5548.19	2185.37	-1.34452	0.106634	-12.6087	1.8901e-36	2.35404e-35	MNN4
orf19.3867	947.894	1436.78	459.006	-1.64518	0.130487	-12.608	1.90744e-36	2.37094e-35	RPL7
orf19.1368	2050.7	3004.33	1097.07	-1.45313	0.11527	-12.6063	1.94848e-36	2.41719e-35	orf19.1368
orf19.7332	1425.29	2052.82	797.749	-1.36406	0.108221	-12.6044	1.99709e-36	2.47263e-35	ELF1
orf19.5058	19913.1	13678.4	26147.7	0.934753	0.0743289	12.5759	2.86518e-36	3.54047e-35	SMI1
orf19.670	10080	6949.55	13210.4	0.926659	0.0737441	12.5659	3.25285e-36	4.01163e-35	SMT3
orf19.3573	1289.88	724.682	1855.08	1.35627	0.108021	12.5556	3.70327e-36	4.5582e-35	PEX6
orf19.7544	511.533	243.864	779.203	1.67619	0.133508	12.555	3.73336e-36	4.58629e-35	TLO1
orf19.7327	2008.69	2797.21	1220.18	-1.19697	0.0953423	-12.5544	3.75861e-36	4.60832e-35	PHO88
orf19.263.1	5929.79	4036.62	7822.96	0.95463	0.0760429	12.5538	3.78718e-36	4.63433e-35	orf19.263.1
orf19.6105	1546.7	844.015	2249.37	1.41421	0.11273	12.5451	4.22749e-36	5.16311e-35	MVD
orf19.6979	3168.49	4210.44	2126.55	-0.985551	0.0786679	-12.528	5.24751e-36	6.39648e-35	orf19.6979
orf19.6211	9719.83	6275.3	13164.4	1.06881	0.0854332	12.5105	6.54512e-36	7.96281e-35	orf19.6211
orf19.1943	309.606	506.549	112.663	-2.16789	0.173528	-12.493	8.14975e-36	9.8959e-35	orf19.1943
orf19.7481	13677.2	8724.58	18629.7	1.09446	0.0876601	12.4852	8.98834e-36	1.08932e-34	MDH1
orf19.3013	2419.48	1566.8	3272.16	1.06241	0.0851797	12.4725	1.05421e-35	1.27517e-34	CDC12
orf19.1693	991.757	1443.11	540.402	-1.41738	0.113708	-12.4651	1.15742e-35	1.39733e-34	CAS4
orf19.2072	720.277	1106.38	334.176	-1.7257	0.13858	-12.4528	1.3503e-35	1.62707e-34	orf19.2072
orf19.2013	3875.16	2498.5	5251.82	1.07159	0.0861217	12.4428	1.53041e-35	1.84058e-34	KAR2
orf19.4245	395.228	155.436	635.02	2.03044	0.163205	12.441	1.56511e-35	1.87872e-34	orf19.4245
orf19.4263	793.256	1164.03	422.478	-1.46147	0.117579	-12.4297	1.80321e-35	2.16043e-34	orf19.4263
orf19.2948	497.797	201.347	794.248	1.98054	0.159364	12.4278	1.84609e-35	2.2076e-34	SNO1
orf19.1093	5266.13	7133.61	3398.66	-1.06954	0.0861476	-12.4152	2.16244e-35	2.581e-34	FLO8
orf19.4826	6009.1	4145.93	7872.28	0.92507	0.0745426	12.4099	2.30816e-35	2.74972e-34	IDH1
orf19.2809	3159.61	4578.33	1740.89	-1.39526	0.112463	-12.4064	2.41383e-35	2.87018e-34	CTN3
orf19.2014	16959.7	10960	22959.4	1.06681	0.0860296	12.4005	2.59812e-35	3.08349e-34	BCY1
orf19.1655.3	8050.3	5162.41	10938.2	1.08322	0.0875226	12.3765	3.5038e-35	4.15056e-34	orf19.1655.3
orf19.7412	2278.54	3086.72	1470.36	-1.06987	0.0865285	-12.3643	4.07554e-35	4.81878e-34	MUB1
orf19.7036	924.358	1331.4	517.319	-1.36378	0.110561	-12.3351	5.86499e-35	6.92157e-34	orf19.7036
orf19.7276.1	404.957	173.638	636.276	1.87394	0.151949	12.3327	6.04119e-35	7.11618e-34	TLO4
orf19.5442	1788.97	1128.02	2449.93	1.11894	0.0907368	12.3317	6.11371e-35	7.18817e-34	orf19.5442
orf19.2236	1220.68	1806.2	635.166	-1.50665	0.122212	-12.3282	6.38296e-35	7.49077e-34	FHL1
orf19.6375	3399.25	4762.84	2035.66	-1.22631	0.0994832	-12.3268	6.49568e-35	7.60888e-34	RPS20
orf19.1375	24265.7	15045.8	33485.5	1.15415	0.0936526	12.3237	6.749e-35	7.89095e-34	LEU42
orf19.3007	1064.96	542.771	1587.14	1.5478	0.125618	12.3215	6.94179e-35	8.10133e-34	orf19.3007
orf19.2132	2545.57	1588.55	3502.59	1.14056	0.0925731	12.3206	7.01813e-35	8.17528e-34	orf19.2132
orf19.5741	25123.7	33446.8	16800.6	-0.993327	0.0807575	-12.3001	9.04361e-35	1.05153e-33	ALS1
orf19.2170	8283.52	10936	5631.03	-0.957721	0.0779198	-12.2911	1.01094e-34	1.17329e-33	PHM7
orf19.2887	5589.72	3666.03	7513.4	1.03525	0.0842703	12.2848	1.09254e-34	1.26565e-33	orf19.2887
orf19.3256	1527.43	2134.56	920.298	-1.21365	0.0988723	-12.275	1.23463e-34	1.42764e-33	SLN1
orf19.1907	4587.08	6129.96	3044.2	-1.0097	0.0824475	-12.2466	1.75275e-34	2.02305e-33	EMC9
orf19.377	3293.92	2214.83	4373.01	0.981294	0.0801423	12.2444	1.80027e-34	2.0741e-33	PHR3
orf19.597	10197.3	6299.43	14095.2	1.16199	0.0949759	12.2346	2.03025e-34	2.33479e-33	orf19.597
orf19.33	20184.5	12966.9	27402	1.07941	0.0882887	12.2259	2.26189e-34	2.59643e-33	orf19.33
orf19.747	1089.39	610.222	1568.56	1.36161	0.111484	12.2136	2.63135e-34	3.01505e-33	NBP35
orf19.2268	3672.98	4901.31	2444.66	-1.00336	0.0821588	-12.2125	2.66706e-34	3.05042e-33	RCK2
orf19.1357	5998.95	7904.52	4093.38	-0.949341	0.0777775	-12.2059	2.89229e-34	3.30203e-33	FCY21
orf19.199	1479.88	892.792	2066.97	1.21135	0.0992519	12.2048	2.93156e-34	3.34081e-33	orf19.199
orf19.674	422.317	710.846	133.789	-2.40693	0.197362	-12.1955	3.28339e-34	3.735e-33	orf19.674
orf19.3417	542.097	225.029	859.165	1.93298	0.158555	12.1912	3.46081e-34	3.92974e-33	ACF2
orf19.6776	1425.57	1981.68	869.459	-1.1883	0.0975427	-12.1823	3.86061e-34	4.37582e-33	GCD2
orf19.6992	577.978	286.029	869.927	1.60493	0.13184	12.1733	4.31147e-34	4.87808e-33	QDR2
orf19.3419	2045.73	1013.18	3078.28	1.60359	0.1318	12.1668	4.66893e-34	5.27305e-33	MAE1
orf19.7384	1426.76	2016.38	837.135	-1.26862	0.104272	-12.1664	4.6925e-34	5.29018e-33	NOG1
orf19.6457	2086.13	2817.53	1354.73	-1.05674	0.086887	-12.1622	4.93995e-34	5.55921e-33	orf19.6457
orf19.1065	2473.52	1221.87	3725.17	1.60838	0.132481	12.1404	6.44819e-34	7.24358e-33	SSA2
orf19.5892	577.164	246.732	907.595	1.87954	0.15486	12.137	6.72077e-34	7.53635e-33	orf19.5892
orf19.3789	3149.18	4350.18	1948.19	-1.15912	0.0955156	-12.1354	6.85341e-34	7.67144e-33	RPL24A
orf19.1573	2203.17	3055.77	1350.57	-1.17833	0.0971079	-12.1342	6.95792e-34	7.77462e-33	orf19.1573
orf19.3465	3753.6	5175.31	2331.9	-1.1504	0.0950614	-12.1016	1.03533e-33	1.15481e-32	RPL10A
orf19.6705	1374.79	1959.82	789.747	-1.31201	0.108431	-12.1	1.05652e-33	1.17636e-32	orf19.6705
orf19.2059	302.595	501.901	103.289	-2.2785	0.188415	-12.0929	1.15082e-33	1.27909e-32	orf19.2059
orf19.4927	3404.33	4598.95	2209.72	-1.05723	0.0874695	-12.0869	1.2394e-33	1.37513e-32	BNI1
orf19.1344	293.595	90.7015	496.489	2.45281	0.203098	12.077	1.39761e-33	1.54794e-32	orf19.1344
orf19.4248	911.993	507.247	1316.74	1.37611	0.114024	12.0686	1.54817e-33	1.71168e-32	orf19.4248
orf19.3275	224.139	54.2699	394.008	2.8591	0.237014	12.063	1.6561e-33	1.8278e-32	orf19.3275
orf19.1135	1041.85	623.381	1460.31	1.22807	0.101832	12.0598	1.72141e-33	1.89656e-32	CAS1
orf19.1067	3246.19	1942.23	4550.15	1.22797	0.101829	12.0591	1.73611e-33	1.90942e-32	GPM2
orf19.1078	6840.28	4074.96	9605.6	1.23712	0.10265	12.0519	1.89473e-33	2.08024e-32	HBR2
orf19.4659	3276.05	4512.3	2039.79	-1.14554	0.0951767	-12.0359	2.30032e-33	2.52115e-32	orf19.4659
orf19.5337	892.194	455.418	1328.97	1.54473	0.128573	12.0144	2.98457e-33	3.26541e-32	UBC15
orf19.7095	1913.61	1155.68	2671.54	1.2086	0.100614	12.0123	3.06158e-33	3.34386e-32	orf19.7095
orf19.7002	517.425	995.326	39.5251	-4.65185	0.387425	-12.0071	3.26041e-33	3.55487e-32	orf19.7002
orf19.1345	734.769	320.349	1149.19	1.84342	0.153705	11.9932	3.85481e-33	4.19569e-32	LIP8
orf19.5180	1454.99	662.422	2247.56	1.7622	0.147047	11.9839	4.31389e-33	4.68726e-32	PRX1
orf19.7141	2636.06	1730.86	3541.26	1.03291	0.0862136	11.9808	4.47756e-33	4.85673e-32	UFE1
orf19.419	18229.6	12756.8	23702.4	0.893754	0.0746217	11.9771	4.68249e-33	5.07029e-32	orf19.419
orf19.1915	1627.47	2328.8	926.143	-1.33103	0.111348	-11.9539	6.19737e-33	6.69911e-32	MPP10
orf19.1434	1389.33	816.684	1961.98	1.26438	0.105785	11.9524	6.30999e-33	6.80918e-32	orf19.1434
orf19.4608	323.441	115.69	531.191	2.19929	0.184196	11.94	7.3266e-33	7.89269e-32	PDC12
orf19.3826	2424.53	1529.78	3319.28	1.11766	0.0936207	11.9382	7.48403e-33	8.04852e-32	orf19.3826
orf19.3185	3163.99	1929.46	4398.52	1.18864	0.0996229	11.9314	8.12205e-33	8.71979e-32	orf19.3185
orf19.5024	29911.5	19597.1	40225.8	1.0375	0.0870371	11.9202	9.2868e-33	9.9533e-32	GND1
orf19.1957	695.126	383.797	1006.46	1.39083	0.116948	11.8928	1.29076e-32	1.38104e-31	CYC3
orf19.3761	408.625	168.434	648.817	1.94556	0.163686	11.8859	1.40117e-32	1.49664e-31	CDC54
orf19.516	723.862	325.324	1122.4	1.78595	0.150287	11.8836	1.44063e-32	1.53619e-31	orf19.516
orf19.2356	3277.69	4424.48	2130.9	-1.05435	0.0887321	-11.8824	1.46132e-32	1.55562e-31	CRZ2
orf19.2198	991.144	1448.38	533.911	-1.4402	0.12153	-11.8506	2.13693e-32	2.27099e-31	FLC3
orf19.4869	2581.76	1597.22	3566.29	1.15867	0.097785	11.8491	2.17401e-32	2.3065e-31	SFU1
orf19.4274	6100.47	4318.23	7882.71	0.868194	0.0732763	11.8482	2.19793e-32	2.32796e-31	PUT1
orf19.6085	5647.82	7427.03	3868.62	-0.94106	0.0794605	-11.8431	2.33604e-32	2.47009e-31	RPL16A
orf19.6830	809.18	1191.71	426.647	-1.48099	0.125095	-11.8389	2.45643e-32	2.59303e-31	orf19.6830
orf19.7445	19371.9	24771.5	13972.2	-0.826153	0.0698249	-11.8318	2.67385e-32	2.81783e-31	orf19.7445
orf19.260	3079.05	1941.02	4217.07	1.11939	0.0947103	11.8191	3.11028e-32	3.27229e-31	SLD1
orf19.6327	1860.47	1227.87	2493.08	1.02171	0.0864992	11.8118	3.3912e-32	3.56189e-31	HET1
orf19.1331	8120.71	5357.8	10883.6	1.02235	0.0865938	11.8063	3.62179e-32	3.79776e-31	HSM3
orf19.5770	2881.61	1855.47	3907.75	1.07442	0.0910124	11.8052	3.66932e-32	3.8412e-31	OPT8
orf19.252	331.048	133.67	528.425	1.98289	0.168162	11.7915	4.31751e-32	4.51226e-31	orf19.252
orf19.2369.1	18445.6	2923.4	33967.7	3.53845	0.300214	11.7864	4.58681e-32	4.78578e-31	ATX1
orf19.1494	4124.61	5370.01	2879.2	-0.899244	0.0763198	-11.7826	4.8004e-32	5.00035e-31	RAD23
orf19.1497	875.972	1244.53	507.416	-1.29468	0.109971	-11.773	5.37834e-32	5.59311e-31	ZCF6
orf19.360	1140.56	1739.58	541.544	-1.68236	0.14297	-11.7672	5.7614e-32	5.98161e-31	FUR4
orf19.206	1433.95	2066.31	801.591	-1.36672	0.11622	-11.7598	6.29116e-32	6.52087e-31	orf19.206
orf19.7655	4748.55	6208.68	3288.43	-0.916897	0.0779962	-11.7557	6.60469e-32	6.83461e-31	RPO21
orf19.6350	302.286	109.566	495.007	2.17568	0.185117	11.753	6.81648e-32	7.04221e-31	orf19.6350
orf19.3994	426.503	194.952	658.053	1.75572	0.149675	11.7302	8.92146e-32	9.20181e-31	orf19.3994
orf19.7033	1035.63	1508.75	562.506	-1.42293	0.121317	-11.729	9.05183e-32	9.32102e-31	orf19.7033
orf19.1490	2983.62	3963.63	2003.62	-0.984174	0.0839831	-11.7187	1.02202e-31	1.0507e-30	MSB2
orf19.2792	6978.18	4634.26	9322.09	1.00827	0.0860446	11.718	1.03104e-31	1.05824e-30	IST2
orf19.3010.1	12520.2	8629.31	16411	0.927339	0.0792883	11.6958	1.33952e-31	1.37263e-30	ECM33
orf19.6787	2145.86	2915.21	1376.51	-1.0827	0.0926436	-11.6867	1.49022e-31	1.52457e-30	orf19.6787
orf19.5326	1975.78	1225.41	2726.16	1.15375	0.098865	11.67	1.81524e-31	1.85408e-30	orf19.5326
orf19.4945	514.081	246.116	782.047	1.66844	0.143076	11.6611	2.01308e-31	2.05282e-30	MSH6
orf19.1411	208.946	59.8131	358.08	2.58137	0.221482	11.655	2.16416e-31	2.20332e-30	orf19.1411
orf19.3473	319.709	512.493	126.926	-2.01138	0.172587	-11.6543	2.18155e-31	2.21744e-30	orf19.3473
orf19.3646	284.472	471.501	97.4427	-2.27246	0.195032	-11.6517	2.24885e-31	2.28217e-30	CTR1
orf19.7596	244.759	68.0973	421.42	2.62933	0.226415	11.6129	3.54445e-31	3.59118e-30	orf19.7596
orf19.7079	1030.85	583.157	1478.54	1.34242	0.115745	11.5981	4.21267e-31	4.26136e-30	orf19.7079
orf19.3967	38865.6	26560	51171.2	0.94606	0.0816067	11.5929	4.47597e-31	4.52044e-30	PFK1
orf19.2728	545.544	814.019	277.07	-1.55407	0.134057	-11.5926	4.49459e-31	4.53199e-30	orf19.2728
orf19.3364	1847.22	1144.04	2550.39	1.15651	0.0998087	11.5873	4.78194e-31	4.81403e-30	orf19.3364
orf19.5105	2297.43	3091.99	1502.87	-1.04053	0.0898796	-11.577	5.39137e-31	5.41888e-30	MED15
orf19.5728	1806.45	3561.77	51.1313	-6.12433	0.52908	-11.5754	5.48991e-31	5.50915e-30	orf19.5728
orf19.1496	708.528	1027.13	389.924	-1.3972	0.120912	-11.5556	6.91867e-31	6.93187e-30	orf19.1496
orf19.6086	1405.76	738.246	2073.28	1.48957	0.12899	11.548	7.55932e-31	7.56172e-30	LEU4
orf19.6028	831.142	486.332	1175.95	1.27403	0.110346	11.5458	7.75592e-31	7.74609e-30	HGC1
orf19.3615	1223.17	752.204	1694.13	1.17153	0.101568	11.5344	8.8501e-31	8.82489e-30	orf19.3615
orf19.4909.1	2613.4	3563.35	1663.45	-1.09934	0.0954831	-11.5134	1.12895e-30	1.12396e-29	RPL42
orf19.5621	1240.6	1758.21	723	-1.28114	0.11129	-11.5118	1.1507e-30	1.1438e-29	orf19.5621
orf19.849	851.647	1613.23	90.0636	-4.16043	0.361751	-11.5008	1.30698e-30	1.2971e-29	orf19.849
orf19.4831	3532.14	2338.17	4726.11	1.01536	0.0883232	11.496	1.38212e-30	1.36952e-29	MTS1
orf19.4271	1927.21	2662.72	1191.7	-1.16022	0.101006	-11.4867	1.53878e-30	1.52235e-29	orf19.4271
orf19.3003.1	3718.54	5215.04	2222.04	-1.23097	0.107237	-11.479	1.68281e-30	1.66224e-29	RPL6
orf19.7086	8877.11	5921.13	11833.1	0.998829	0.0870251	11.4775	1.71185e-30	1.68827e-29	orf19.7086
orf19.5749	2731.09	1670.8	3791.39	1.18212	0.103044	11.472	1.82474e-30	1.7968e-29	SBA1
orf19.6005	2428.12	3231.03	1625.21	-0.991138	0.0864688	-11.4624	2.03843e-30	2.00408e-29	HGT5
orf19.4657	8511.73	5756.3	11267.2	0.968869	0.0845276	11.4622	2.0434e-30	2.00584e-29	orf19.4657
orf19.4287	1174.41	673.892	1674.93	1.31363	0.114615	11.4612	2.06627e-30	2.02513e-29	orf19.4287
orf19.1618	4533.56	3170.25	5896.87	0.895343	0.0781909	11.4507	2.33179e-30	2.28182e-29	GFA1
orf19.2032	2517.13	1676.79	3357.47	1.00164	0.0876217	11.4314	2.91234e-30	2.84551e-29	orf19.2032
orf19.2496	740.063	386.207	1093.92	1.50163	0.131666	11.4048	3.9551e-30	3.85836e-29	ATO2
orf19.2992	1772.93	2510.76	1035.09	-1.27859	0.112322	-11.3833	5.06468e-30	4.93317e-29	RPP1A
orf19.1305	585.592	299.188	871.996	1.54321	0.135596	11.381	5.20263e-30	5.05971e-29	orf19.1305
orf19.2611	1081.44	628.812	1534.07	1.28621	0.113134	11.369	5.96966e-30	5.79673e-29	MCM6
orf19.954	1026.25	1516.79	535.708	-1.50161	0.132249	-11.3544	7.04908e-30	6.83435e-29	orf19.954
orf19.6220.3	1796.52	1140.86	2452.18	1.10382	0.0972702	11.348	7.5851e-30	7.34275e-29	MMD1
orf19.1324	1342.91	1864.57	821.243	-1.18235	0.104194	-11.3476	7.62187e-30	7.36703e-29	RAD2
orf19.6843	11513.6	7939.63	15087.5	0.926159	0.0816405	11.3444	7.91011e-30	7.63392e-29	orf19.6843
orf19.2892	931.876	1319.59	544.16	-1.27838	0.11275	-11.3382	8.49141e-30	8.1824e-29	orf19.2892
orf19.4932	984.221	1435.88	532.559	-1.43046	0.126174	-11.3372	8.58379e-30	8.25879e-29	orf19.4932
orf19.7083	152.09	36.3678	267.812	2.8809	0.254204	11.333	9.00226e-30	8.64821e-29	DCC1
orf19.5553	1269.58	758.445	1780.72	1.23099	0.108794	11.3149	1.10728e-29	1.06212e-28	orf19.5553
orf19.3018	902.831	1306.64	499.025	-1.38931	0.122819	-11.3118	1.14665e-29	1.0982e-28	SPP1
orf19.5045	4485.25	2950.86	6019.64	1.02849	0.0910212	11.2995	1.31984e-29	1.26216e-28	PTP2
orf19.6423	2295.83	1504.52	3087.14	1.03689	0.0918107	11.2938	1.40825e-29	1.34467e-28	orf19.6423
orf19.486	376.314	172.972	579.656	1.74499	0.154523	11.2928	1.42492e-29	1.35852e-28	NIP100
orf19.522	3582.36	4737.86	2426.86	-0.964978	0.0855946	-11.2738	1.76749e-29	1.68259e-28	PIM1
orf19.7254	733.72	1051.62	415.817	-1.33782	0.118719	-11.2688	1.87043e-29	1.77789e-28	orf19.7254
orf19.3912	5616.93	7470.53	3763.33	-0.989194	0.0878376	-11.2616	2.02982e-29	1.92649e-28	GLN3
orf19.1290	3438.31	2295.9	4580.71	0.996629	0.0885453	11.2556	2.17376e-29	2.06001e-28	XKS1
orf19.5956	6653.44	4708.63	8598.26	0.868733	0.0772901	11.2399	2.59682e-29	2.45723e-28	PIN3
orf19.5927	3500.84	4641.59	2360.09	-0.976048	0.0868794	-11.2345	2.76014e-29	2.60786e-28	RPS15
orf19.5136	1702.52	1116.28	2288.77	1.03584	0.0922497	11.2286	2.94991e-29	2.78298e-28	orf19.5136
orf19.4732	4444.33	3181.3	5707.35	0.843221	0.0751257	11.2241	3.10381e-29	2.9238e-28	SEC24
orf19.2297	2393.98	1669.36	3118.6	0.901569	0.0804301	11.2093	3.66918e-29	3.45122e-28	ARL3
orf19.4413	9195.48	6485.05	11905.9	0.876433	0.0782434	11.2014	4.01483e-29	3.7707e-28	CMD1
orf19.460	114.277	20.1089	208.444	3.37284	0.301992	11.1687	5.80537e-29	5.44427e-28	CEK2
orf19.3554	3840.62	2594.62	5086.63	0.971128	0.0869934	11.1632	6.17056e-29	5.77814e-28	AAT1
orf19.3325	9300.76	12192	6409.54	-0.927697	0.083227	-11.1466	7.44098e-29	6.95743e-28	orf19.3325
orf19.3040	3303.35	2219.55	4387.16	0.98316	0.0882298	11.1432	7.73068e-29	7.21759e-28	EHT1
orf19.7151	89.8495	6.29939	173.4	4.78112	0.429156	11.1407	7.94527e-29	7.40696e-28	orf19.7151
orf19.2329.1	2710.6	3636.98	1784.21	-1.02752	0.0923249	-11.1293	9.02973e-29	8.40552e-28	RPS17B
orf19.4436	1426.75	815.436	2038.07	1.32134	0.118776	11.1246	9.52522e-29	8.85368e-28	GPX3
orf19.3505	6951.47	4044.56	9858.37	1.28534	0.115589	11.12	1.00285e-28	9.30771e-28	orf19.3505
orf19.6018	1576.54	2151.29	1001.79	-1.10276	0.0992376	-11.1123	1.09259e-28	1.01257e-27	LRO1
orf19.1195	638.89	329.066	948.713	1.5277	0.137624	11.1006	1.24651e-28	1.15352e-27	orf19.1195
orf19.1569	1151.98	1616.13	687.823	-1.23182	0.111051	-11.0924	1.36596e-28	1.26221e-27	UTP22
orf19.4767	305.362	480.07	130.655	-1.87848	0.169685	-11.0704	1.74615e-28	1.61116e-27	ZCF28
orf19.6902	664.642	985.955	343.329	-1.52245	0.13756	-11.0675	1.80352e-28	1.66166e-27	DBP7
orf19.2943.5	260.527	434.081	86.9717	-2.32385	0.210347	-11.0477	2.24869e-28	2.0688e-27	orf19.2943.5
orf19.451	3603.53	4847.64	2359.42	-1.03871	0.0940488	-11.0444	2.33371e-28	2.14388e-27	SOK1
orf19.1338	2792.54	1898.69	3686.39	0.957155	0.0867325	11.0357	2.57014e-28	2.35764e-27	orf19.1338
orf19.7218	119.559	229.027	10.0908	-4.49188	0.407445	-11.0245	2.91131e-28	2.66673e-27	RBE1
orf19.4666	401.428	618.038	184.819	-1.74175	0.158135	-11.0143	3.25927e-28	2.98112e-27	orf19.4666
orf19.5229	735.058	1085.17	384.949	-1.49575	0.135827	-11.0122	3.33896e-28	3.04958e-27	orf19.5229
orf19.5710	3744.13	4785.39	2702.87	-0.824086	0.0749832	-10.9903	4.25598e-28	3.88151e-27	orf19.5710
orf19.5620	775.543	442.523	1108.56	1.32458	0.120529	10.9898	4.28055e-28	3.89827e-27	orf19.5620
orf19.6114	3031.68	1633.75	4429.61	1.43879	0.131085	10.976	4.98407e-28	4.53241e-27	orf19.6114
orf19.814	6066.7	7649.24	4484.16	-0.770508	0.0702248	-10.972	5.209e-28	4.73014e-27	SSY1
orf19.1107	7018.92	5119.95	8917.89	0.800604	0.0731098	10.9507	6.59311e-28	5.97838e-27	orf19.1107
orf19.6805	895.11	1322.47	467.752	-1.49811	0.136907	-10.9426	7.2125e-28	6.53063e-27	orf19.6805
orf19.6173	5921.9	4105.07	7738.73	0.914693	0.0836077	10.9403	7.39559e-28	6.6868e-27	STD1
orf19.6286.2	2753.86	3653.18	1854.53	-0.978275	0.0894443	-10.9373	7.64811e-28	6.90521e-27	RPS27
orf19.2272	1042.59	1514.51	570.67	-1.40809	0.129041	-10.9119	1.01067e-27	9.11193e-27	AFT2
orf19.7585	85339.6	109516	61163	-0.840412	0.077303	-10.8717	1.57315e-27	1.41628e-26	INO1
orf19.4145	1982.18	2640.88	1323.49	-0.996321	0.0917181	-10.8629	1.73229e-27	1.55733e-26	ZCF20
orf19.2791	8935.28	6562.94	11307.6	0.78486	0.0722808	10.8585	1.81747e-27	1.63158e-26	BBC1
orf19.3963	606.889	340.566	873.213	1.35869	0.125143	10.8571	1.84496e-27	1.6539e-26	orf19.3963
orf19.4185	475.042	245.813	704.271	1.51809	0.139837	10.8562	1.86419e-27	1.66877e-26	orf19.4185
orf19.1032	1152.04	1627.19	676.888	-1.26442	0.116524	-10.8511	1.96974e-27	1.76075e-26	SKO1
orf19.6773	3716.77	4840.47	2593.07	-0.900484	0.0830636	-10.8409	2.20298e-27	1.96645e-26	ECM29
orf19.2511.2	979.85	598.933	1360.77	1.18401	0.109249	10.8377	2.28032e-27	2.03262e-26	orf19.2511.2
orf19.21	353.8	145.332	562.268	1.95203	0.180168	10.8345	2.36192e-27	2.10238e-26	orf19.21
orf19.7001	10514.1	13443.5	7584.72	-0.825781	0.0763205	-10.8199	2.7708e-27	2.46284e-26	YCK2
orf19.5101	4021.32	5134.08	2908.56	-0.819887	0.0757841	-10.8187	2.8068e-27	2.49133e-26	CCR4
orf19.692	6479.09	4611.57	8346.62	0.855959	0.0791533	10.8139	2.9568e-27	2.62078e-26	orf19.692
orf19.5364	428.513	657.099	199.926	-1.71768	0.158953	-10.8062	3.21702e-27	2.84742e-26	orf19.5364
orf19.4399	430.32	642.323	218.317	-1.55669	0.144105	-10.8025	3.34816e-27	2.95934e-26	NCS2
orf19.3345	2601.34	3507.96	1694.72	-1.04943	0.0971608	-10.8009	3.40807e-27	3.00808e-26	SIZ1
orf19.6310	613.253	878.061	348.444	-1.33301	0.123562	-10.7882	3.91418e-27	3.44995e-26	orf19.6310
orf19.5730	1357.01	811.777	1902.25	1.22815	0.114123	10.7617	5.22104e-27	4.59539e-26	orf19.5730
orf19.7229	7141.25	4810.52	9471.99	0.97737	0.0908574	10.7572	5.48135e-27	4.81778e-26	IML2
orf19.4864	1383.67	891.314	1876.03	1.07363	0.099828	10.7548	5.62343e-27	4.93577e-26	orf19.4864
orf19.1653	701.233	371.325	1031.14	1.47334	0.137132	10.7439	6.32997e-27	5.54819e-26	orf19.1653
orf19.6322	74711.4	55152.1	94270.7	0.773386	0.0720078	10.7403	6.58301e-27	5.76196e-26	ARD
orf19.691	208.274	69.5028	347.046	2.31964	0.216063	10.7359	6.90202e-27	6.0328e-26	GPD2
orf19.7436	6023.43	7792.38	4254.48	-0.873167	0.0813628	-10.7318	7.21987e-27	6.30188e-26	AAF1
orf19.7567	2311.93	1620.19	3003.68	0.890545	0.0832133	10.702	9.96536e-27	8.68626e-26	orf19.7567
orf19.6078	469.917	212.345	727.49	1.77654	0.166041	10.6994	1.02471e-26	8.91952e-26	POL93
orf19.3334	3207.84	4375.58	2040.1	-1.10094	0.102965	-10.6924	1.1052e-26	9.60684e-26	RPS21
orf19.3612	430.862	146.293	715.432	2.28864	0.214678	10.6608	1.55211e-26	1.3473e-25	PST2
orf19.7489	1147.46	1619.93	674.986	-1.2627	0.118607	-10.6461	1.81799e-26	1.57592e-25	orf19.7489
orf19.3029	3733.58	2634.68	4832.49	0.874996	0.082197	10.6451	1.8375e-26	1.59065e-25	EHD3
orf19.3105	995.897	621.947	1369.85	1.13951	0.107053	10.6444	1.85178e-26	1.60082e-25	orf19.3105
orf19.1795	1271.6	1779.97	763.237	-1.22091	0.114732	-10.6414	1.91267e-26	1.65119e-25	PUF3
orf19.7330	160.541	28.0221	293.06	3.38677	0.318376	10.6377	1.99057e-26	1.71608e-25	orf19.7330
orf19.4157	1893.93	2709.53	1078.34	-1.32992	0.125058	-10.6345	2.05983e-26	1.77337e-25	SPS20
orf19.6247.1	4387.69	2436.2	6339.18	1.3795	0.129842	10.6245	2.29338e-26	1.97164e-25	orf19.6247.1
orf19.399	11335.2	8343.48	14326.9	0.779966	0.0734132	10.6243	2.29639e-26	1.97164e-25	orf19.399
orf19.1760	6163.47	7977.96	4348.99	-0.875372	0.0824424	-10.618	2.4582e-26	2.10598e-25	RAS1
orf19.5178	3906.99	2771.83	5042.16	0.863235	0.0812998	10.6179	2.45954e-26	2.10598e-25	ERG5
orf19.3431	493.522	785.292	201.753	-1.95816	0.184469	-10.6151	2.53433e-26	2.16707e-25	orf19.3431
orf19.3969	1161.5	232.904	2090.1	3.16584	0.29847	10.6069	2.76761e-26	2.36334e-25	SFL2
orf19.1634	1040.31	1474.17	606.452	-1.2811	0.120791	-10.6059	2.79667e-26	2.38493e-25	orf19.1634
orf19.405	907.995	1289.65	526.336	-1.29375	0.121996	-10.6049	2.82909e-26	2.40932e-25	VCX1
orf19.400	1495.92	1002.64	1989.19	0.988507	0.0932561	10.5999	2.98244e-26	2.53648e-25	GCF1
orf19.5242	1300.08	845.167	1755	1.05387	0.0994251	10.5996	2.99191e-26	2.54111e-25	CDC6
orf19.336	823.019	438.766	1207.27	1.46025	0.137833	10.5943	3.1659e-26	2.68527e-25	YAH1
orf19.7270	4670.21	3173.88	6166.54	0.958084	0.0904686	10.5902	3.30763e-26	2.80171e-25	orf19.7270
orf19.5118	52180.7	35778.3	68583	0.938758	0.0888242	10.5687	4.16152e-26	3.52025e-25	SDS24
orf19.1042	34569.2	25291.1	43847.4	0.793838	0.0751565	10.5625	4.44849e-26	3.75796e-25	POR1
orf19.202	817.726	492.407	1143.05	1.21515	0.115145	10.5532	4.90852e-26	4.14103e-25	CDC47
orf19.4269	1761.17	2407.66	1114.67	-1.1114	0.105495	-10.5351	5.94884e-26	5.01198e-25	orf19.4269
orf19.1121	2929.57	1659.33	4199.82	1.33948	0.127177	10.5324	6.1274e-26	5.15553e-25	orf19.1121
orf19.567	665.547	975.979	355.115	-1.45965	0.138597	-10.5316	6.17783e-26	5.19103e-25	TFB3
orf19.7601	173.269	299.769	46.7684	-2.6853	0.255129	-10.5253	6.6074e-26	5.54458e-25	orf19.7601
orf19.6573	2196.16	2940.06	1452.26	-1.01757	0.096689	-10.5241	6.68775e-26	5.60455e-25	BEM2
orf19.5504	1938.21	2649.08	1227.34	-1.10942	0.105497	-10.5161	7.28468e-26	6.09668e-25	orf19.5504
orf19.4765	101.379	15.9833	186.774	3.54827	0.337442	10.5152	7.35285e-26	6.14557e-25	PGA6
orf19.4326	341.167	533.998	148.337	-1.84696	0.175656	-10.5146	7.39623e-26	6.17365e-25	orf19.4326
orf19.517	412.228	187.615	636.84	1.76401	0.167835	10.5104	7.73735e-26	6.44984e-25	HAP31
orf19.2591	925.12	539.513	1310.73	1.28043	0.122064	10.4898	9.62366e-26	8.01166e-25	orf19.2591
orf19.910	156.954	275.414	38.495	-2.83521	0.270298	-10.4892	9.68673e-26	8.05353e-25	PRP3
snR8c	304.858	490.042	119.674	-2.03185	0.193724	-10.4884	9.76493e-26	8.10785e-25	snR8c
orf19.7569	3609.87	2482.55	4737.19	0.932031	0.0889778	10.4749	1.12691e-25	9.34443e-25	SIK1
orf19.2074	158.93	49.0634	268.798	2.45448	0.234442	10.4695	1.19317e-25	9.88089e-25	orf19.2074
orf19.410.3	1424.04	883.607	1964.48	1.15248	0.110086	10.4689	1.20013e-25	9.92551e-25	RIB4
orf19.3521	572.679	283.768	861.59	1.60205	0.153067	10.4663	1.23403e-25	1.01925e-24	ARH2
orf19.742	6591.77	3987.44	9196.11	1.20545	0.115264	10.4582	1.34423e-25	1.10882e-24	ALD6
orf19.5228	9430.93	12153.2	6708.66	-0.857384	0.0820122	-10.4543	1.39973e-25	1.15308e-24	RIB3
orf19.1795.1	607.214	294.369	920.059	1.64351	0.157239	10.4523	1.42986e-25	1.17637e-24	orf19.1795.1
orf19.6222.1	251.924	402.965	100.883	-2.00036	0.191713	-10.4341	1.73164e-25	1.42279e-24	orf19.6222.1
orf19.4048	15673.3	11680.4	19666.1	0.751586	0.072053	10.431	1.78967e-25	1.46856e-24	DES1
orf19.2334	915.851	566.238	1265.46	1.15976	0.111214	10.4283	1.84248e-25	1.50993e-24	BIG1
orf19.3037	8704.28	11221.5	6187.07	-0.858943	0.0824138	-10.4223	1.96105e-25	1.60501e-24	orf19.3037
orf19.7130	187.923	62.1284	313.718	2.33528	0.224368	10.4083	2.27298e-25	1.85789e-24	orf19.7130
orf19.1665	8909.46	11128.2	6690.71	-0.734065	0.0705309	-10.4077	2.28664e-25	1.86663e-24	MNT1
orf19.3630	480.4	710.39	250.411	-1.50362	0.144489	-10.4064	2.31719e-25	1.88912e-24	RRP8
orf19.4195.1	987.996	637.633	1338.36	1.06958	0.1028	10.4045	2.3641e-25	1.92488e-24	FCA1
orf19.4166	6713.87	4967.14	8460.6	0.768398	0.0738588	10.4036	2.38748e-25	1.94141e-24	ZCF21
orf19.3230	3002.41	4014.61	1990.2	-1.01193	0.0975348	-10.375	3.2217e-25	2.61639e-24	BOI2
orf19.2298	958.848	616.555	1301.14	1.0776	0.103962	10.3653	3.56512e-25	2.89156e-24	WBP1
orf19.4951	3023.26	4077.89	1968.63	-1.05034	0.101423	-10.356	3.92982e-25	3.18326e-24	orf19.4951
orf19.1323	2292.37	1607.5	2977.25	0.889003	0.0859643	10.3415	4.57134e-25	3.69815e-24	orf19.1323
orf19.4911	206.548	74.4209	338.674	2.18535	0.211421	10.3365	4.8205e-25	3.89472e-24	orf19.4911
orf19.5573	478.756	245.568	711.943	1.536	0.148842	10.3197	5.7422e-25	4.63347e-24	orf19.5573
orf19.3243	3985.48	5041.14	2929.81	-0.782818	0.0759114	-10.3123	6.20244e-25	4.99843e-24	SRP54
orf19.2280	607.289	869.183	345.395	-1.33053	0.129101	-10.3061	6.61386e-25	5.32319e-24	ZCF10
orf19.5572	522.974	295.458	750.489	1.3447	0.13052	10.3026	6.85597e-25	5.51101e-24	orf19.5572
orf19.6481	2086.87	1469.61	2704.13	0.879562	0.0854283	10.2959	7.3523e-25	5.90244e-24	YPS7
orf19.3661	1623.55	1020.24	2226.87	1.12622	0.109448	10.29	7.81827e-25	6.26855e-24	orf19.3661
orf19.4127	12773.1	9479.9	16066.3	0.761053	0.07398	10.2873	8.04172e-25	6.43951e-24	orf19.4127
orf19.1887	1513.21	965.229	2061.19	1.0942	0.10643	10.281	8.58585e-25	6.8665e-24	orf19.1887
orf19.1478	1103.41	653.861	1552.96	1.24816	0.121519	10.2713	9.49027e-25	7.58019e-24	STT3
orf19.388	5120.53	3213.96	7027.09	1.12848	0.109887	10.2694	9.67993e-25	7.72189e-24	CAF16
orf19.185	557.019	811.749	302.289	-1.42424	0.138765	-10.2636	1.02751e-24	8.18633e-24	orf19.185
orf19.3252	697.218	990.312	404.123	-1.2923	0.126068	-10.2508	1.17398e-24	9.34143e-24	DAL81
orf19.440	1276.5	848.833	1704.17	1.00541	0.0981867	10.2398	1.31477e-24	1.04485e-23	SDH1
orf19.7188	1725.71	2337.91	1113.51	-1.07054	0.104599	-10.2348	1.38534e-24	1.09955e-23	RPP1B
orf19.144	1002.14	1370	634.275	-1.11084	0.108689	-10.2204	1.60755e-24	1.27431e-23	SNU114
orf19.6316	605.55	880.584	330.516	-1.41236	0.138492	-10.1981	2.02086e-24	1.59994e-23	orf19.6316
orf19.4970	12281.8	15282.5	9281.1	-0.719574	0.0706454	-10.1857	2.29667e-24	1.81601e-23	orf19.4970
orf19.7499	3428.98	2403.86	4454.09	0.889704	0.0873598	10.1844	2.32885e-24	1.83915e-23	orf19.7499
orf19.6925	8743.51	6236.41	11250.6	0.851196	0.0835837	10.1838	2.34332e-24	1.84826e-23	HTB1
orf19.7611	10783.5	7523.02	14044	0.900488	0.0884366	10.1823	2.37874e-24	1.87386e-23	TRX1
orf19.5175	6191.65	7946.42	4436.88	-0.840891	0.0826865	-10.1696	2.70932e-24	2.1316e-23	orf19.5175
orf19.3604	930.418	1285.79	575.051	-1.16021	0.114153	-10.1636	2.88177e-24	2.26446e-23	orf19.3604
orf19.7590	3090.28	4077.55	2103.01	-0.955003	0.0939819	-10.1616	2.94332e-24	2.30993e-23	orf19.7590
orf19.6881	8113.57	5629.57	10597.6	0.91257	0.0898494	10.1567	3.09485e-24	2.42584e-23	YTH1
orf19.1116	101.583	15.6866	187.479	3.58042	0.352536	10.1562	3.10965e-24	2.43441e-23	orf19.1116
orf19.6635	1870.48	2486.17	1254.8	-0.986681	0.0972214	-10.1488	3.35443e-24	2.62278e-23	orf19.6635
orf19.2832	3736.08	2720.07	4752.08	0.804895	0.0793384	10.1451	3.48444e-24	2.72106e-23	INN1
orf19.2110	1614.21	1065.84	2162.57	1.02066	0.100701	10.1356	3.84079e-24	2.99563e-23	orf19.2110
orf19.3340	3016.86	2086.58	3947.14	0.919445	0.0909123	10.1135	4.81118e-24	3.74785e-23	SOD2
orf19.5782	9150.51	11396.3	6904.75	-0.722993	0.0715003	-10.1117	4.90051e-24	3.81272e-23	orf19.5782
orf19.6873.1	217.299	357.467	77.1323	-2.21539	0.219142	-10.1094	5.01901e-24	3.9001e-23	KTI11
orf19.3071	6266.58	8027.37	4505.8	-0.833184	0.0824301	-10.1078	5.10317e-24	3.96062e-23	MIH1
orf19.5068	7122.98	8904.94	5341.02	-0.737519	0.0730697	-10.0934	5.91159e-24	4.58239e-23	IRE1
orf19.6040	4164.64	5347.81	2981.47	-0.843116	0.0836028	-10.0848	6.4511e-24	4.99445e-23	SNF7
orf19.7468	2105.96	2761.17	1450.75	-0.928711	0.0921068	-10.083	6.56995e-24	5.08022e-23	orf19.7468
orf19.4186	2377.27	1671.12	3083.42	0.883678	0.0877498	10.0704	7.46573e-24	5.76581e-23	PCT1
orf19.3150	2155.88	1452.16	2859.6	0.977363	0.0971654	10.0588	8.40485e-24	6.48315e-23	GRE2
orf19.3925	82.2846	157.748	6.82085	-4.51363	0.44885	-10.056	8.64452e-24	6.65987e-23	orf19.3925
orf19.1588	3014.66	3911.85	2117.47	-0.885451	0.0883347	-10.0238	1.19783e-23	9.21703e-23	orf19.1588
orf19.5388	1190.91	755.088	1626.74	1.10716	0.110476	10.0218	1.2228e-23	9.39769e-23	SWD1
orf19.5812	2614.9	1761.25	3468.56	0.977587	0.0975829	10.018	1.2703e-23	9.75084e-23	orf19.5812
orf19.53	619.793	885.435	354.151	-1.32151	0.132124	-10.002	1.49315e-23	1.14475e-22	orf19.53
orf19.6796	783.827	480	1087.65	1.18008	0.118097	9.99244	1.64485e-23	1.25952e-22	YSA1
orf19.4931	1231.08	1648.28	813.886	-1.01781	0.101862	-9.99209	1.65058e-23	1.26237e-22	orf19.4931
orf19.6112	554.091	272.199	835.982	1.61861	0.162099	9.98532	1.76729e-23	1.35e-22	CTA2
orf19.3135	1819.78	1293.29	2346.28	0.859429	0.0861015	9.98158	1.83513e-23	1.40012e-22	orf19.3135
orf19.4348	674.974	952.524	397.425	-1.26024	0.126274	-9.98019	1.86114e-23	1.41825e-22	MED14
orf19.2565	1760.58	2273.1	1248.06	-0.865051	0.0868325	-9.9623	2.22846e-23	1.69611e-22	orf19.2565
orf19.1862	8497.64	10823.3	6171.93	-0.810473	0.08137	-9.96034	2.27279e-23	1.72776e-22	orf19.1862
orf19.3763	303.33	0	606.66	11.8361	1.18871	9.95714	2.3471e-23	1.7821e-22	orf19.3763
orf19.7680	226.519	87.2263	365.812	2.06756	0.20777	9.95119	2.49186e-23	1.88753e-22	CTA26
orf19.6842	16342	12094.1	20589.9	0.767606	0.0771372	9.95119	2.49194e-23	1.88753e-22	TUS1
orf19.7053	47646.3	59536.5	35756.1	-0.735599	0.0740485	-9.93401	2.96097e-23	2.2401e-22	GAC1
orf19.4749	239.064	377.968	100.16	-1.91457	0.192906	-9.92487	3.24523e-23	2.45221e-22	orf19.4749
orf19.6362	3831.66	4900.66	2762.66	-0.826639	0.0835312	-9.89618	4.32486e-23	3.2641e-22	SPA2
orf19.7195	2096.73	2733.28	1460.18	-0.904349	0.0916591	-9.86644	5.81952e-23	4.38692e-22	RAD6
orf19.5025	544.268	58.6923	1029.84	4.13312	0.418961	9.86516	5.89375e-23	4.43756e-22	MET3
orf19.4836	3300.56	2326.03	4275.09	0.877915	0.0891269	9.85017	6.84296e-23	5.1461e-22	URA1
orf19.559	5598.41	6985.64	4211.19	-0.73013	0.0741444	-9.84741	7.03358e-23	5.28315e-22	FGR14
orf19.76	1340.83	1766.91	914.755	-0.949367	0.0964194	-9.84623	7.11667e-23	5.3392e-22	SPB1
orf19.2978	495.812	727.611	264.013	-1.46104	0.148458	-9.84147	7.46089e-23	5.59079e-22	orf19.2978
orf19.3405	752.848	1039.38	466.32	-1.15553	0.117423	-9.84075	7.5145e-23	5.62428e-22	ZCF18
orf19.4430	4308.61	5421.06	3196.16	-0.7621	0.0774497	-9.83993	7.57654e-23	5.66398e-22	orf19.4430
orf19.2929	12536	9204.56	15867.4	0.785655	0.0798506	9.83906	7.64217e-23	5.70628e-22	GSC1
orf19.2610	1971.98	1227.22	2716.74	1.14625	0.116615	9.82935	8.41561e-23	6.27635e-22	orf19.2610
orf19.4956	9913.6	12321	7506.18	-0.715031	0.0727814	-9.82438	8.84203e-23	6.58658e-22	RPN1
orf19.3932.1	299.011	120.533	477.49	1.98489	0.202412	9.80619	1.05891e-22	7.87873e-22	orf19.3932.1
orf19.5205	13273.3	10219.8	16326.9	0.675917	0.068977	9.79916	1.13526e-22	8.42866e-22	orf19.5205
orf19.1891	27796.9	33874.8	21719	-0.641242	0.0654386	-9.79914	1.1355e-22	8.42866e-22	2022-04-01
orf19.4802	9910.74	7609.48	12212	0.682379	0.0696485	9.79746	1.15449e-22	8.55949e-22	FTH1
orf19.3323	960.261	1306.98	613.546	-1.09167	0.111476	-9.79279	1.2091e-22	8.95389e-22	orf19.3323
orf19.2269	341.278	166.085	516.47	1.63601	0.16722	9.7836	1.3242e-22	9.79476e-22	orf19.2269
orf19.3746	642.9	95.7946	1190	3.63426	0.371632	9.77918	1.38325e-22	1.02195e-21	OPT2
orf19.6399	518.775	748.484	289.066	-1.37325	0.140496	-9.77435	1.45088e-22	1.07066e-21	ATS1
orf19.1479	2068.98	2647.88	1490.07	-0.829583	0.0848767	-9.77398	1.45615e-22	1.07329e-21	orf19.1479
orf19.3369	26887.4	20095.8	33679.1	0.744946	0.0762233	9.77321	1.46735e-22	1.08029e-21	MOH1
orf19.5867	3337.88	2139	4536.75	1.0845	0.111068	9.7643	1.60216e-22	1.17816e-21	WSC1
orf19.2960	2311.52	2982.26	1640.78	-0.862303	0.0883171	-9.76371	1.61155e-22	1.18368e-21	FRS2
orf19.5674	82.6329	9.2718	155.994	4.06729	0.416654	9.76179	1.64235e-22	1.2049e-21	PGA10
orf19.5157	180.545	304.172	56.917	-2.42096	0.248187	-9.75459	1.76316e-22	1.29203e-21	orf19.5157
orf19.7632	278.729	127.965	429.493	1.74638	0.179042	9.75401	1.77315e-22	1.29784e-21	orf19.7632
orf19.939	5266.12	6718	3814.23	-0.816812	0.0837588	-9.75196	1.80947e-22	1.32289e-21	NAM7
orf19.4438	6892.17	9121.09	4663.26	-0.967953	0.0992864	-9.74911	1.86101e-22	1.35899e-21	RME1
orf19.5316	250.828	92.732	408.925	2.14094	0.219615	9.7486	1.87028e-22	1.36418e-21	FGR29
orf19.1246	8585.48	10789.5	6381.48	-0.757618	0.0777652	-9.74237	1.98863e-22	1.44883e-21	orf19.1246
orf19.6670	541.471	291.021	791.921	1.44411	0.14831	9.73708	2.09479e-22	1.52441e-21	CAC2
orf19.3920	515.803	757.672	273.933	-1.46688	0.150846	-9.72437	2.37374e-22	1.72541e-21	orf19.3920
orf19.145	484.715	703.77	265.66	-1.40481	0.144484	-9.72294	2.40728e-22	1.74777e-21	RPB4
orf19.4788	2239.38	2985.82	1492.94	-1.00025	0.10292	-9.71873	2.50881e-22	1.81939e-21	ARG5%2C6
orf19.374	12368.2	9666.51	15069.8	0.640606	0.0659457	9.71415	2.62437e-22	1.90101e-21	orf19.374
orf19.6692	493.853	759.06	228.647	-1.72885	0.178092	-9.70764	2.79726e-22	2.02392e-21	MNN26
orf19.2335	776.485	441.62	1111.35	1.33077	0.137109	9.70593	2.84461e-22	2.05582e-21	orf19.2335
orf19.3533	259.959	408.33	111.588	-1.87241	0.193071	-9.69808	3.07237e-22	2.21788e-21	orf19.3533
orf19.1048	892.361	510.947	1273.78	1.31737	0.135887	9.69457	3.17988e-22	2.29286e-21	IFD6
orf19.7124	15902	10898.4	20905.7	0.939726	0.0969787	9.69002	3.32466e-22	2.39451e-21	RVS161
orf19.5903	1798.98	2466.56	1131.41	-1.12378	0.116148	-9.67536	3.83723e-22	2.76053e-21	RAX1
orf19.5961	12655.4	9242.81	16067.9	0.797743	0.0824955	9.67014	4.03809e-22	2.90171e-21	orf19.5961
orf19.4589	446.097	222.593	669.602	1.58945	0.164418	9.66715	4.15778e-22	2.98432e-21	orf19.4589
orf19.5609	237.011	379.302	94.7213	-2.004	0.207342	-9.66521	4.23749e-22	3.03807e-21	orf19.5609
orf19.3193	1184.97	1583.43	786.511	-1.00921	0.104456	-9.66161	4.38899e-22	3.14312e-21	FCR3
orf19.1011	2637.94	1908.97	3366.91	0.818701	0.0848059	9.65382	4.73575e-22	3.38759e-21	MNN21
orf19.3175	838.73	508.919	1168.54	1.19923	0.124423	9.6383	5.50902e-22	3.93627e-21	orf19.3175
orf19.787.1	33125.8	23697.2	42554.4	0.844593	0.0877443	9.62562	6.23321e-22	4.44866e-21	orf19.787.1
orf19.5450	4306.67	3245.45	5367.89	0.725882	0.075432	9.623	6.39383e-22	4.55814e-21	ETR1
orf19.581	8954.61	6885.34	11023.9	0.67907	0.070616	9.61638	6.81888e-22	4.85566e-21	orf19.581
orf19.637	1584.91	1112.15	2057.66	0.887679	0.0923709	9.60995	7.25869e-22	5.16301e-21	SDH2
orf19.1342	3033.66	3918.17	2149.16	-0.866647	0.0901851	-9.60964	7.28038e-22	5.1726e-21	SHM1
orf19.7089	1041.88	675.527	1408.24	1.06018	0.11033	9.60924	7.30857e-22	5.18678e-21	PMR1
orf19.3932	29593.4	23587.1	35599.7	0.59387	0.0618811	9.59694	8.2354e-22	5.83796e-21	orf19.3932
orf19.3886	2305.15	2978.12	1632.18	-0.867471	0.0904093	-9.59494	8.39651e-22	5.94548e-21	orf19.3886
orf19.1467	17461.9	12908.6	22015.2	0.770176	0.0803007	9.59115	8.71118e-22	6.15447e-21	COX13
orf19.84	11406.3	14156.5	8656.16	-0.709733	0.0739983	-9.59121	8.70544e-22	6.15447e-21	CAN3
orf19.7148	291.389	134.897	447.88	1.7308	0.180541	9.58676	9.08958e-22	6.41462e-21	TPO2
orf19.6265.1	2775.52	3523.57	2027.48	-0.797476	0.0832128	-9.58357	9.37484e-22	6.60853e-21	RPS14B
orf19.4905	633.958	972.005	295.91	-1.7181	0.17929	-9.5828	9.44503e-22	6.65057e-21	orf19.4905
orf19.4321	73.234	7.81587	138.652	4.14823	0.433539	9.56829	1.08688e-21	7.64456e-21	orf19.4321
orf19.3928	1323.66	902.116	1745.21	0.952152	0.099563	9.56331	1.14044e-21	8.01234e-21	orf19.3928
orf19.69	218.795	90.0083	347.583	1.95038	0.204147	9.5538	1.25028e-21	8.7742e-21	orf19.69
orf19.5426	3012.06	3793.24	2230.89	-0.765799	0.080208	-9.54766	1.32663e-21	9.29972e-21	orf19.5426
orf19.2078	2652.11	1743.25	3560.97	1.03046	0.107945	9.54616	1.34588e-21	9.42413e-21	orf19.2078
orf19.3759	2018.89	1423.74	2614.04	0.876494	0.0918253	9.54523	1.35804e-21	9.49875e-21	orf19.3759
orf19.891	2830.11	2030.44	3629.77	0.838168	0.0878151	9.5447	1.36506e-21	9.53728e-21	orf19.891
orf19.2320	528.23	791.34	265.12	-1.57719	0.165436	-9.53356	1.51983e-21	1.06068e-20	orf19.2320
orf19.2975	403.028	605.907	200.148	-1.59609	0.167562	-9.52533	1.64519e-21	1.1469e-20	YPT7
orf19.2304	2082.12	1450.76	2713.49	0.903137	0.0948445	9.52229	1.69411e-21	1.1797e-20	orf19.2304
orf19.6531	1579.06	1077.46	2080.66	0.949415	0.0997124	9.52154	1.70636e-21	1.18692e-20	NUC2
orf19.7093	118.63	31.8722	205.389	2.68853	0.282432	9.51922	1.7449e-21	1.21239e-20	HGT13
orf19.532	999.852	1397.27	602.433	-1.21441	0.127581	-9.51879	1.75206e-21	1.2152e-20	RBR2
orf19.4395	2856.7	1909.87	3803.53	0.994111	0.104437	9.51875	1.75281e-21	1.2152e-20	orf19.4395
orf19.5640	23023.3	17187.9	28858.7	0.747589	0.0785459	9.51787	1.76766e-21	1.22415e-20	PEX5
orf19.7610	2133.54	2848.63	1418.45	-1.00603	0.105711	-9.51678	1.78622e-21	1.23565e-20	PTP3
orf19.3354	680.266	961.144	399.389	-1.26798	0.133422	-9.50353	2.02901e-21	1.40206e-20	orf19.3354
orf19.1910	602.062	339.415	864.709	1.34958	0.142058	9.5002	2.09493e-21	1.44603e-20	orf19.1910
orf19.1601	3767.25	5024.53	2509.97	-1.0012	0.105432	-9.49618	2.17729e-21	1.50124e-20	RPL3
orf19.5526	569.704	343.75	795.657	1.21091	0.12756	9.49289	2.24714e-21	1.5477e-20	SEC20
orf19.2614	770.687	1056.24	485.133	-1.12295	0.118348	-9.48849	2.34398e-21	1.61264e-20	RSR1
orf19.5246	205.996	85.7764	326.216	1.92761	0.203197	9.48639	2.39183e-21	1.64377e-20	orf19.5246
orf19.1307	3413.2	2491.31	4335.1	0.799341	0.0843851	9.47254	2.73122e-21	1.87496e-20	orf19.1307
orf19.1609	554.642	806.352	302.932	-1.41154	0.149103	-9.46688	2.88329e-21	1.9772e-20	orf19.1609
orf19.6993	248159	306901	189416	-0.696215	0.0735554	-9.46518	2.93053e-21	2.00741e-20	GAP2
orf19.2812	275.61	425.177	126.042	-1.75551	0.185501	-9.46361	2.97504e-21	2.03569e-20	orf19.2812
orf19.2346	3389.86	4245.21	2534.51	-0.744087	0.0786667	-9.45872	3.11725e-21	2.13068e-20	orf19.2346
orf19.5064.1	1489.73	2040.9	938.56	-1.12016	0.118473	-9.45498	3.23079e-21	2.2059e-20	orf19.5064.1
orf19.7378	4288.48	5471.87	3105.08	-0.817295	0.0864656	-9.45226	3.31593e-21	2.26158e-20	orf19.7378
orf19.1473	67.8069	7.1893	128.424	4.15662	0.439833	9.45045	3.37373e-21	2.29851e-20	orf19.1473
orf19.946	109.36	26.6899	192.03	2.84518	0.301085	9.44975	3.39631e-21	2.3114e-20	MET14
orf19.3014	20047.8	15602.4	24493.2	0.650608	0.0688677	9.44722	3.47943e-21	2.36541e-20	BMH1
orf19.6562	125.91	34.6698	217.15	2.64833	0.280433	9.44373	3.59737e-21	2.44296e-20	RNH35
orf19.475	214.561	346.656	82.4657	-2.06902	0.219379	-9.43125	4.05229e-21	2.74893e-20	orf19.475
orf19.7131	1573.12	1009.22	2137.02	1.08262	0.114914	9.42117	4.46101e-21	3.02294e-20	orf19.7131
orf19.7538	1076.79	1438.2	715.389	-1.00792	0.107008	-9.41906	4.55138e-21	3.08086e-20	orf19.7538
orf19.906	4655.14	6022.05	3288.23	-0.872843	0.0927705	-9.40862	5.02673e-21	3.39898e-20	ROM2
orf19.2875	436.867	660.118	213.616	-1.62641	0.17287	-9.40832	5.04123e-21	3.40512e-20	orf19.2875
orf19.4965	349.085	525.731	172.438	-1.6093	0.171094	-9.40594	5.15678e-21	3.47945e-20	orf19.4965
orf19.3314	769.318	432.802	1105.83	1.35344	0.143973	9.4007	5.41988e-21	3.65305e-20	TRS20
orf19.2467	174.628	55.4568	293.799	2.40558	0.25595	9.39865	5.52662e-21	3.72102e-20	PRN1
orf19.7513	2133.39	2742.08	1524.7	-0.846819	0.0901711	-9.39124	5.92974e-21	3.98818e-20	ALK2
orf19.5213.1	9841.45	7636.83	12046.1	0.657518	0.0701485	9.37323	7.03477e-21	4.72634e-20	COX8
orf19.7032	2313.15	2971.27	1655.04	-0.844224	0.0900901	-9.37089	7.1925e-21	4.82717e-20	orf19.7032
orf19.5095	8969.01	11354.6	6583.44	-0.786392	0.0839445	-9.368	7.3923e-21	4.95599e-20	orf19.5095
orf19.4752	4144.64	5313.64	2975.63	-0.836644	0.0893883	-9.35966	7.99934e-21	5.35726e-20	MSN4
orf19.6246	3560.38	2390.02	4730.74	0.98496	0.105268	9.3567	8.22637e-21	5.50346e-20	orf19.6246
orf19.5788	31320	23956.8	38683.2	0.691269	0.0739876	9.34305	9.36014e-21	6.25531e-20	EFT2
orf19.2208	4454.45	5621.86	3287.04	-0.774245	0.0828758	-9.34224	9.43168e-21	6.29644e-20	orf19.2208
orf19.4476	962.041	518.558	1405.52	1.43902	0.154046	9.34151	9.49682e-21	6.33322e-20	orf19.4476
orf19.3643	1581.07	2123.76	1038.38	-1.03292	0.110605	-9.33883	9.74041e-21	6.4888e-20	orf19.3643
orf19.4982	1627.01	991.056	2262.97	1.19098	0.127601	9.33364	1.02298e-20	6.8076e-20	orf19.4982
orf19.680	1337.49	1738.9	936.078	-0.893369	0.0959046	-9.31518	1.21743e-20	8.09306e-20	TIM50
orf19.6794	1774.4	1101.14	2447.66	1.15238	0.123958	9.29656	1.45067e-20	9.6255e-20	FESUR1
orf19.6000	3117.62	4153.46	2081.79	-0.996725	0.107215	-9.29653	1.451e-20	9.6255e-20	CDR1
orf19.1301	453.861	701.004	206.718	-1.75983	0.189349	-9.29412	1.4843e-20	9.83605e-20	orf19.1301
orf19.1955	384.33	561.041	207.62	-1.43318	0.154265	-9.29036	1.53773e-20	1.01794e-19	orf19.1955
orf19.3501	221.925	346.542	97.3074	-1.83315	0.197353	-9.28868	1.56209e-20	1.03298e-19	orf19.3501
orf19.6065	5433.84	4182.89	6684.8	0.67633	0.0728426	9.28482	1.61982e-20	1.07003e-19	orf19.6065
orf19.6769	1782.86	2336.73	1229	-0.927037	0.0999389	-9.27604	1.75896e-20	1.16073e-19	orf19.6769
orf19.7328	2318.09	1650.59	2985.6	0.855132	0.0922304	9.27169	1.83223e-20	1.20782e-19	orf19.7328
orf19.7314	5839.41	7406.82	4272	-0.794081	0.0856672	-9.26937	1.87247e-20	1.23306e-19	CDG1
orf19.5170	7820.22	9756.7	5883.73	-0.729644	0.0787231	-9.26848	1.88819e-20	1.24211e-19	ENA21
orf19.5465	363.423	541.189	185.657	-1.54437	0.166676	-9.26567	1.93847e-20	1.27385e-19	orf19.5465
orf19.6306	1878.75	1360.95	2396.55	0.816389	0.0881708	9.25917	2.06018e-20	1.35242e-19	orf19.6306
orf19.1149	868.492	570.455	1166.53	1.03166	0.111544	9.24885	2.26919e-20	1.48808e-19	MRF1
orf19.2638.1	522.573	313.884	731.262	1.21977	0.131945	9.2445	2.36342e-20	1.54826e-19	orf19.2638.1
orf19.1272	486.913	236.295	737.531	1.64154	0.177603	9.24273	2.40287e-20	1.57084e-19	orf19.1272
orf19.1755	831.338	1124.74	537.935	-1.0636	0.115074	-9.24279	2.40163e-20	1.57084e-19	SET2
orf19.2613	17033.4	13236.7	20830.1	0.654098	0.0707848	9.24066	2.44978e-20	1.59984e-19	ECM4
orf19.2879	1082.14	1442.25	722.033	-0.9978	0.108052	-9.23443	2.59676e-20	1.69408e-19	IFF5
orf19.7654	1335.16	930.304	1740.01	0.903589	0.0978856	9.23108	2.67922e-20	1.74607e-19	CPR6
orf19.262	193.838	76.9523	310.724	2.01378	0.218168	9.23038	2.69663e-20	1.7556e-19	SMC3
orf19.5514	1162.74	723.471	1602	1.14731	0.124411	9.22194	2.91761e-20	1.8975e-19	orf19.5514
orf19.6905	2919.75	2187.34	3652.16	0.739479	0.0802131	9.21893	3.00074e-20	1.94956e-19	orf19.6905
orf19.3547	1209.23	741.641	1676.82	1.17728	0.127813	9.21094	3.23288e-20	2.09821e-19	orf19.3547
orf19.5700	422.023	218.605	625.442	1.51695	0.164715	9.20956	3.27459e-20	2.1231e-19	TLO11
orf19.5171	2763.94	1991.67	3536.2	0.828333	0.0900008	9.20363	3.46073e-20	2.24147e-19	PMT1
orf19.7296	39024.7	30952.2	47097.1	0.605586	0.0658035	9.20294	3.483e-20	2.25358e-19	orf19.7296
orf19.4490	3278.59	4237.25	2319.92	-0.869245	0.094493	-9.19904	3.61168e-20	2.33444e-19	RPL17B
orf19.2920	757.094	1044.52	469.664	-1.1532	0.125427	-9.19413	3.78031e-20	2.44093e-19	orf19.2920
orf19.3169	4091.54	2824.36	5358.71	0.923815	0.100524	9.19002	3.92781e-20	2.53358e-19	orf19.3169
orf19.4984	3594.74	4463.32	2726.16	-0.711337	0.0774534	-9.18407	4.15094e-20	2.67476e-19	orf19.4984
orf19.3670	22311.8	15639.4	28984.2	0.890056	0.0969533	9.18026	4.30044e-20	2.76827e-19	GAL1
orf19.4086	445.899	247.69	644.109	1.3781	0.150361	9.16529	4.94152e-20	3.1777e-19	orf19.4086
orf19.1470	3166.4	4066.59	2266.21	-0.843632	0.0920806	-9.16189	5.09956e-20	3.27598e-19	RPS26A
orf19.1219	279.067	427.793	130.341	-1.71443	0.187291	-9.15386	5.49331e-20	3.5245e-19	orf19.1219
orf19.6464	2588.02	1894.99	3281.04	0.791802	0.0865	9.15378	5.49759e-20	3.5245e-19	orf19.6464
orf19.6690	2936.71	2120.9	3752.52	0.822959	0.0899257	9.15155	5.61249e-20	3.5945e-19	orf19.6690
orf19.6854	16415.1	12271.6	20558.7	0.74442	0.0813515	9.15066	5.65865e-20	3.62038e-19	ATP1
orf19.2752	2883.91	3724.43	2043.38	-0.865708	0.0946193	-9.14939	5.72585e-20	3.65967e-19	ADR1
orf19.4383	261.876	106.897	416.855	1.96273	0.214787	9.13803	6.35997e-20	4.06084e-19	orf19.4383
orf19.4624	615.954	322.971	908.937	1.49252	0.163478	9.12977	6.86438e-20	4.37848e-19	HRT2
orf19.35	22725.9	28019.1	17432.7	-0.684597	0.075043	-9.12273	7.32546e-20	4.66785e-19	orf19.35
orf19.4771	1712.6	1202.58	2222.61	0.885969	0.0971407	9.12047	7.47963e-20	4.76074e-19	orf19.4771
orf19.6176	1730.46	1218	2242.92	0.880783	0.096573	9.12038	7.48635e-20	4.76074e-19	SEC61
orf19.7111	2179.54	1519.44	2839.64	0.901885	0.0988969	9.11945	7.55085e-20	4.79692e-19	orf19.7111
orf19.3504	3280.87	4148.92	2412.82	-0.782016	0.085781	-9.11643	7.76411e-20	4.92744e-19	RPL23A
orf19.100	3217.52	2280.81	4154.22	0.864824	0.0949494	9.10826	8.37123e-20	5.30739e-19	orf19.100
orf19.2538	8823.61	10931.9	6715.32	-0.703079	0.0771965	-9.10765	8.41843e-20	5.33195e-19	PTC2
orf19.285	11270.8	8519.42	14022.1	0.71881	0.0789665	9.10272	8.80949e-20	5.57404e-19	orf19.285
orf19.2419	1070.36	707.506	1433.21	1.01795	0.111846	9.10134	8.92254e-20	5.63991e-19	orf19.2419
orf19.3048	377.888	211.895	543.882	1.35981	0.149446	9.09899	9.11772e-20	5.7575e-19	orf19.3048
orf19.2810	821.386	1103.8	538.971	-1.03358	0.113614	-9.09724	9.26596e-20	5.84525e-19	AAP1
orf19.4151	178.764	73.3804	284.148	1.9533	0.214735	9.09634	9.3426e-20	5.8877e-19	SPO1
orf19.5599	944.737	1317.26	572.209	-1.20199	0.1322	-9.09221	9.70433e-20	6.10956e-19	MDL2
orf19.1310	870.909	1176.47	565.345	-1.05794	0.116416	-9.08755	1.013e-19	6.37119e-19	orf19.1310
orf19.2710	6375.83	4909.04	7842.62	0.675827	0.0743723	9.08708	1.01731e-19	6.3919e-19	orf19.2710
orf19.3445	1280.48	809.401	1751.57	1.11361	0.122585	9.08443	1.04245e-19	6.54332e-19	HOC1
orf19.2398	18500.6	13734.8	23266.5	0.760428	0.0837295	9.08196	1.06635e-19	6.68673e-19	orf19.2398
orf19.840	2414.41	3130.69	1698.13	-0.88267	0.0972881	-9.07275	1.16052e-19	7.26995e-19	RPL21A
orf19.1702	877.026	1176.69	577.358	-1.02779	0.113404	-9.06304	1.26869e-19	7.93972e-19	ARF3
orf19.815	10380.2	13278.2	7482.09	-0.827589	0.0913631	-9.05824	1.32578e-19	8.28874e-19	DCK1
orf19.6731.1	383.493	189.107	577.879	1.61071	0.177913	9.0534	1.38588e-19	8.64736e-19	orf19.6731.1
orf19.4024	4016.54	3031.52	5001.56	0.722212	0.0797721	9.05344	1.38531e-19	8.64736e-19	RIB5
orf19.1114	4825.83	6244.7	3406.97	-0.874423	0.0966332	-9.0489	1.44421e-19	9.00236e-19	orf19.1114
orf19.7281	24330.4	31032	17628.9	-0.815757	0.0901993	-9.04394	1.51127e-19	9.41111e-19	PDK2
orf19.4703	308.75	154.05	463.45	1.58834	0.175706	9.03974	1.57039e-19	9.76961e-19	orf19.4703
orf19.7676	44243.5	34979.8	53507.1	0.613198	0.0678804	9.03351	1.66256e-19	1.03328e-18	XYL2
orf19.7125	1667.99	1148.93	2187.06	0.928494	0.102963	9.01771	1.92056e-19	1.19245e-18	orf19.7125
orf19.4315	1415.38	1855.14	975.624	-0.927018	0.102815	-9.01639	1.9439e-19	1.20576e-18	orf19.4315
orf19.6202	4882.36	6095.63	3669.09	-0.732273	0.0812822	-9.00903	2.07896e-19	1.28826e-18	RBT4
orf19.3093	3266.38	2462.91	4069.86	0.724555	0.0805293	8.99742	2.31094e-19	1.43061e-18	MSH2
orf19.4739	1710.49	2237.97	1183	-0.920245	0.102323	-8.99355	2.3938e-19	1.48044e-18	MSS116
orf19.4246	12124.7	9481.98	14767.3	0.639108	0.0711245	8.98578	2.56916e-19	1.58734e-18	orf19.4246
orf19.3900	7081.15	8871.26	5291.04	-0.745703	0.0830267	-8.98148	2.67138e-19	1.64888e-18	orf19.3900
orf19.1435	19232.1	14350.3	24113.9	0.748772	0.0834315	8.97469	2.84146e-19	1.75214e-18	TEF1
orf19.2599	1409.39	789.392	2029.38	1.36232	0.151807	8.97406	2.85782e-19	1.7605e-18	CRC1
orf19.4457	750.593	1038.66	462.523	-1.16701	0.130076	-8.97176	2.91802e-19	1.79584e-18	BNI4
orf19.895	2676.63	3364.3	1988.96	-0.758036	0.0845308	-8.96757	3.03141e-19	1.8638e-18	HOG1
orf19.454	1755.04	2227.6	1282.48	-0.796268	0.0888492	-8.96202	3.1877e-19	1.95798e-18	SFL1
orf19.2559	4323.04	5353.88	3292.21	-0.701608	0.0783499	-8.9548	3.40354e-19	2.08852e-18	CDC4
orf19.5291	1375.48	1786.94	964.026	-0.889938	0.0993935	-8.95368	3.43832e-19	2.10781e-18	orf19.5291
orf19.1901	530.792	304.199	757.385	1.31599	0.147101	8.94613	3.68172e-19	2.25483e-18	MCM3
RDN25	149583	58992.2	240175	2.02549	0.226472	8.94365	3.76525e-19	2.30375e-18	RDN25
orf19.1721	1491.96	2077.42	906.494	-1.19636	0.134256	-8.91108	5.05389e-19	3.08919e-18	NCE103
snR44b	264.74	116.281	413.199	1.82823	0.205386	8.9014	5.51471e-19	3.36761e-18	snR44b
orf19.7404	1848.07	1331.27	2364.87	0.828899	0.0932679	8.88729	6.26159e-19	3.82e-18	orf19.7404
orf19.5133	4119.62	3073.3	5165.93	0.749155	0.0842985	8.88693	6.28214e-19	3.82882e-18	ZCF29
orf19.2843	5997.99	7477.93	4518.05	-0.727109	0.0818501	-8.88343	6.48313e-19	3.9475e-18	RHO1
orf19.34	287.838	136.996	438.68	1.68003	0.189175	8.8808	6.63795e-19	4.03787e-18	GIT1
orf19.6732	242.436	102.161	382.712	1.90455	0.214676	8.87175	7.20047e-19	4.37583e-18	orf19.6732
orf19.5614	4051.29	5027.75	3074.83	-0.709382	0.0799846	-8.86898	7.38159e-19	4.48158e-18	orf19.5614
orf19.668	893.537	586.659	1200.42	1.03301	0.116516	8.86587	7.59084e-19	4.60418e-18	TOS4
orf19.5964.2	2056.16	2668.96	1443.37	-0.88666	0.100061	-8.86123	7.91365e-19	4.79537e-18	RPL35
orf19.1477	1788.99	1194.25	2383.72	0.996724	0.112503	8.85953	8.03508e-19	4.86427e-18	orf19.1477
orf19.3499	2181.16	1516.92	2845.4	0.907214	0.102438	8.85621	8.27785e-19	5.00643e-18	orf19.3499
orf19.4910	117.087	31.0766	203.098	2.71089	0.30633	8.84959	8.78382e-19	5.30735e-18	FGR41
orf19.3038	57177.4	42129	72225.7	0.777688	0.0879208	8.84532	9.12682e-19	5.50931e-18	TPS2
orf19.3568	1222.94	785.357	1660.52	1.08025	0.122186	8.84108	9.4801e-19	5.71709e-18	RXT3
orf19.1814	3801.08	4750	2852.15	-0.736087	0.0832688	-8.8399	9.58059e-19	5.77217e-18	STT4
orf19.4768	491.451	699.592	283.31	-1.30328	0.147517	-8.83474	1.00328e-18	6.03885e-18	orf19.4768
orf19.4946	137.539	33.3988	241.679	2.85561	0.323465	8.8282	1.06373e-18	6.39659e-18	orf19.4946
orf19.5989	1156.74	1515.23	798.259	-0.924286	0.104817	-8.8181	1.1642e-18	6.99409e-18	orf19.5989
orf19.6541	3312.98	4271.41	2354.54	-0.859388	0.0974831	-8.81576	1.18877e-18	7.1349e-18	RPL5
orf19.7064	1936.61	2441.1	1432.12	-0.769532	0.0873805	-8.80668	1.28908e-18	7.72959e-18	GLN4
orf19.3260	9754.3	12086.4	7422.21	-0.703516	0.0799313	-8.80152	1.3498e-18	8.08597e-18	orf19.3260
orf19.703	1346.19	1743.99	948.4	-0.879132	0.0999394	-8.79665	1.40957e-18	8.43601e-18	orf19.703
orf19.2574	2846.97	3539.52	2154.41	-0.716075	0.0814103	-8.79587	1.4194e-18	8.48239e-18	orf19.2574
orf19.4753	9720.46	11789.4	7651.56	-0.62372	0.0709109	-8.79582	1.42001e-18	8.48239e-18	PFK26
orf19.3795	1896.97	2430.05	1363.89	-0.833302	0.0947714	-8.79276	1.45936e-18	8.70919e-18	AGP3
orf19.2360	2099.86	2795.91	1403.81	-0.994196	0.11316	-8.78574	1.55332e-18	9.26117e-18	URA2
orf19.4184	2066.63	1501.75	2631.52	0.809374	0.0921518	8.78305	1.59106e-18	9.47719e-18	orf19.4184
orf19.2267	1006.68	677.689	1335.67	0.978546	0.111449	8.78023	1.6314e-18	9.70829e-18	RFA2
orf19.6385	4129.41	2975.17	5283.64	0.828679	0.0943871	8.77958	1.64084e-18	9.75527e-18	ACO1
orf19.5102	2328.25	3067.85	1588.66	-0.94956	0.1082	-8.77597	1.69436e-18	1.0064e-17	PLB5
orf19.2461	58.5809	6.30842	110.853	4.1332	0.471529	8.76553	1.85903e-18	1.10317e-17	PRN4
orf19.2951	1566.24	1031.97	2100.5	1.02513	0.117054	8.75773	1.99226e-18	1.18111e-17	HOM6
orf19.254	2450.85	3240.76	1660.94	-0.963851	0.110066	-8.75699	2.00526e-18	1.1877e-17	orf19.254
orf19.6438	1120.23	1479.59	760.86	-0.959358	0.109689	-8.74614	2.20769e-18	1.30514e-17	orf19.6438
orf19.7487	8282.95	10547.6	6018.3	-0.809623	0.0925682	-8.74624	2.20579e-18	1.30514e-17	orf19.7487
orf19.3690.2	1397.21	1874.05	920.372	-1.02585	0.117395	-8.73847	2.36282e-18	1.39555e-17	orf19.3690.2
orf19.4524	1178.74	805.651	1551.83	0.946004	0.108315	8.73382	2.46217e-18	1.45287e-17	ZCF24
orf19.7311	1232.81	1625.09	840.53	-0.950505	0.108871	-8.73055	2.53436e-18	1.49406e-17	orf19.7311
orf19.3351	4502.96	5579.54	3426.37	-0.703527	0.0806329	-8.72507	2.66013e-18	1.56674e-17	orf19.3351
orf19.6832	1389.46	1007.12	1771.8	0.81496	0.0935044	8.71575	2.88852e-18	1.69967e-17	orf19.6832
orf19.7023	2615.77	1905.15	3326.39	0.803949	0.0923029	8.70989	3.04161e-18	1.78808e-17	orf19.7023
orf19.1265	393.473	210.135	576.811	1.45667	0.167296	8.70713	3.11675e-18	1.83054e-17	orf19.1265
orf19.5605	8782.09	6446.09	11118.1	0.786411	0.0903522	8.70384	3.20852e-18	1.88269e-17	orf19.5605
orf19.2504	753.538	1032.4	474.671	-1.12155	0.128993	-8.69464	3.47938e-18	2.03973e-17	BMS1
orf19.5797	739.009	433.26	1044.76	1.26992	0.146089	8.69283	3.53509e-18	2.07046e-17	PLC2
orf19.3084	2595.6	1887.93	3303.27	0.807026	0.0928996	8.68708	3.71858e-18	2.17591e-17	orf19.3084
orf19.4219	678.518	940.437	416.598	-1.17505	0.135267	-8.68693	3.72358e-18	2.17681e-17	RIX7
orf19.7472	431.38	255.67	607.091	1.24763	0.143634	8.68615	3.74932e-18	2.18982e-17	IFF4
orf19.2582	1710.35	2213.3	1207.4	-0.873996	0.100772	-8.67296	4.21022e-18	2.45674e-17	orf19.2582
orf19.3288	667.76	907.922	427.597	-1.08622	0.125243	-8.67285	4.21444e-18	2.45693e-17	NMA111
orf19.3538	3288.99	2502.92	4075.06	0.703262	0.081166	8.6645	4.53515e-18	2.64145e-17	FRE9
orf19.3331	13780.6	17850.1	9711.09	-0.878125	0.101387	-8.66111	4.67204e-18	2.71867e-17	ABC1
orf19.188	1518.63	1987.5	1049.76	-0.921605	0.106552	-8.64937	5.17834e-18	3.01051e-17	orf19.188
orf19.1446	416.039	596.645	235.434	-1.34014	0.154962	-8.64817	5.23305e-18	3.03951e-17	CLB2
orf19.5667	6629.02	8089.45	5168.6	-0.646313	0.0748217	-8.63804	5.7187e-18	3.31853e-17	MNR2
orf19.308	288.263	438.092	138.434	-1.65999	0.192197	-8.63692	5.77507e-18	3.34816e-17	orf19.308
orf19.6249	2199.28	1405.93	2992.62	1.08969	0.126178	8.63616	5.81361e-18	3.36741e-17	HAK1
orf19.3110	633.113	871.143	395.083	-1.13961	0.132111	-8.62613	6.34648e-18	3.67268e-17	orf19.3110
orf19.6345	2270.72	2927.99	1613.44	-0.859742	0.0996739	-8.62555	6.37853e-18	3.68784e-17	RPG1A
orf19.2778	323.397	490.935	155.859	-1.6576	0.19226	-8.6217	6.59668e-18	3.81048e-17	orf19.2778
orf19.3249	879.193	1208.54	549.85	-1.13688	0.131889	-8.61998	6.69638e-18	3.86452e-17	LAG1
orf19.5688	2205.2	1472.6	2937.8	0.996292	0.11561	8.6177	6.83105e-18	3.93863e-17	orf19.5688
orf19.2168	260.8	390.55	131.05	-1.57529	0.182872	-8.61418	7.0443e-18	4.05788e-17	orf19.2168
orf19.2229	932.332	1261.97	602.694	-1.06536	0.123699	-8.61253	7.14669e-18	4.1131e-17	orf19.2229
orf19.7225	1546.74	1990.58	1102.9	-0.852152	0.0989514	-8.61182	7.19071e-18	4.13466e-17	orf19.7225
orf19.7200	770.36	1074.97	465.754	-1.20528	0.139987	-8.60995	7.3091e-18	4.1989e-17	orf19.7200
orf19.2124	2542.84	3136.61	1949.06	-0.686466	0.0797416	-8.60863	7.39379e-18	4.24369e-17	orf19.2124
orf19.3942.1	2310.43	2961.3	1659.55	-0.835789	0.0971798	-8.60044	7.94116e-18	4.5537e-17	RPL43A
orf19.3572	370.95	214.208	527.692	1.30093	0.151298	8.59847	8.07846e-18	4.62822e-17	orf19.3572
orf19.2455	1128.87	1472.17	785.567	-0.906356	0.105461	-8.5942	8.38434e-18	4.7991e-17	orf19.2455
orf19.1999	2154.21	1460.74	2847.67	0.962794	0.11204	8.59334	8.44782e-18	4.83105e-17	orf19.1999
orf19.4991	1291.22	1776.64	805.788	-1.13996	0.132694	-8.59086	8.63227e-18	4.93206e-17	MPT5
orf19.2958	1104.19	1433.82	774.556	-0.888135	0.103478	-8.58285	9.2551e-18	5.28312e-17	orf19.2958
orf19.3310	2704.64	2039.01	3370.27	0.724907	0.084468	8.58204	9.32068e-18	5.31574e-17	orf19.3310
orf19.5601	1247.31	1609.54	885.075	-0.862968	0.100589	-8.57911	9.56129e-18	5.44803e-17	orf19.5601
orf19.3052	17196.1	13245	21147.2	0.67499	0.0786801	8.57892	9.577e-18	5.45206e-17	YPT1
orf19.2347	520.198	756.552	283.845	-1.41273	0.164677	-8.57878	9.58844e-18	5.45364e-17	MNN2
orf19.1989	3739.4	4575.55	2903.25	-0.656223	0.0765122	-8.57672	9.76209e-18	5.5474e-17	DCW1
orf19.3087	5637.65	6999.75	4275.55	-0.711317	0.0829785	-8.57231	1.01431e-17	5.75873e-17	UBI3
orf19.929	65.9893	10.5042	121.474	3.53042	0.412086	8.5672	1.06027e-17	6.01425e-17	orf19.929
orf19.1158	276.982	139.169	414.795	1.57521	0.183927	8.56436	1.08681e-17	6.15924e-17	orf19.1158
orf19.3074	966.296	661.606	1270.99	0.942111	0.11004	8.56154	1.11371e-17	6.30601e-17	TLO10
orf19.4582	301.701	447.502	155.9	-1.52015	0.177634	-8.55773	1.15112e-17	6.51198e-17	orf19.4582
orf19.109	394.249	570.006	218.491	-1.3842	0.161826	-8.55363	1.19274e-17	6.7414e-17	orf19.109
orf19.3788.1	1729.7	2197.26	1262.14	-0.799765	0.0935437	-8.54964	1.23471e-17	6.97235e-17	RPL30
orf19.6511	1679.35	2181.33	1177.37	-0.889779	0.104075	-8.54944	1.23686e-17	6.97822e-17	LIG1
orf19.3353	3201.15	3968.07	2434.23	-0.704889	0.082529	-8.5411	1.32949e-17	7.49417e-17	orf19.3353
orf19.2146	1220.19	842.955	1597.42	0.92208	0.107967	8.54041	1.33748e-17	7.53242e-17	HAT2
orf19.3360	5278.91	3762.51	6795.31	0.852768	0.0998852	8.53749	1.37174e-17	7.71851e-17	orf19.3360
orf19.3183	2041.8	1404.66	2678.94	0.931139	0.109106	8.53427	1.41049e-17	7.92944e-17	orf19.3183
orf19.2302	1466.7	1921.23	1012.17	-0.923863	0.108364	-8.52558	1.52049e-17	8.54022e-17	orf19.2302
orf19.5943.1	8539.14	6424.45	10653.8	0.729734	0.0857341	8.51159	1.71557e-17	9.62736e-17	orf19.5943.1
orf19.270	1044.68	741.517	1347.85	0.862028	0.101279	8.51145	1.71772e-17	9.63083e-17	orf19.270
orf19.2623	4492.16	5543.08	3441.23	-0.687832	0.0808545	-8.50704	1.78433e-17	9.99544e-17	ECM22
orf19.1317	1360.05	1754.65	965.459	-0.861402	0.101396	-8.49538	1.97284e-17	1.10416e-16	OSH3
orf19.6527	2820.89	2011.68	3630.09	0.851548	0.100277	8.49194	2.03219e-17	1.13637e-16	orf19.6527
orf19.6099	3732.25	4567.72	2896.77	-0.657028	0.0773765	-8.49132	2.0431e-17	1.14146e-16	CCT8
orf19.5942	964.096	1300.05	628.142	-1.04839	0.123538	-8.48636	2.13204e-17	1.19009e-16	orf19.5942
orf19.4233	2716.42	1991.76	3441.09	0.788622	0.0929334	8.48588	2.14094e-17	1.194e-16	THR4
orf19.2973	1039.03	734.736	1343.32	0.870485	0.10266	8.47927	2.26609e-17	1.26268e-16	orf19.2973
orf19.11	211.008	97.3124	324.704	1.7382	0.205047	8.47705	2.30969e-17	1.28584e-16	orf19.11
orf19.1993	1754.36	2272.97	1235.75	-0.879069	0.103768	-8.47148	2.42292e-17	1.34768e-16	orf19.1993
orf19.2368	707.141	950.907	463.374	-1.03778	0.122555	-8.46789	2.49875e-17	1.38864e-16	orf19.2368
orf19.4384	445.215	20.2933	870.138	5.42065	0.640283	8.46601	2.53943e-17	1.41e-16	HXT5
orf19.3227	1245.55	1603.97	887.133	-0.854572	0.10099	-8.46192	2.63004e-17	1.45902e-16	FTH2
orf19.583	12341	9458.91	15223.1	0.686455	0.081157	8.45836	2.71174e-17	1.50302e-16	orf19.583
orf19.1964	963.024	1309.13	616.914	-1.08639	0.128512	-8.45358	2.82501e-17	1.56443e-16	orf19.1964
orf19.209	734.298	450.523	1018.07	1.17595	0.139109	8.45342	2.82889e-17	1.5652e-16	DFG10
orf19.1906	161.061	261.946	60.1764	-2.12129	0.250953	-8.45296	2.84017e-17	1.57007e-16	orf19.1906
orf19.2452	981.985	1310.79	653.181	-1.00567	0.119071	-8.44597	3.01527e-17	1.6654e-16	orf19.2452
orf19.7645	9317.45	7542.6	11092.3	0.556409	0.0658871	8.44488	3.04351e-17	1.67953e-16	orf19.7645
orf19.3507	3931.57	2937.18	4925.96	0.745815	0.0883725	8.43945	3.1883e-17	1.75789e-16	MCR1
orf19.1095	544.794	343.032	746.556	1.12146	0.132902	8.43827	3.22071e-17	1.7742e-16	GLE2
orf19.5675	1945.62	2466.25	1425	-0.790963	0.0937647	-8.43562	3.29453e-17	1.81329e-16	orf19.5675
orf19.2082	209.401	92.8842	325.917	1.81177	0.214862	8.43225	3.39086e-17	1.86468e-16	SAP30
orf19.7199	389.086	209.645	568.526	1.43947	0.170888	8.42345	3.65545e-17	2.00843e-16	orf19.7199
orf19.2119	2500.33	3230.15	1770.5	-0.867153	0.103005	-8.41856	3.81128e-17	2.09222e-16	NDT80
orf19.5007	9737.75	7121.23	12354.3	0.794752	0.094406	8.41845	3.81499e-17	2.09244e-16	ACT1
orf19.4677	889.44	1187.23	591.653	-1.00495	0.119423	-8.41511	3.92538e-17	2.15111e-16	orf19.4677
orf19.7288	2489.46	3169.23	1809.69	-0.808576	0.0961767	-8.40719	4.1996e-17	2.29938e-16	orf19.7288
orf19.1481	3214.29	2296.01	4132.56	0.847897	0.100891	8.40406	4.31314e-17	2.3595e-16	HAP42
orf19.3806	1629.66	1201.55	2057.77	0.776201	0.0924233	8.39833	4.52873e-17	2.47529e-16	orf19.3806
orf19.6607	2478.62	3102.97	1854.26	-0.7428	0.0885153	-8.39177	4.78895e-17	2.61525e-16	orf19.6607
orf19.3700	3051.37	3961.46	2141.27	-0.887424	0.105791	-8.38845	4.92601e-17	2.68777e-16	TOM70
orf19.7558	1269.78	1619.31	920.24	-0.814888	0.0971584	-8.38721	4.97827e-17	2.71393e-16	YTA6
orf19.4688	416.432	618.796	214.068	-1.53207	0.182683	-8.38646	5.00995e-17	2.72884e-16	DAG7
orf19.3663.1	1564.38	1052.61	2076.14	0.979599	0.116809	8.38635	5.01462e-17	2.72903e-16	orf19.3663.1
orf19.4210	385.85	548.612	223.087	-1.29685	0.154688	-8.38369	5.12932e-17	2.78904e-16	orf19.4210
orf19.3809	637.245	890.921	383.57	-1.21555	0.145058	-8.37975	5.30412e-17	2.8816e-16	BAS1
orf19.2042	673.873	901.005	446.74	-1.01242	0.120832	-8.3787	5.35167e-17	2.90493e-16	orf19.2042
orf19.6680	3443.35	4248.2	2638.49	-0.687354	0.0820468	-8.37758	5.40248e-17	2.92999e-16	FGR27
orf19.504	2249.48	2784.9	1714.06	-0.700414	0.083609	-8.37726	5.41746e-17	2.93558e-16	orf19.504
orf19.4914.1	87335	69425	105245	0.600215	0.0716563	8.37631	5.46149e-17	2.9569e-16	BLP1
orf19.2182	7124.29	8768.66	5479.93	-0.678247	0.0810106	-8.37232	5.6496e-17	3.05612e-16	BLM3
orf19.4163	1396.01	1780.34	1011.67	-0.814929	0.0974482	-8.36269	6.13024e-17	3.31328e-16	orf19.4163
orf19.7499.1	914.091	626.376	1201.81	0.939747	0.112442	8.35762	6.39941e-17	3.45579e-16	orf19.7499.1
orf19.562	1399.11	1796.97	1001.25	-0.843807	0.100974	-8.35665	6.45216e-17	3.4813e-16	FGR13
orf19.3226	913.134	1201.49	624.776	-0.943681	0.112972	-8.35321	6.64323e-17	3.58132e-16	orf19.3226
orf19.2551	19241.2	13692.1	24790.4	0.856399	0.1026	8.347	7.00188e-17	3.77144e-16	MET6
orf19.4105	513.665	328.944	698.387	1.0865	0.130181	8.34612	7.05444e-17	3.7965e-16	CSM3
orf19.3328	1246.06	1674.54	817.582	-1.0335	0.123868	-8.34357	7.20801e-17	3.87584e-16	orf19.3328
orf19.1835	730.384	1034.76	426.005	-1.2793	0.153604	-8.32854	8.18477e-17	4.39731e-16	PEA2
orf19.4337	971.074	1264.44	677.704	-0.899242	0.107973	-8.32839	8.19496e-17	4.39903e-16	orf19.4337
orf19.2076	1264.75	883.941	1645.55	0.896271	0.107633	8.32714	8.28184e-17	4.44189e-16	orf19.2076
orf19.700	555.299	762.85	347.748	-1.13357	0.136186	-8.32369	8.52692e-17	4.56944e-16	SEO1
orf19.3062	611.854	818.717	404.991	-1.0155	0.122037	-8.32119	8.7082e-17	4.66263e-16	orf19.3062
orf19.7212	887.05	598.243	1175.86	0.97466	0.117145	8.32012	8.7877e-17	4.69933e-16	orf19.7212
orf19.3308	1494.07	1885.62	1102.53	-0.774074	0.093037	-8.32006	8.79166e-17	4.69933e-16	STB5
orf19.1084	5538.35	6815.93	4260.76	-0.67762	0.0814871	-8.31567	9.12328e-17	4.87245e-16	CDC39
orf19.4786	377.88	531.971	223.788	-1.24847	0.150161	-8.3142	9.23757e-17	4.92931e-16	FGR43
orf19.2143	523.475	742.441	304.508	-1.28576	0.154656	-8.31364	9.28074e-17	4.94816e-16	orf19.2143
orf19.5663	166.062	70.698	261.426	1.88725	0.227067	8.31142	9.45651e-17	5.03761e-16	RCH1
orf19.729.1	7154.15	5336.54	8971.75	0.749407	0.0902054	8.30778	9.75078e-17	5.18999e-16	RGD3
orf19.1012	526.956	308.588	745.324	1.27147	0.153131	8.30315	1.01385e-16	5.39179e-16	orf19.1012
orf19.4510	157.227	61.1924	253.262	2.04859	0.246757	8.30204	1.02337e-16	5.43784e-16	IFA4
orf19.7392	13536.9	17196.5	9877.22	-0.80004	0.0963685	-8.30189	1.0247e-16	5.44033e-16	DED1
orf19.1927	419.069	641.322	196.816	-1.70317	0.205293	-8.2963	1.07403e-16	5.69742e-16	SNM1
orf19.2151	18500.2	14503.9	22496.4	0.633204	0.0763577	8.29261	1.10791e-16	5.87219e-16	NAG6
orf19.2028	2362.89	1682.53	3043.25	0.854934	0.103106	8.29177	1.11571e-16	5.90858e-16	MXR1
orf19.5847	1316.56	1707.37	925.751	-0.882709	0.106559	-8.28375	1.19359e-16	6.31573e-16	orf19.5847
orf19.3195	6457.89	4838.71	8077.07	0.739123	0.0892349	8.2829	1.20211e-16	6.35548e-16	HIP1
orf19.1504	4199.84	5188.53	3211.16	-0.692496	0.0836341	-8.28006	1.23114e-16	6.50349e-16	orf19.1504
orf19.2469	389.896	207.79	572.003	1.46072	0.176427	8.27946	1.2373e-16	6.53054e-16	RAD10
orf19.99	1542.18	1137.35	1947.01	0.775572	0.0937299	8.27455	1.28941e-16	6.79988e-16	HAL21
orf19.5406	748.581	1058.53	438.631	-1.26944	0.153569	-8.26622	1.3827e-16	7.28578e-16	orf19.5406
orf19.6882.1	2395.21	3019.63	1770.79	-0.770258	0.0932289	-8.262	1.4325e-16	7.54186e-16	orf19.6882.1
orf19.2278	3467.34	2575.59	4359.1	0.758994	0.0918772	8.26096	1.44507e-16	7.60169e-16	orf19.2278
orf19.428	1586.39	1178.11	1994.67	0.759463	0.0919463	8.25985	1.45851e-16	7.666e-16	orf19.428
orf19.6168	944.418	1242.1	646.737	-0.941069	0.114108	-8.24716	1.62198e-16	8.51809e-16	orf19.6168
orf19.1768	123.325	45.7003	200.949	2.13648	0.259124	8.24501	1.65141e-16	8.66541e-16	orf19.1768
orf19.843	1369.91	1730.29	1009.54	-0.777055	0.0942844	-8.24161	1.69915e-16	8.9085e-16	orf19.843
orf19.4546	5384.81	3935.32	6834.3	0.796206	0.0966985	8.2339	1.81216e-16	9.49314e-16	HOL4
orf19.2276	463.633	636.677	290.59	-1.13193	0.137516	-8.23126	1.85248e-16	9.6963e-16	orf19.2276
orf19.783	2872.53	3517.67	2227.39	-0.659117	0.0801504	-8.2235	1.97657e-16	1.03372e-15	orf19.783
orf19.2237.1	192.121	293.457	90.7852	-1.69179	0.205783	-8.22123	2.0142e-16	1.05253e-15	orf19.2237.1
orf19.6710	653.068	921.432	384.704	-1.26164	0.153491	-8.21959	2.042e-16	1.06617e-15	UTP9
orf19.6047	4564.44	5609.57	3519.31	-0.672518	0.0818265	-8.21883	2.05498e-16	1.07206e-15	TUF1
orf19.7449	397.648	237.677	557.619	1.23052	0.149726	8.21847	2.06111e-16	1.07437e-15	orf19.7449
orf19.4818	614.882	914.368	315.395	-1.53392	0.186829	-8.21028	2.20673e-16	1.14933e-15	orf19.4818
orf19.4403	1938.01	1461.31	2414.71	0.7246	0.0883502	8.20145	2.37496e-16	1.23592e-15	VPS11
orf19.135	1671.24	2127.01	1215.48	-0.80787	0.0985744	-8.19554	2.49475e-16	1.29719e-15	EXO84
orf19.2173	9112.67	6838.96	11386.4	0.735366	0.0898403	8.18526	2.71716e-16	1.41167e-15	MAF1
orf19.1335	708.95	953.229	464.671	-1.03646	0.126726	-8.17878	2.86741e-16	1.4885e-15	orf19.1335
orf19.6547	81.2889	19.5977	142.98	2.86778	0.35068	8.17778	2.89122e-16	1.49963e-15	orf19.6547
orf19.4795	6186.03	7441.69	4930.37	-0.593849	0.0726385	-8.1754	2.9489e-16	1.52829e-15	orf19.4795
orf19.5463	2563.98	1819.92	3308.03	0.861961	0.105477	8.17199	3.0334e-16	1.57079e-15	SEC6
orf19.6512	5857.01	4376.25	7337.76	0.745549	0.0912427	8.17104	3.05731e-16	1.58187e-15	EXO70
orf19.2400	1888.43	2415.23	1361.62	-0.827339	0.101354	-8.16282	3.2729e-16	1.69203e-15	orf19.2400
orf19.3463	733.062	977.215	488.909	-0.999793	0.122552	-8.15814	3.40222e-16	1.75744e-15	orf19.3463
orf19.6010	241.416	357.965	124.866	-1.52054	0.186705	-8.14408	3.82178e-16	1.97255e-15	CDC5
orf19.2531	34607.8	27270.2	41945.4	0.621163	0.0763186	8.13909	3.98271e-16	2.05393e-15	CSP37
orf19.190	385.037	552.542	217.532	-1.34353	0.165115	-8.13691	4.05492e-16	2.08946e-15	orf19.190
orf19.412	807.445	1059.42	555.47	-0.93126	0.114457	-8.13635	4.07372e-16	2.09744e-15	SSH1
orf19.829	836.272	1110.19	562.356	-0.981827	0.12072	-8.13311	4.18427e-16	2.1526e-15	SCH9
orf19.4394	141.722	43.2184	240.225	2.47664	0.304658	8.12924	4.32008e-16	2.22065e-15	orf19.4394
orf19.1532	409.148	585.467	232.83	-1.33073	0.163719	-8.12817	4.35836e-16	2.2385e-15	SAM37
orf19.1589.1	1384.13	964.482	1803.78	0.90277	0.111122	8.12412	4.50616e-16	2.31253e-15	orf19.1589.1
orf19.3675	5721.73	4068.15	7375.31	0.858199	0.105659	8.12235	4.57254e-16	2.34468e-15	GAL7
orf19.6556	494.834	731.774	257.893	-1.50424	0.18523	-8.1209	4.62737e-16	2.37087e-15	orf19.6556
orf19.5639	8422.52	6150.54	10694.5	0.798081	0.0983525	8.1145	4.87777e-16	2.49713e-15	HIS4
orf19.5071	338.078	495.638	180.518	-1.4559	0.179453	-8.11299	4.9389e-16	2.52637e-15	NRP1
orf19.2175	4951.16	3621.54	6280.77	0.794222	0.0979236	8.11062	5.03607e-16	2.57399e-15	orf19.2175
orf19.4428	576.677	357.874	795.479	1.15255	0.142144	8.10834	5.13143e-16	2.62061e-15	orf19.4428
orf19.5527	347.575	194.175	500.976	1.36724	0.168629	8.10796	5.14756e-16	2.62671e-15	orf19.5527
orf19.316	2003.94	1483.7	2524.19	0.766684	0.0946226	8.10255	5.38203e-16	2.74414e-15	SEC13
orf19.3368	180.475	73.29	287.659	1.9743	0.243851	8.09636	5.66287e-16	2.88499e-15	orf19.3368
orf19.4623.3	7956.18	5868.15	10044.2	0.775329	0.0957827	8.09467	5.7421e-16	2.923e-15	NHP6A
orf19.4983	328.012	186.905	469.12	1.32726	0.164052	8.09049	5.94246e-16	3.02255e-15	orf19.4983
orf19.5773	3630.59	2830.11	4431.07	0.646958	0.0800679	8.08012	6.47019e-16	3.28832e-15	orf19.5773
orf19.1426	4335.8	5439.66	3231.95	-0.751064	0.093007	-8.07534	6.72871e-16	3.41695e-15	orf19.1426
orf19.1295	3400.76	4281.61	2519.92	-0.764685	0.0947038	-8.07449	6.77571e-16	3.43805e-15	VAS1
orf19.4796	913.28	1184.36	642.2	-0.883036	0.109369	-8.07389	6.80918e-16	3.45225e-15	orf19.4796
orf19.922	1460.52	1064.6	1856.43	0.802317	0.0993738	8.07373	6.81831e-16	3.4541e-15	ERG11
orf19.5653	21470.4	17056.2	25884.6	0.601812	0.0745777	8.0696	7.05307e-16	3.57015e-15	ATP2
orf19.3982	116.775	33.8274	199.722	2.55928	0.317326	8.06514	7.31519e-16	3.69986e-15	orf19.3982
orf19.7081	12572.8	9958.83	15186.7	0.608709	0.0755409	8.05801	7.75451e-16	3.91892e-15	SPL1
orf19.2684	1174.97	762.394	1587.54	1.0578	0.131318	8.05523	7.93278e-16	4.00259e-15	orf19.2684
orf19.2289	2615.39	2015.74	3215.05	0.673414	0.0835986	8.05533	7.92664e-16	4.00259e-15	ARP3
orf19.3083	2516.52	1850.15	3182.88	0.782665	0.0972356	8.04916	8.3362e-16	4.20278e-15	orf19.3083
orf19.913.2	1006.99	700.559	1313.43	0.906993	0.112699	8.04791	8.42218e-16	4.24273e-15	orf19.913.2
snR189b	67.717	12.6077	122.826	3.28216	0.407861	8.04724	8.46826e-16	4.26254e-15	snR189b
orf19.3108	321.708	184.732	458.683	1.31264	0.163155	8.04538	8.59776e-16	4.32427e-15	orf19.3108
orf19.4697	548.619	356.575	740.662	1.0546	0.131147	8.04136	8.8844e-16	4.46487e-15	MDN1
orf19.5758	10422.7	12567.9	8277.49	-0.602579	0.0749486	-8.0399	8.99138e-16	4.51503e-15	SAL6
orf19.3623	379.089	225.011	533.166	1.24529	0.1549	8.0393	9.03543e-16	4.52994e-15	SMC2
orf19.1576	1514.34	1892	1136.69	-0.735059	0.0914322	-8.03939	9.02841e-16	4.52994e-15	orf19.1576
orf19.593	8198.44	5942.07	10454.8	0.81507	0.101528	8.02799	9.90804e-16	4.96347e-15	FGR32
orf19.1837	2004.44	2506.44	1502.44	-0.738375	0.0920471	-8.02171	1.04284e-15	5.22001e-15	TBP1
orf19.1291	1283.85	916.596	1651.1	0.849391	0.105902	8.02051	1.05306e-15	5.26695e-15	ABZ1
orf19.1289	2955.42	3640.37	2270.47	-0.68129	0.0849669	-8.0183	1.07216e-15	5.35823e-15	SCT1
orf19.2862	2404.07	3025.23	1782.92	-0.762963	0.0951832	-8.01573	1.09481e-15	5.46711e-15	RIB1
orf19.5486	1130.8	1479.08	782.511	-0.918703	0.114674	-8.01141	1.13398e-15	5.65821e-15	orf19.5486
orf19.5506	886.661	1157.82	615.498	-0.912297	0.113936	-8.00712	1.17426e-15	5.8546e-15	PLC1
orf19.2367	252.406	370.304	134.507	-1.46131	0.18251	-8.00676	1.1777e-15	5.86708e-15	orf19.2367
orf19.5953	4450.98	5499.31	3402.65	-0.692355	0.0864809	-8.00587	1.18621e-15	5.90483e-15	orf19.5953
orf19.1628	871.755	551.709	1191.8	1.11052	0.138728	8.00504	1.19428e-15	5.9403e-15	LAP41
orf19.3767	681.674	469.622	893.727	0.928172	0.115969	8.0036	1.20831e-15	6.00534e-15	PEP1
orf19.1220	7897.67	6341.9	9453.45	0.575896	0.0719916	7.99949	1.24937e-15	6.20453e-15	RVS167
orf19.4358	866.412	612.366	1120.46	0.871498	0.108958	7.99844	1.26007e-15	6.25272e-15	orf19.4358
orf19.834	962.628	1274.44	650.814	-0.969867	0.121284	-7.99668	1.2782e-15	6.33768e-15	orf19.834
orf19.3649	1160.64	813.394	1507.88	0.890814	0.111436	7.99398	1.30651e-15	6.47298e-15	orf19.3649
orf19.2994	4092.24	5231.45	2953.04	-0.825061	0.103276	-7.9889	1.3615e-15	6.73932e-15	RPL13
orf19.6563.1	2776.31	2152.78	3399.84	0.659117	0.0825049	7.98882	1.36241e-15	6.73932e-15	orf19.6563.1
orf19.6729	1824.23	1330.73	2317.72	0.800346	0.100232	7.9849	1.40641e-15	6.95155e-15	TIP120
orf19.969	2329.16	2867.68	1790.64	-0.679621	0.0851687	-7.9797	1.46692e-15	7.24495e-15	orf19.969
orf19.2105	538.297	733.726	342.868	-1.0978	0.137681	-7.97353	1.54207e-15	7.61014e-15	orf19.2105
orf19.6884	721.629	480.64	962.617	1.00215	0.125709	7.97194	1.562e-15	7.70245e-15	GWT1
orf19.2478.1	4984.4	6229.48	3739.31	-0.736432	0.0924316	-7.96732	1.62148e-15	7.98952e-15	orf19.2478.1
orf19.6536	221.446	339.63	103.262	-1.72001	0.215888	-7.96714	1.62386e-15	7.99497e-15	IQG1
orf19.6220	1633.6	2034.2	1233.01	-0.722258	0.09067	-7.96578	1.6418e-15	8.07697e-15	orf19.6220
orf19.675.1	418.596	224.699	612.493	1.44724	0.182057	7.9494	1.87422e-15	9.21322e-15	orf19.675.1
orf19.290	648.519	409.439	887.598	1.11685	0.140523	7.94782	1.89829e-15	9.32427e-15	KRE5
orf19.5845	626.892	857.769	396.015	-1.11367	0.140234	-7.94154	1.99683e-15	9.80063e-15	RNR3
orf19.5069	3641.04	2551.28	4730.8	0.89078	0.112173	7.94112	2.0036e-15	9.82622e-15	orf19.5069
orf19.4901	420.065	232.658	607.471	1.38467	0.174573	7.93174	2.1609e-15	1.05894e-14	orf19.4901
orf19.1539	550.033	319.89	780.175	1.28581	0.162143	7.93015	2.18889e-15	1.07182e-14	orf19.1539
orf19.2238	333.409	470.793	196.026	-1.26473	0.159597	-7.92451	2.29053e-15	1.12072e-14	LTE1
orf19.2768	21062.9	16505.5	25620.2	0.634297	0.0800563	7.92314	2.31583e-15	1.13222e-14	AMS1
orf19.1765	163.186	73.1168	253.255	1.79338	0.226599	7.91433	2.48584e-15	1.2144e-14	orf19.1765
orf19.1519	726.961	948.148	505.774	-0.906382	0.114543	-7.913	2.51263e-15	1.22654e-14	orf19.1519
orf19.7205	1193.21	1608.4	778.008	-1.04689	0.132454	-7.90378	2.70579e-15	1.31981e-14	DUR7
orf19.5114.1	140612	110623	170601	0.624964	0.0790803	7.9029	2.72479e-15	1.32805e-14	orf19.5114.1
orf19.3279	750.676	999.569	501.783	-0.993961	0.125795	-7.90146	2.7566e-15	1.34251e-14	HYR4
orf19.4649	406.265	579.779	232.751	-1.31606	0.166641	-7.89754	2.84463e-15	1.38431e-14	ZCF27
orf19.4629	405.293	562.679	247.906	-1.18243	0.149809	-7.89293	2.95169e-15	1.4353e-14	orf19.4629
orf19.1378	6385.06	4973	7797.12	0.648714	0.0822196	7.89001	3.02158e-15	1.46816e-14	SUP35
orf19.6880	195.704	94.5549	296.853	1.65121	0.2093	7.88917	3.04214e-15	1.47701e-14	COG4
orf19.6877	111369	133698	89039.3	-0.586465	0.0743661	-7.88619	3.1154e-15	1.51141e-14	PNG2
orf19.4931.1	2560.35	3320.73	1799.96	-0.883417	0.112032	-7.88536	3.13628e-15	1.52037e-14	RPL14
orf19.212	2352.26	1826.34	2878.19	0.65624	0.0832612	7.8817	3.22947e-15	1.56434e-14	VPS28
orf19.1800	8743.93	10529.3	6958.55	-0.597663	0.0758923	-7.87514	3.40371e-15	1.64748e-14	orf19.1800
orf19.7391	1101.32	796.222	1406.41	0.820928	0.104258	7.87398	3.43537e-15	1.66153e-14	OCH1
orf19.1886	676.903	460.425	893.382	0.956208	0.121466	7.87222	3.48412e-15	1.68382e-14	RCL1
orf19.441	2444.52	3036.46	1852.58	-0.71294	0.0905674	-7.87193	3.49217e-15	1.68641e-14	RPT1
orf19.2570	541.772	349.669	733.876	1.06912	0.135827	7.87119	3.51274e-15	1.69505e-14	MCI4
orf19.6977	221.541	334.122	108.96	-1.61728	0.205523	-7.86912	3.57158e-15	1.72212e-14	GPI1
orf19.697	2178.5	2664.67	1692.33	-0.655151	0.0832712	-7.86768	3.61271e-15	1.74062e-14	orf19.697
orf19.3545	2391.03	3005.91	1776.15	-0.759456	0.0965547	-7.86556	3.67464e-15	1.7691e-14	orf19.3545
orf19.2337	390.047	178.14	601.954	1.75576	0.223268	7.86392	3.72291e-15	1.79098e-14	ALP1
orf19.6975	3494.49	4314.73	2674.25	-0.690307	0.0878153	-7.86089	3.814e-15	1.8334e-14	YST1
orf19.2111.2	1970.18	2521.95	1418.41	-0.830453	0.105652	-7.86031	3.83192e-15	1.84061e-14	RPL38
orf19.3515	2715.13	2094.48	3335.78	0.671346	0.0854162	7.85971	3.85035e-15	1.84805e-14	orf19.3515
orf19.3429	842.419	1132.39	552.452	-1.03486	0.131699	-7.8578	3.90928e-15	1.87491e-14	FGR47
orf19.2783	51.2367	8.7302	93.7432	3.4252	0.436138	7.85347	4.0469e-15	1.93944e-14	PIR32
orf19.2397	6678.04	8205.83	5150.25	-0.672173	0.0856448	-7.84838	4.21458e-15	2.01826e-14	orf19.2397
orf19.6102	5232.02	3927.67	6536.37	0.734676	0.0936667	7.84351	4.38121e-15	2.09646e-14	RCA1
orf19.7678	9016.04	7295.72	10736.3	0.557375	0.0710738	7.8422	4.42728e-15	2.1169e-14	ATP16
orf19.7380	372.202	183.206	561.199	1.61505	0.205948	7.84201	4.43392e-15	2.11846e-14	orf19.7380
orf19.7503	777.45	1034.44	520.463	-0.991404	0.126529	-7.83541	4.67305e-15	2.23103e-14	CDA2
orf19.2031	5240.92	4136.74	6345.1	0.617048	0.0787937	7.83119	4.83284e-15	2.30557e-14	VPS24
orf19.7046	8903.94	7107.72	10700.2	0.590094	0.0753832	7.82793	4.95979e-15	2.36434e-14	MET28
orf19.6465	195.765	299.717	91.8126	-1.70738	0.218117	-7.82782	4.96405e-15	2.36458e-14	orf19.6465
orf19.1439	1945.71	2488.03	1403.39	-0.826596	0.1056	-7.82764	4.97096e-15	2.36608e-14	IPK1
orf19.2726	2631.41	2034.53	3228.28	0.666215	0.0851339	7.82549	5.05683e-15	2.40514e-14	orf19.2726
orf19.2821	757.53	514.543	1000.52	0.959464	0.12268	7.8209	5.2446e-15	2.49257e-14	orf19.2821
orf19.1772	215.647	343.15	88.1434	-1.96301	0.251012	-7.82039	5.26614e-15	2.50092e-14	orf19.1772
orf19.5166	725.06	471.38	978.74	1.05442	0.134845	7.81952	5.30257e-15	2.51632e-14	DBF4
orf19.4538	1992.88	2538.03	1447.74	-0.810327	0.103659	-7.8172	5.40101e-15	2.56111e-14	orf19.4538
orf19.107	114.418	184.886	43.9486	-2.07443	0.265553	-7.81172	5.64129e-15	2.67304e-14	orf19.107
orf19.6321	2131.73	1323.79	2939.66	1.151	0.147379	7.80975	5.73029e-15	2.71317e-14	PGA48
orf19.5023	538.105	354.498	721.711	1.02551	0.131369	7.80633	5.8879e-15	2.7857e-14	DAL7
orf19.4845	702.458	490.043	914.873	0.900806	0.115579	7.79383	6.50093e-15	3.07343e-14	TVP18
orf19.7386	279.996	156.014	403.977	1.37304	0.176212	7.79199	6.59628e-15	3.11617e-14	orf19.7386
orf19.7497	796.011	1047.81	544.212	-0.94471	0.121254	-7.79117	6.63938e-15	3.13419e-14	orf19.7497
orf19.1405	77.1059	17.1485	137.063	2.99821	0.384832	7.79098	6.64929e-15	3.13652e-14	PHO13
orf19.6976	574.917	830.88	318.953	-1.37951	0.177128	-7.7882	6.79718e-15	3.20388e-14	orf19.6976
orf19.5823	7340.41	8979.6	5701.22	-0.655506	0.0841818	-7.78679	6.87341e-15	3.23738e-14	SGT2
orf19.7092	2670.41	1874.28	3466.54	0.886888	0.113913	7.78568	6.93406e-15	3.26351e-14	orf19.7092
orf19.1137	114.486	41.9827	186.989	2.15347	0.276947	7.77575	7.50009e-15	3.52728e-14	orf19.1137
orf19.1035	2095.81	1484.47	2707.15	0.866652	0.11148	7.77403	7.60297e-15	3.573e-14	WAR1
orf19.3859	2676.16	2040.87	3311.45	0.698078	0.0898541	7.76902	7.90932e-15	3.7142e-14	orf19.3859
orf19.3302	18667.5	14197.4	23137.6	0.704596	0.0908334	7.75701	8.6956e-15	4.08039e-14	orf19.3302
orf19.6709	922.597	1186.08	659.116	-0.847435	0.109331	-7.75106	9.11302e-15	4.27308e-14	orf19.6709
orf19.5107	4404.19	5358.6	3449.78	-0.635432	0.0820245	-7.74685	9.42018e-15	4.41383e-14	NOT5
orf19.5826	476.157	284.368	667.946	1.23246	0.159137	7.74464	9.58562e-15	4.48801e-14	orf19.5826
orf19.5616	248.094	137.18	359.008	1.38796	0.179365	7.73821	1.0083e-14	4.71737e-14	orf19.5616
orf19.5564	108.871	32.19	185.551	2.52771	0.326685	7.73745	1.01427e-14	4.74177e-14	orf19.5564
orf19.4496	2269.05	1735.94	2802.17	0.690687	0.0893272	7.7321	1.0579e-14	4.9421e-14	orf19.4496
tL(UAA)4	67.6059	15.9134	119.298	2.90664	0.376182	7.72669	1.10383e-14	5.15285e-14	tL%28UAA%294
orf19.4370	2750.79	1975.5	3526.08	0.835747	0.108242	7.72108	1.15348e-14	5.38063e-14	orf19.4370
orf19.6009	1351.87	1749.95	953.784	-0.875666	0.113427	-7.72009	1.16249e-14	5.41866e-14	SET1
orf19.3663	2283.93	2834.02	1733.85	-0.709112	0.091886	-7.7173	1.18817e-14	5.53425e-14	PHO91
orf19.5870	532.306	718.096	346.516	-1.05185	0.136303	-7.71705	1.19057e-14	5.54135e-14	CTP1
orf19.850	6236.77	7504.37	4969.17	-0.594765	0.0770958	-7.71461	1.2135e-14	5.64388e-14	orf19.850
orf19.5943	1596.49	1210.79	1982.19	0.710877	0.0922432	7.70655	1.29268e-14	6.00771e-14	orf19.5943
orf19.1974	12555.2	10194.6	14915.8	0.549043	0.0712962	7.70087	1.35142e-14	6.27609e-14	TFS1
orf19.6594	28105.6	20837.2	35374.1	0.763496	0.099149	7.7005	1.35539e-14	6.28988e-14	PLB3
orf19.4764	3145.53	3911.53	2379.53	-0.716949	0.0932522	-7.68828	1.4913e-14	6.91552e-14	orf19.4764
orf19.1598	295.415	152.506	438.323	1.52292	0.198157	7.68541	1.52505e-14	7.06681e-14	ERG24
orf19.96	764.939	1024.78	505.101	-1.02125	0.133029	-7.67686	1.63035e-14	7.54918e-14	TOP1
orf19.494	258.906	391.481	126.331	-1.62954	0.21236	-7.6735	1.67363e-14	7.74394e-14	orf19.494
orf19.5968	2150.17	1584.82	2715.53	0.776592	0.101269	7.66865	1.73821e-14	8.03683e-14	RDI1
orf19.432	745.893	977.299	514.486	-0.926419	0.120867	-7.6648	1.79116e-14	8.27556e-14	orf19.432
orf19.4686	3330.67	4006.8	2654.55	-0.594039	0.0775943	-7.6557	1.92258e-14	8.87626e-14	orf19.4686
orf19.1356	350.219	194.835	505.603	1.37624	0.179852	7.65207	1.97775e-14	9.12429e-14	orf19.1356
orf19.1785	18281.1	14121.9	22440.4	0.668127	0.087356	7.64832	2.03616e-14	9.38688e-14	orf19.1785
orf19.1367.1	978.181	657.203	1299.16	0.982943	0.128568	7.64534	2.08396e-14	9.60023e-14	orf19.1367.1
orf19.7057	1394.74	1015.74	1773.74	0.803964	0.105164	7.64484	2.09212e-14	9.6308e-14	GUS1
orf19.1836	254.933	368.332	141.534	-1.37931	0.180515	-7.64097	2.1559e-14	9.91712e-14	APN2
orf19.511	1184.31	819.665	1548.95	0.918001	0.120197	7.63749	2.21496e-14	1.01814e-13	orf19.511
orf19.4744	980.713	1246.83	714.597	-0.803429	0.105201	-7.63705	2.22257e-14	1.02089e-13	orf19.4744
orf19.2029	563.642	372.361	754.922	1.01951	0.133781	7.62072	2.52269e-14	1.1579e-13	RFC5
orf19.1092	477.667	297.787	657.547	1.14229	0.149921	7.61928	2.55089e-14	1.16999e-13	orf19.1092
orf19.4830	389.758	233.511	546.005	1.22453	0.160817	7.61444	2.64831e-14	1.21379e-13	orf19.4830
orf19.7444	689.354	945.666	433.043	-1.12565	0.147843	-7.61383	2.66087e-14	1.21866e-13	orf19.7444
orf19.6736	991.007	1253.23	728.782	-0.782116	0.102738	-7.61271	2.68406e-14	1.22839e-13	orf19.6736
orf19.6947	4831.62	3768.2	5895.05	0.645785	0.0848485	7.61103	2.7191e-14	1.24353e-13	GTT11
orf19.4887	11434	8439.02	14429	0.773809	0.101714	7.60771	2.79002e-14	1.27503e-13	ECM21
orf19.284	684.455	452.993	915.917	1.01565	0.13362	7.60103	2.93781e-14	1.3416e-13	orf19.284
orf19.835	1078.96	1387.29	770.629	-0.847732	0.111578	-7.59765	3.01549e-14	1.37608e-13	orf19.835
orf19.750	245.144	367.454	122.835	-1.57784	0.207692	-7.597	3.03082e-14	1.38207e-13	orf19.750
orf19.590	1923.7	1484.69	2362.7	0.670188	0.0884111	7.58036	3.44604e-14	1.57028e-13	orf19.590
orf19.600	5714.3	6844.24	4584.36	-0.578329	0.0762949	-7.58018	3.45084e-14	1.57133e-13	TRK1
orf19.851	7150.96	8477.61	5824.31	-0.541533	0.0715698	-7.56651	3.83379e-14	1.74444e-13	orf19.851
orf19.4759	5938.08	4744.92	7131.24	0.58774	0.0777785	7.55659	4.13765e-14	1.88135e-13	COX5
orf19.3103	3105.43	3791.12	2419.75	-0.648032	0.0857792	-7.55465	4.19993e-14	1.90829e-13	orf19.3103
orf19.2266	492.523	674.298	310.748	-1.1188	0.148097	-7.55453	4.20378e-14	1.90866e-13	orf19.2266
orf19.1585	481.19	300.881	661.498	1.13613	0.150398	7.5542	4.21442e-14	1.91211e-13	ZRT2
orf19.989	1709.09	2092.16	1326.02	-0.657707	0.0871747	-7.5447	4.53338e-14	2.05535e-13	orf19.989
orf19.3439	4792.83	5845.29	3740.38	-0.643943	0.0853675	-7.54319	4.58617e-14	2.07779e-13	orf19.3439
orf19.4776	497.994	707.365	288.623	-1.29201	0.171299	-7.54243	4.61311e-14	2.08849e-13	LYS143
orf19.5020	408.384	585.382	231.385	-1.33707	0.177397	-7.53717	4.80298e-14	2.17289e-13	orf19.5020
orf19.730	9530.22	7612.19	11448.2	0.588673	0.0781248	7.53503	4.88204e-14	2.20707e-13	orf19.730
orf19.2326	1007.05	1273.39	740.715	-0.781735	0.103785	-7.53223	4.98828e-14	2.25349e-13	orf19.2326
orf19.4591	8728.18	7137.69	10318.7	0.531772	0.0706181	7.53025	5.06439e-14	2.28623e-13	CAT2
orf19.5811	2547.76	1822.19	3273.34	0.844869	0.112282	7.52453	5.29116e-14	2.38689e-13	MET1
orf19.7572	2562.72	3108.81	2016.64	-0.624296	0.0830075	-7.52096	5.43766e-14	2.45123e-13	SPT7
orf19.3264.1	9102.32	11079.8	7124.85	-0.637036	0.0847076	-7.52042	5.46012e-14	2.45959e-13	orf19.3264.1
orf19.1136	383.211	235.894	530.527	1.16908	0.155465	7.51984	5.48424e-14	2.46869e-13	orf19.1136
orf19.48	6972.49	8391.34	5553.65	-0.595606	0.0792266	-7.51775	5.57283e-14	2.50678e-13	RPM2
orf19.4041	2614.72	1921.29	3308.14	0.783729	0.104304	7.51387	5.7403e-14	2.58027e-13	PEX4
orf19.3231	615.709	813.897	417.521	-0.962798	0.128146	-7.51331	5.765e-14	2.58952e-13	CDC27
orf19.5271	204.346	310.842	97.8493	-1.66426	0.22156	-7.51154	5.84356e-14	2.62294e-13	orf19.5271
orf19.1701	988.078	694.79	1281.37	0.883067	0.117624	7.50757	6.02336e-14	2.70173e-13	RKI1
orf19.1971	557.758	769.05	346.466	-1.1519	0.153454	-7.50648	6.07393e-14	2.72247e-13	TRY3
orf19.4077	12973.8	15312.5	10635.1	-0.525894	0.070067	-7.50559	6.11542e-14	2.73912e-13	MIT1
orf19.4959	3344.4	4156.57	2532.23	-0.715249	0.0953012	-7.50515	6.13597e-14	2.74637e-13	orf19.4959
orf19.5575	764.252	995.32	533.184	-0.899958	0.119937	-7.50359	6.20912e-14	2.77714e-13	orf19.5575
orf19.4936.1	87.8172	30.056	145.578	2.2766	0.303484	7.50156	6.30624e-14	2.81858e-13	orf19.4936.1
orf19.1453	13247.4	15893.1	10601.8	-0.584166	0.0779187	-7.49713	6.52321e-14	2.91349e-13	SPT5
orf19.169	2911	3567.08	2254.93	-0.661701	0.0882763	-7.49579	6.58995e-14	2.94121e-13	CHO2
orf19.1033	1920.08	2397.98	1442.18	-0.733687	0.0978877	-7.49519	6.62044e-14	2.95272e-13	STR2
orf19.6403	2932.3	3544.77	2319.82	-0.611824	0.081641	-7.49407	6.67693e-14	2.97582e-13	orf19.6403
orf19.1769	1671.84	2111.9	1231.78	-0.77827	0.103895	-7.49096	6.83699e-14	3.045e-13	orf19.1769
orf19.2092	3099.45	2401.12	3797.78	0.661292	0.0882959	7.4895	6.91343e-14	3.07687e-13	orf19.2092
orf19.741	42.2224	1.82536	82.6194	5.51358	0.736335	7.48788	6.99968e-14	3.11306e-13	orf19.741
orf19.7213	2359.32	2904.62	1814.02	-0.678888	0.0906688	-7.48757	7.01621e-14	3.11821e-13	orf19.7213
orf19.4630	1181.5	1585.85	777.151	-1.0285	0.137409	-7.48494	7.15787e-14	3.17892e-13	CPA1
orf19.4232	828.686	1066.35	591.025	-0.851531	0.113772	-7.48456	7.17899e-14	3.18606e-13	PTH1
orf19.1555	625.467	819.893	431.041	-0.927786	0.123964	-7.48429	7.19335e-14	3.19018e-13	SAC3
orf19.5190	657.656	459.848	855.464	0.895449	0.119679	7.4821	7.31422e-14	3.2415e-13	orf19.5190
orf19.2315	1230.57	923.874	1537.27	0.734441	0.0982052	7.47864	7.50951e-14	3.32572e-13	RTG3
orf19.4737	982.527	660.314	1304.74	0.982034	0.131339	7.47712	7.59699e-14	3.3621e-13	TPO3
orf19.2309.2	6064.76	7374.75	4754.77	-0.633376	0.0847274	-7.47546	7.69327e-14	3.40231e-13	RPL2
orf19.3437	140.414	225.854	54.975	-2.03701	0.272726	-7.46908	8.07575e-14	3.56646e-13	orf19.3437
orf19.474	946.733	1258.19	635.279	-0.984981	0.131873	-7.46916	8.07061e-14	3.56646e-13	orf19.474
orf19.2681	152.264	69.6384	234.889	1.753	0.234785	7.46642	8.24086e-14	3.63428e-13	RBT7
orf19.6592	1643.59	2030.6	1256.58	-0.692629	0.0927658	-7.46643	8.24021e-14	3.63428e-13	orf19.6592
orf19.897	1542.5	1970.54	1114.45	-0.822715	0.110226	-7.46386	8.40221e-14	3.70285e-13	VPS20
orf19.3123	7825.11	9238.17	6412.04	-0.526846	0.0705885	-7.46363	8.41709e-14	3.70682e-13	RPT5
orf19.4092	244.497	359.512	129.481	-1.47265	0.197592	-7.45299	9.12515e-14	4.01583e-13	orf19.4092
orf19.7049	500.748	689.272	312.224	-1.14352	0.153434	-7.45289	9.13207e-14	4.01607e-13	CYB5
orf19.6141	870.65	621.453	1119.85	0.849823	0.114053	7.45114	9.25388e-14	4.0668e-13	HGT16
orf19.2685	160.899	76.7889	245.009	1.67429	0.224951	7.44295	9.84648e-14	4.32422e-13	PGA54
orf19.3127	894.505	636.53	1152.48	0.856673	0.115169	7.43841	1.01902e-13	4.47205e-13	CZF1
orf19.1671	10547.9	8282.09	12813.6	0.629572	0.0846711	7.4355	1.04172e-13	4.56849e-13	UTR2
orf19.1925	1171.81	835.887	1507.74	0.85076	0.114434	7.43452	1.04945e-13	4.5992e-13	TLO5
orf19.6002	2816.47	3408.74	2224.21	-0.615876	0.0829005	-7.4291	1.09335e-13	4.78825e-13	RPL8B
orf19.3366	1880.31	2354.09	1406.53	-0.742966	0.100173	-7.41681	1.19977e-13	5.25067e-13	CSH3
orf19.1666	638.849	842.661	435.038	-0.953131	0.128775	-7.40154	1.34611e-13	5.88701e-13	orf19.1666
orf19.4742	368.672	215.413	521.932	1.27639	0.172454	7.40134	1.34813e-13	5.89175e-13	orf19.4742
orf19.359	108.433	184.4	32.4663	-2.51129	0.339307	-7.40124	1.34915e-13	5.89194e-13	GTT12
orf19.4670	3001.71	3700.1	2303.33	-0.683632	0.0923683	-7.40116	1.35004e-13	5.89194e-13	CAS5
orf19.3955	2767.18	3537.36	1997.01	-0.825217	0.111563	-7.39689	1.39412e-13	6.08009e-13	MES1
orf19.3356	415.669	268.685	562.653	1.06614	0.144137	7.39669	1.39617e-13	6.08482e-13	ESP1
orf19.543	1547.36	1150.65	1944.07	0.756605	0.102324	7.39422	1.42246e-13	6.19511e-13	FUM11
orf19.3160	33807.4	40840.4	26774.3	-0.609176	0.0823875	-7.39403	1.42442e-13	6.19937e-13	HSP12
orf19.6007	655.459	851.83	459.087	-0.891346	0.120581	-7.39212	1.44504e-13	6.28478e-13	orf19.6007
orf19.6284	869.409	1144.13	594.684	-0.943516	0.127657	-7.39102	1.45711e-13	6.33292e-13	orf19.6284
orf19.2580	596.524	815.449	377.6	-1.11167	0.150423	-7.39033	1.4646e-13	6.36108e-13	HST2
orf19.968	4731.66	5944.84	3518.48	-0.756858	0.102421	-7.38966	1.47202e-13	6.38889e-13	PGA14
orf19.6198.1	1129.14	1459.07	799.203	-0.869231	0.117639	-7.38898	1.47958e-13	6.41728e-13	orf19.6198.1
orf19.1085	2283.19	2793.5	1772.88	-0.655902	0.0887836	-7.38765	1.49442e-13	6.4772e-13	orf19.1085
orf19.3006	2629.77	2017.6	3241.94	0.683993	0.092606	7.38605	1.51252e-13	6.55112e-13	GGA2
orf19.4152	22987.8	18452.6	27523	0.576816	0.0781716	7.37885	1.59659e-13	6.9105e-13	CEF3
orf19.1162	608.634	389.922	827.347	1.08496	0.147207	7.37027	1.70287e-13	7.36547e-13	orf19.1162
orf19.5662	1573.78	1932.12	1215.44	-0.668677	0.09086	-7.35942	1.84707e-13	7.9837e-13	PEP7
orf19.268	1746.09	1262.13	2230.05	0.820984	0.111577	7.35797	1.86726e-13	8.06542e-13	orf19.268
orf19.3337	157.418	73.0292	241.807	1.72797	0.234918	7.35563	1.90031e-13	8.20257e-13	orf19.3337
orf19.2758	121.535	40.5931	202.477	2.3175	0.315816	7.33815	2.16572e-13	9.3418e-13	PGA38
orf19.6934	423.804	572.048	275.561	-1.05444	0.143723	-7.33663	2.19038e-13	9.4417e-13	orf19.6934
orf19.3629	1616.65	2001.92	1231.38	-0.701016	0.0956169	-7.3315	2.27588e-13	9.80353e-13	DSE1
snR10c	1129.67	762.756	1496.59	0.971915	0.132583	7.33065	2.29045e-13	9.85957e-13	snR10c
orf19.3414	14883.4	11899.5	17867.2	0.586373	0.0800054	7.32917	2.31589e-13	9.96227e-13	SUR7
orf19.5612	1119.56	1440.73	798.383	-0.850951	0.116189	-7.32387	2.40926e-13	1.03568e-12	BMT4
orf19.5987	202.43	315.533	89.3271	-1.81998	0.248571	-7.32176	2.44744e-13	1.05138e-12	orf19.5987
orf19.4123	3323.72	4101.62	2545.82	-0.687848	0.0939493	-7.32148	2.4525e-13	1.05284e-12	orf19.4123
orf19.6403.1	1445.48	1842.88	1048.07	-0.814605	0.111301	-7.31892	2.49969e-13	1.07236e-12	RPP2A
orf19.175	597.888	802.21	393.565	-1.02607	0.140366	-7.30995	2.67234e-13	1.14565e-12	orf19.175
orf19.7410	1767.37	2173.2	1361.54	-0.674795	0.0923812	-7.30446	2.78384e-13	1.19264e-12	CYM1
orf19.5263	3144.12	2425.52	3862.71	0.671081	0.0919843	7.29561	2.97303e-13	1.27283e-12	SER33
orf19.6343	597.346	804.04	390.651	-1.04096	0.142761	-7.29164	3.06193e-13	1.31e-12	FEN1
orf19.6100	1090.12	814.352	1365.89	0.745924	0.102303	7.29131	3.06961e-13	1.31239e-12	orf19.6100
orf19.6665	1907.77	2319.32	1496.23	-0.632148	0.0867481	-7.28718	3.16521e-13	1.35235e-12	orf19.6665
orf19.2831	254.763	380.298	129.229	-1.55797	0.213862	-7.28493	3.2184e-13	1.37414e-12	RPC31
orf19.5215	1677.72	1286.9	2068.55	0.684612	0.0940648	7.27809	3.38586e-13	1.44467e-12	TES15
orf19.382	25067.8	19761.3	30374.2	0.620159	0.0852328	7.27605	3.43727e-13	1.46561e-12	TEF2
orf19.3234	368.698	209.98	527.416	1.32783	0.182768	7.26515	3.72619e-13	1.58665e-12	OYE22
orf19.4119	8652.39	10310.8	6993.93	-0.560029	0.0770838	-7.2652	3.72474e-13	1.58665e-12	SPO72
orf19.68.2	213.036	105.261	320.811	1.60704	0.221236	7.26391	3.76062e-13	1.60023e-12	orf19.68.2
orf19.1725	278.22	405.867	150.572	-1.43052	0.196962	-7.26295	3.78751e-13	1.61034e-12	orf19.1725
orf19.7128	902.039	643.218	1160.86	0.851284	0.11721	7.26288	3.78948e-13	1.61034e-12	SYS1
orf19.3743	995.495	1252	738.985	-0.760892	0.104778	-7.26194	3.81581e-13	1.62043e-12	orf19.3743
orf19.3550	821.681	1139.66	503.701	-1.17858	0.162433	-7.25577	3.99382e-13	1.69489e-12	SGO1
orf19.1652	31961	38499.4	25422.6	-0.598761	0.0825602	-7.25242	4.0939e-13	1.73619e-12	POX1-3
orf19.3775	2507.03	3019.41	1994.66	-0.598105	0.0825878	-7.24204	4.4197e-13	1.8731e-12	SSK2
orf19.5418	1425.59	1060.77	1790.42	0.75483	0.104331	7.23496	4.6567e-13	1.97221e-12	orf19.5418
orf19.4278	2093.57	2534.22	1652.91	-0.616301	0.08528	-7.22679	4.94532e-13	2.09304e-12	orf19.4278
orf19.1596	507.306	672.066	342.546	-0.971553	0.134481	-7.22444	5.03163e-13	2.12814e-12	FGR28
orf19.2688	510.261	704.385	316.137	-1.1542	0.159817	-7.22201	5.1224e-13	2.16508e-12	NAN1
orf19.1233	1957.23	2512.63	1401.84	-0.841364	0.116567	-7.21783	5.28224e-13	2.23115e-12	ADE4
orf19.5188	397.417	247.297	547.537	1.14755	0.159099	7.2128	5.48139e-13	2.31371e-12	CHS1
orf19.3182	6346.32	7693.81	4998.83	-0.622275	0.0862871	-7.21168	5.52668e-13	2.33127e-12	GIS2
orf19.1959	805.239	1068.8	541.676	-0.980022	0.135989	-7.20662	5.73583e-13	2.41787e-12	orf19.1959
orf19.4167	282.63	162.91	402.35	1.30452	0.18115	7.20134	5.9624e-13	2.5117e-12	orf19.4167
orf19.528	4138.44	3236.64	5040.24	0.638851	0.0887236	7.20046	6.00093e-13	2.52624e-12	SEC26
orf19.761	5129.56	4139.03	6120.09	0.564222	0.0783808	7.19848	6.0889e-13	2.56157e-12	TCO89
orf19.550	23009.6	18132.9	27886.4	0.620919	0.0862864	7.19603	6.19912e-13	2.60619e-12	PDX3
orf19.372	410.971	265.84	556.102	1.06503	0.14808	7.19223	6.37438e-13	2.67809e-12	orf19.372
orf19.3668	388691	312312	465069	0.574455	0.0798762	7.19182	6.39338e-13	2.68428e-12	HGT2
orf19.4363	617.255	855.615	378.895	-1.17672	0.163626	-7.19152	6.40759e-13	2.68846e-12	SGD1
orf19.7322	769.302	551.939	986.665	0.837733	0.116554	7.18753	6.59749e-13	2.76629e-12	orf19.7322
orf19.332.1	793.766	557.45	1030.08	0.88568	0.123386	7.17814	7.06683e-13	2.96112e-12	orf19.332.1
orf19.5168	1139.71	1431.82	847.594	-0.756931	0.105491	-7.17532	7.21359e-13	3.0206e-12	orf19.5168
orf19.265	1748.87	1343.92	2153.81	0.680181	0.0948038	7.17462	7.25084e-13	3.03418e-12	orf19.265
orf19.58	470.127	658.2	282.054	-1.22361	0.170558	-7.17418	7.27439e-13	3.04202e-12	RRP6
orf19.1876	481.752	635.344	328.161	-0.953332	0.132901	-7.17326	7.32307e-13	3.06034e-12	orf19.1876
orf19.1747	105.26	172.094	38.4254	-2.1589	0.301017	-7.17201	7.39045e-13	3.08645e-12	KIP2
orf19.1950	598.437	406.906	789.969	0.957319	0.133499	7.17099	7.44573e-13	3.10748e-12	orf19.1950
orf19.5805	2255.89	2845.7	1666.08	-0.772722	0.107973	-7.15661	8.26992e-13	3.44918e-12	DLD1
orf19.4892	2879.74	2133.36	3626.12	0.765034	0.106984	7.15089	8.62171e-13	3.59352e-12	TPK1
orf19.3774	1241.65	1551.7	931.603	-0.735666	0.1029	-7.14935	8.71925e-13	3.63177e-12	PPG1
orf19.5932	2303.87	2804.54	1803.2	-0.636983	0.0891052	-7.14867	8.76253e-13	3.64739e-12	orf19.5932
orf19.1813	5812.75	4752.97	6872.52	0.532058	0.0744324	7.1482	8.7924e-13	3.65741e-12	FLC2
orf19.4890	660.784	870.192	451.377	-0.945943	0.132377	-7.14585	8.94433e-13	3.71815e-12	CLA4
orf19.4918	2045.66	1564.89	2526.44	0.690767	0.096688	7.14429	9.04641e-13	3.75811e-12	orf19.4918
orf19.7564	322.52	184.429	460.61	1.3196	0.184737	7.14313	9.1231e-13	3.78747e-12	DPB2
orf19.3415.1	2510.58	3054.65	1966.52	-0.635646	0.0890842	-7.13534	9.65507e-13	4.00568e-12	RPL32
orf19.7214	7382.61	8728.89	6036.32	-0.532013	0.0745754	-7.13389	9.75684e-13	4.04524e-12	orf19.7214
orf19.6166	618.131	806.651	429.611	-0.908783	0.127467	-7.12956	1.00688e-12	4.17184e-12	orf19.6166
orf19.5505	1247.3	1577.6	916.99	-0.783134	0.109957	-7.1222	1.06217e-12	4.39804e-12	HIS7
orf19.3724	156.761	241.618	71.9033	-1.74833	0.245498	-7.12154	1.0673e-12	4.41637e-12	orf19.3724
orf19.5177	2638.35	2126.83	3149.87	0.566561	0.0796323	7.11472	1.12139e-12	4.63716e-12	orf19.5177
orf19.4236	961.039	711.697	1210.38	0.766291	0.107722	7.11359	1.13061e-12	4.6722e-12	RET2
orf19.1741	319.01	449.69	188.331	-1.25675	0.176836	-7.10689	1.18686e-12	4.90145e-12	DIT1
orf19.292	566.686	371.256	762.115	1.03731	0.146122	7.09893	1.25727e-12	5.18882e-12	orf19.292
orf19.2878	103.074	39.7672	166.381	2.06601	0.291192	7.095	1.29356e-12	5.33509e-12	PGA15
orf19.1861	10825.8	8379.36	13272.2	0.663431	0.0935108	7.0947	1.29629e-12	5.34287e-12	orf19.1861
orf19.867	487.396	319.228	655.565	1.03798	0.146382	7.09091	1.33236e-12	5.48794e-12	orf19.867
orf19.6171	3372.72	2696.52	4048.91	0.586292	0.0827197	7.0877	1.36359e-12	5.6129e-12	NUP159
orf19.3986	546.5	363.913	729.088	1.002	0.141397	7.08639	1.37653e-12	5.66246e-12	PPR1
orf19.6147	833.628	1063.85	603.404	-0.818322	0.115497	-7.08523	1.38818e-12	5.70668e-12	orf19.6147
orf19.5184	3113.79	2508.84	3718.74	0.567643	0.0801458	7.08263	1.41449e-12	5.81101e-12	orf19.5184
orf19.882	21780	17959	25601	0.511478	0.0723674	7.0678	1.57413e-12	6.46265e-12	HSP78
orf19.3047	5419.33	4295.98	6542.69	0.60677	0.0858558	7.06732	1.5796e-12	6.48087e-12	orf19.3047
orf19.816	1497.15	1835.21	1159.1	-0.662598	0.0937657	-7.06653	1.58859e-12	6.51352e-12	DCK2
orf19.163	2780.41	2173.15	3387.66	0.640384	0.0906603	7.06355	1.62297e-12	6.65017e-12	PAN6
orf19.2376	117.712	45.258	190.167	2.06924	0.292996	7.06235	1.63707e-12	6.70358e-12	orf19.2376
orf19.592	7605.05	5700.7	9509.4	0.7381	0.104608	7.05588	1.71516e-12	7.01879e-12	orf19.592
orf19.6022	102.08	29.6535	174.507	2.55525	0.362149	7.05579	1.71627e-12	7.01879e-12	NRM1
orf19.4070	209.016	112.914	305.118	1.43384	0.203243	7.05478	1.72872e-12	7.06512e-12	orf19.4070
orf19.6943	866.839	1160.6	573.075	-1.0176	0.14439	-7.04759	1.82042e-12	7.43504e-12	orf19.6943
orf19.2661	207.467	113.207	301.727	1.4133	0.200645	7.04378	1.87093e-12	7.6364e-12	TLO34
orf19.6192	263.271	144.733	381.809	1.39963	0.19882	7.03969	1.92663e-12	7.85866e-12	orf19.6192
orf19.4728	4891.15	5780.24	4002.06	-0.530346	0.0753612	-7.03739	1.95872e-12	7.98439e-12	orf19.4728
orf19.1724	42.5623	6.88662	78.238	3.50176	0.497778	7.03478	1.99572e-12	8.12994e-12	orf19.1724
orf19.4544	450.107	611.294	288.92	-1.07975	0.153549	-7.03197	2.03634e-12	8.29005e-12	orf19.4544
orf19.4787	551.409	721.232	381.585	-0.91787	0.130634	-7.02627	2.12127e-12	8.63022e-12	orf19.4787
orf19.4150	657.228	855.699	458.757	-0.899424	0.128018	-7.02577	2.12882e-12	8.65538e-12	orf19.4150
orf19.4062	578.989	758.694	399.284	-0.9259	0.131807	-7.02465	2.14596e-12	8.71945e-12	TRY2
orf19.4772	1352.16	1651.98	1052.35	-0.650525	0.0926598	-7.02057	2.20958e-12	8.97216e-12	SSU81
orf19.732	3025.51	2241.97	3809.05	0.764848	0.108978	7.01841	2.24415e-12	9.10663e-12	orf19.732
orf19.6353	610.499	406.197	814.801	1.00489	0.143507	7.00236	2.5168e-12	1.02065e-11	orf19.6353
orf19.438	600.294	784.571	416.017	-0.914695	0.130638	-7.00174	2.52808e-12	1.02456e-11	orf19.438
orf19.1244	1629.19	1984.45	1273.94	-0.639206	0.0913611	-6.99648	2.6248e-12	1.06308e-11	GYP2
orf19.6717	340.336	206.569	474.104	1.1978	0.171244	6.99469	2.65851e-12	1.07604e-11	orf19.6717
orf19.3873	2282.16	1800.54	2763.79	0.618053	0.0884257	6.98952	2.75834e-12	1.11573e-11	ARC40
orf19.1325	792.88	567.187	1018.57	0.8446	0.120844	6.98915	2.76557e-12	1.11794e-11	ECM38
orf19.3685	732.442	977.027	487.858	-1.00059	0.14326	-6.98446	2.85945e-12	1.15514e-11	PSY2
orf19.7595	579.966	384.755	775.178	1.01124	0.14482	6.98273	2.89492e-12	1.16798e-11	orf19.7595
orf19.3300	2221.03	1676.67	2765.4	0.721566	0.103334	6.98282	2.89315e-12	1.16798e-11	ZPR1
orf19.3184	1916.42	1382.12	2450.72	0.825981	0.118348	6.97926	2.96745e-12	1.19647e-11	orf19.3184
orf19.6686	300.163	425.657	174.669	-1.2838	0.183982	-6.97786	2.99702e-12	1.20762e-11	ENP2
orf19.2341	3413.07	2732.11	4094.03	0.583652	0.0836962	6.97346	3.09248e-12	1.24529e-11	HNT1
orf19.2250	201.585	97.7563	305.413	1.64266	0.235668	6.97023	3.16425e-12	1.27338e-11	SPE3
orf19.4515	191.9	102.394	281.405	1.45741	0.20917	6.96758	3.22438e-12	1.29675e-11	orf19.4515
orf19.4346	1940.84	1514.36	2367.32	0.644696	0.0926743	6.95658	3.48635e-12	1.40121e-11	orf19.4346
orf19.2653	505.851	706.667	305.036	-1.21052	0.174045	-6.9552	3.52059e-12	1.41407e-11	orf19.2653
orf19.2324	381.162	242.493	519.832	1.09927	0.158064	6.95461	3.5354e-12	1.41912e-11	UBA4
orf19.2232	1623.37	2060.02	1186.71	-0.796037	0.114592	-6.9467	3.73922e-12	1.49997e-11	RPL11
orf19.4520	130.91	46.3986	215.422	2.21277	0.318699	6.94313	3.83514e-12	1.53747e-11	orf19.4520
orf19.3962	1072.32	1336.31	808.331	-0.725653	0.104562	-6.93995	3.92227e-12	1.5714e-11	HAS1
orf19.4225	1660.79	1275.78	2045.8	0.680926	0.0981382	6.93844	3.96454e-12	1.58733e-11	LEU3
orf19.156	2426.38	1930.61	2922.15	0.59795	0.0862185	6.93529	4.05398e-12	1.62211e-11	FGR51
orf19.2012	842.944	1062.48	623.41	-0.769232	0.110965	-6.93222	4.14297e-12	1.65666e-11	NOT3
orf19.6517	1477.48	1801.31	1153.64	-0.642559	0.092693	-6.93212	4.14567e-12	1.65669e-11	RAD14
orf19.2094	4490.46	3580.23	5400.7	0.592973	0.085598	6.92741	4.28612e-12	1.71173e-11	PDR6
orf19.826	972.009	717.222	1226.8	0.774418	0.11184	6.92437	4.3793e-12	1.74784e-11	MED1
orf19.352	607.496	408.09	806.903	0.982928	0.141992	6.92243	4.43963e-12	1.7708e-11	orf19.352
orf19.7466	50161.5	60263.1	40059.9	-0.589128	0.085153	-6.91846	4.56575e-12	1.81995e-11	ACC1
orf19.2283	1475.46	1060.48	1890.44	0.833705	0.120642	6.91055	4.82762e-12	1.92311e-11	DQD1
orf19.1105.2	72217.1	86464.5	57969.6	-0.576828	0.0835416	-6.90468	5.03161e-12	2.00311e-11	PGA56
orf19.7574	2483.12	2972.04	1994.19	-0.575791	0.0833931	-6.90454	5.0368e-12	2.00391e-11	orf19.7574
orf19.7433	5166.07	4280.87	6051.28	0.499263	0.0723164	6.90387	5.06041e-12	2.01203e-11	orf19.7433
orf19.2131	4749.87	3820.95	5678.78	0.571494	0.0828182	6.90059	5.17864e-12	2.05774e-11	orf19.2131
orf19.3066	1034.04	1352.57	715.506	-0.919658	0.133303	-6.89903	5.23585e-12	2.07865e-11	ENG1
orf19.5949	73332	59422.7	87241.4	0.553996	0.0803012	6.89898	5.23785e-12	2.07865e-11	FAS2
orf19.6716	2226.99	2728.18	1725.8	-0.66104	0.0959254	-6.89119	5.53281e-12	2.19432e-11	ABD1
orf19.4376	137.959	210.465	65.4522	-1.68589	0.24497	-6.88201	5.90134e-12	2.33901e-11	orf19.4376
orf19.6596	1103.61	1385.85	821.384	-0.75523	0.109777	-6.87968	5.99873e-12	2.37611e-11	orf19.6596
orf19.2107	2680.18	2117.22	3243.13	0.614998	0.089425	6.87725	6.10189e-12	2.41546e-11	MUQ1
orf19.2230	325.995	457.113	194.877	-1.22935	0.179057	-6.86569	6.6172e-12	2.6178e-11	orf19.2230
orf19.5965	1493.55	1813.79	1173.31	-0.62843	0.091571	-6.86276	6.75449e-12	2.67044e-11	orf19.5965
orf19.6678	239.243	129.099	349.387	1.43664	0.209352	6.86229	6.77651e-12	2.67746e-11	orf19.6678
orf19.689	68.109	19.8337	116.384	2.55118	0.371787	6.86195	6.79272e-12	2.68219e-11	PLB1
orf19.3154	682.507	893.866	471.147	-0.923003	0.134523	-6.86128	6.8246e-12	2.69309e-11	orf19.3154
orf19.2199	1043.65	1316.28	771.027	-0.772088	0.112533	-6.86099	6.8386e-12	2.69693e-11	PHO86
orf19.3325.3	2064.17	2651.85	1476.5	-0.845169	0.123233	-6.85831	6.96789e-12	2.74619e-11	RPS21B
orf19.2179.2	3585.78	4295.87	2875.7	-0.579021	0.0844731	-6.8545	7.15605e-12	2.81859e-11	RPS10
orf19.3911	12690.8	9477.61	15904	0.746745	0.10897	6.85276	7.24399e-12	2.85145e-11	SAH1
orf19.5750	6115.7	5044.94	7186.47	0.510439	0.074518	6.84988	7.39132e-12	2.90762e-11	SHM2
orf19.3752	2705.89	2124.24	3287.54	0.629797	0.0919524	6.84916	7.42836e-12	2.92037e-11	RAD51
orf19.446.1	224.318	319.929	128.707	-1.31309	0.191808	-6.84586	7.60179e-12	2.98669e-11	orf19.446.1
orf19.7337	1096.09	1375.39	816.79	-0.751211	0.109769	-6.84355	7.7253e-12	3.03332e-11	orf19.7337
orf19.4199	3684.43	2807.49	4561.38	0.700011	0.102304	6.84244	7.78578e-12	3.05517e-11	SLY41
orf19.2167	530.974	723.534	338.415	-1.09739	0.160537	-6.83571	8.15979e-12	3.19994e-11	orf19.2167
orf19.4715	3404.33	4285.67	2522.99	-0.764413	0.111864	-6.8334	8.29232e-12	3.24989e-11	orf19.4715
orf19.578	3332.46	3996.5	2668.43	-0.58289	0.085302	-6.83326	8.30084e-12	3.2512e-11	orf19.578
orf19.4342	421.814	610.749	232.878	-1.38906	0.20341	-6.82887	8.55838e-12	3.34999e-11	SUT1
orf19.2192	15620.8	11842	19399.6	0.71208	0.104301	6.8272	8.65887e-12	3.38723e-11	GDH2
orf19.4660	5420.42	6571.35	4269.48	-0.62233	0.0912382	-6.82094	9.0445e-12	3.53588e-11	RPS6A
orf19.1535	196.727	303.174	90.2791	-1.74651	0.256152	-6.81824	9.21624e-12	3.60079e-11	orf19.1535
orf19.1823	228.311	328.954	127.668	-1.3651	0.200346	-6.81374	9.50939e-12	3.71072e-11	orf19.1823
orf19.4316	730.739	949.325	512.152	-0.89003	0.130622	-6.81381	9.50471e-12	3.71072e-11	orf19.4316
orf19.5757	1061.33	771.488	1351.17	0.808184	0.118636	6.81233	9.60337e-12	3.74508e-11	orf19.5757
orf19.7376	288.245	398.96	177.53	-1.16908	0.17164	-6.81124	9.67629e-12	3.77118e-11	orf19.7376
orf19.4783	109.406	43.4362	175.376	2.01414	0.295722	6.81093	9.69694e-12	3.77689e-11	orf19.4783
orf19.856	1081.65	1346.26	817.051	-0.720935	0.105868	-6.80978	9.77492e-12	3.80491e-11	IFK2
orf19.5198	322.659	470.65	174.669	-1.42947	0.210011	-6.80667	9.98826e-12	3.88555e-11	NOP4
orf19.6797	858.297	1101.28	615.313	-0.8403	0.123531	-6.80236	1.02918e-11	4.00118e-11	orf19.6797
orf19.6987	3725.83	4537.02	2914.65	-0.638184	0.0938464	-6.8003	1.04401e-11	4.05633e-11	DNM1
orf19.3796	653.364	450.46	856.269	0.926498	0.136334	6.79579	1.07717e-11	4.18259e-11	DCR1
orf19.323	933.286	695.224	1171.35	0.752944	0.110826	6.79391	1.09134e-11	4.23501e-11	orf19.323
orf19.1956	569.832	770.861	368.802	-1.0626	0.156489	-6.79025	1.11939e-11	4.34115e-11	orf19.1956
orf19.7061	483.963	316.48	651.445	1.04145	0.153423	6.78809	1.13627e-11	4.40391e-11	orf19.7061
orf19.757.1	201.733	294.351	109.114	-1.43153	0.21096	-6.78578	1.1546e-11	4.4722e-11	orf19.757.1
orf19.606	6408.31	7478.26	5338.36	-0.48635	0.071676	-6.7854	1.15765e-11	4.48128e-11	orf19.606
orf19.5501	1182.08	1472.84	891.317	-0.724671	0.106814	-6.78443	1.16543e-11	4.5086e-11	YAF9
orf19.7210	3094.47	2470.9	3718.04	0.589604	0.0869095	6.78412	1.16798e-11	4.51572e-11	orf19.7210
orf19.3803	2972.84	3603.02	2342.66	-0.621258	0.0916343	-6.77976	1.20379e-11	4.65132e-11	MNN22
orf19.820	2995.23	2417.31	3573.15	0.563683	0.0831564	6.77859	1.21352e-11	4.68603e-11	SDS22
orf19.5928	1603.7	2061.09	1146.3	-0.846729	0.124926	-6.77785	1.21977e-11	4.70727e-11	RPP2B
orf19.4997	2794.02	3358.36	2229.69	-0.591104	0.0872813	-6.7724	1.2666e-11	4.88501e-11	KIS2
orf19.5257	355.473	205.751	505.194	1.29479	0.191476	6.76214	1.35965e-11	5.24067e-11	LCB4
orf19.5910	1702.86	2112.98	1292.74	-0.709414	0.10513	-6.74794	1.49957e-11	5.77647e-11	orf19.5910
orf19.807	1558.04	1197.49	1918.59	0.680055	0.100854	6.74298	1.55169e-11	5.9736e-11	CHS5
orf19.1180	426.019	281.141	570.896	1.02183	0.151563	6.74199	1.56237e-11	6.01103e-11	orf19.1180
orf19.6058	991.108	723.07	1259.15	0.800173	0.118736	6.73912	1.59352e-11	6.12715e-11	GLO1
orf19.2805	1229.65	938.087	1521.22	0.697791	0.103653	6.73202	1.67325e-11	6.42977e-11	PEX8
orf19.1036	1390.4	1693.01	1087.8	-0.638104	0.0947951	-6.7314	1.68039e-11	6.45327e-11	MNS1
orf19.5300	577.608	750.207	405.009	-0.890232	0.132325	-6.72761	1.72475e-11	6.6196e-11	orf19.5300
orf19.302	566.772	743.25	390.294	-0.928147	0.13807	-6.7223	1.78882e-11	6.86131e-11	orf19.302
orf19.1427	425.639	286.879	564.4	0.97573	0.145263	6.71698	1.85526e-11	7.11181e-11	orf19.1427
orf19.5286	1803.61	1378.42	2228.8	0.692913	0.103178	6.71568	1.87185e-11	7.17107e-11	YCP4
orf19.6861	671.41	859.667	483.154	-0.831228	0.123789	-6.71488	1.88219e-11	7.20191e-11	orf19.6861
orf19.5768	3945.97	3146.98	4744.97	0.592251	0.0881994	6.71491	1.88186e-11	7.20191e-11	SNF4
orf19.2009	2567.11	2064.44	3069.77	0.572346	0.085251	6.71366	1.89801e-11	7.25805e-11	PEX12
orf19.6341	649.985	842.647	457.323	-0.880887	0.131385	-6.70464	2.01899e-11	7.71598e-11	orf19.6341
orf19.3582	407.185	558.381	255.988	-1.12692	0.168103	-6.70371	2.03188e-11	7.76055e-11	orf19.3582
orf19.7507	309.174	178.367	439.981	1.30173	0.194357	6.6976	2.11864e-11	8.08212e-11	orf19.7507
orf19.6500	1470.32	1794.45	1146.18	-0.646475	0.0965229	-6.69764	2.11819e-11	8.08212e-11	ECM42
orf19.7019	279.552	399.172	159.931	-1.31725	0.196749	-6.69504	2.15614e-11	8.22019e-11	YML6
orf19.2686	2831.29	3417.84	2244.74	-0.606195	0.090572	-6.69296	2.18696e-11	8.33266e-11	orf19.2686
orf19.1954	1307.7	1608.09	1007.31	-0.674665	0.100816	-6.69207	2.20041e-11	8.37885e-11	PUS4
orf19.2089	2501.49	1966.75	3036.23	0.626264	0.093621	6.68935	2.24157e-11	8.53041e-11	orf19.2089
orf19.4097	290.998	401.158	180.838	-1.1497	0.171905	-6.68801	2.26232e-11	8.60419e-11	orf19.4097
orf19.6754	2775.73	3438.91	2112.55	-0.7026	0.105062	-6.68751	2.27e-11	8.6282e-11	orf19.6754
orf19.1656	629.636	836.475	422.797	-0.983117	0.147043	-6.68591	2.29496e-11	8.71779e-11	orf19.1656
orf19.3556	1115.24	1385.55	844.933	-0.713977	0.106829	-6.68339	2.33483e-11	8.8639e-11	orf19.3556
orf19.4216	37373.4	44146	30600.8	-0.528736	0.0792028	-6.67572	2.4602e-11	9.33424e-11	orf19.4216
orf19.5561	1431.98	1809.52	1054.45	-0.779655	0.116866	-6.67134	2.53484e-11	9.61167e-11	STE23
orf19.6693	979.67	1223.76	735.576	-0.734106	0.110052	-6.67057	2.54817e-11	9.6564e-11	orf19.6693
orf19.6515	16555.3	13598.9	19511.7	0.520876	0.0781065	6.6688	2.57909e-11	9.76769e-11	HSP90
orf19.2898	1065.89	1337.47	794.307	-0.751502	0.112697	-6.66833	2.58732e-11	9.79295e-11	orf19.2898
orf19.6203	2355.19	2848.83	1861.56	-0.613844	0.0922585	-6.65352	2.86162e-11	1.08247e-10	PUT3
orf19.2847	900.571	1135.98	665.16	-0.772112	0.116161	-6.64692	2.99289e-11	1.13144e-10	orf19.2847
orf19.1742	262.643	383.381	141.904	-1.43186	0.215478	-6.64503	3.03163e-11	1.14472e-10	HEM3
orf19.4879.2	3375.95	2747.55	4004.34	0.543234	0.0817503	6.64504	3.03129e-11	1.14472e-10	NTF2
orf19.3793	363.609	493.184	234.035	-1.0752	0.161819	-6.64448	3.04299e-11	1.14832e-10	orf19.3793
orf19.2026	1737.2	2133.58	1340.83	-0.67043	0.101008	-6.63742	3.19227e-11	1.20393e-10	UBP13
orf19.953.1	5066.85	4111.55	6022.16	0.550557	0.0830398	6.63004	3.35602e-11	1.26493e-10	COF1
orf19.3783	238.475	143.509	333.441	1.21608	0.183534	6.62589	3.45165e-11	1.3002e-10	orf19.3783
orf19.501	471.732	629.382	314.083	-1.00294	0.151402	-6.62436	3.48747e-11	1.3129e-10	orf19.501
orf19.6219	243.228	351.073	135.382	-1.37361	0.207489	-6.62015	3.58841e-11	1.3501e-10	orf19.6219
orf19.687.1	2571.94	3089.11	2054.76	-0.588451	0.0889033	-6.619	3.61628e-11	1.35977e-10	RPL25
orf19.3572.3	3088.92	3741.89	2435.95	-0.619391	0.0935991	-6.61748	3.65367e-11	1.37301e-10	orf19.3572.3
orf19.267	1207.09	1486.46	927.721	-0.679931	0.102752	-6.61717	3.66138e-11	1.37509e-10	orf19.267
orf19.2651	2928.84	2182.89	3674.79	0.751172	0.113523	6.61694	3.66713e-11	1.37643e-10	CAM1-1
orf19.4542	468.832	616.087	321.577	-0.937573	0.141727	-6.61534	3.70703e-11	1.39058e-10	orf19.4542
snR87	124.209	49.2419	199.176	2.01405	0.304465	6.61502	3.7149e-11	1.3927e-10	snR87
orf19.427	2263.23	2694.95	1831.51	-0.557273	0.0842493	-6.61457	3.72644e-11	1.3962e-10	orf19.427
orf19.122	920.138	643.098	1197.18	0.895948	0.135501	6.61211	3.78892e-11	1.41796e-10	CDC20
orf19.2709	1061.6	812.695	1310.5	0.689087	0.104216	6.6121	3.78901e-11	1.41796e-10	ZUO1
orf19.6525	1458.46	1136.52	1780.4	0.647633	0.0979643	6.61091	3.81975e-11	1.42861e-10	orf19.6525
orf19.4975	138.468	63.7508	213.186	1.74201	0.26377	6.60427	3.9948e-11	1.49319e-10	HYR1
orf19.4036	895.986	617.076	1174.9	0.92902	0.140783	6.59893	4.14135e-11	1.54705e-10	APM1
orf19.4275	981.875	1268.11	695.644	-0.865354	0.131144	-6.59851	4.1532e-11	1.55056e-10	RAD9
orf19.6220.4	1879.03	2415.13	1342.93	-0.847036	0.12851	-6.59123	4.36207e-11	1.62757e-10	orf19.6220.4
orf19.5393	782.527	546.826	1018.23	0.896631	0.136102	6.58792	4.46019e-11	1.6632e-10	orf19.5393
orf19.1934	387.185	515.775	258.594	-0.996718	0.151323	-6.5867	4.49709e-11	1.67597e-10	HST3
orf19.853	374.573	544.658	204.489	-1.41578	0.214999	-6.58505	4.54742e-11	1.69373e-10	SAP99
orf19.4909	657.016	461.838	852.194	0.883377	0.134166	6.58422	4.57274e-11	1.70215e-10	CBK1
orf19.3732	568.117	407.502	728.731	0.838235	0.127342	6.58255	4.62461e-11	1.72044e-10	ERG25
orf19.2314	278.491	386.403	170.578	-1.17967	0.179276	-6.58021	4.69786e-11	1.74666e-10	orf19.2314
orf19.2247	40.2728	7.53745	73.0082	3.27813	0.498456	6.57656	4.81456e-11	1.789e-10	orf19.2247
orf19.4320	27.6296	0	55.2592	8.37928	1.27421	6.57605	4.83123e-11	1.79413e-10	orf19.4320
orf19.3980	2891.84	3463.64	2320.04	-0.578299	0.0879931	-6.57209	4.96127e-11	1.84134e-10	orf19.3980
orf19.6673	851.607	1069.86	633.349	-0.755856	0.115023	-6.57132	4.98707e-11	1.84982e-10	HEX1
orf19.2691	1583.96	1226.21	1941.7	0.662821	0.100889	6.5698	5.03834e-11	1.86774e-10	orf19.2691
orf19.1075	370.617	543.738	197.497	-1.46354	0.223028	-6.56213	5.30435e-11	1.9652e-10	orf19.1075
orf19.6899	2428.4	1844.71	3012.08	0.707442	0.107886	6.55728	5.47968e-11	2.02896e-10	orf19.6899
orf19.4924	858.227	1097.38	619.075	-0.82546	0.125964	-6.55316	5.63334e-11	2.08463e-10	orf19.4924
orf19.3888.2	37.9474	4.18651	71.7084	4.09559	0.625008	6.55286	5.64436e-11	2.08748e-10	orf19.3888.2
orf19.7284	16197.9	19135.7	13260.1	-0.529249	0.0807919	-6.55077	5.72403e-11	2.11571e-10	ASR2
orf19.7184	1870.53	1379.18	2361.89	0.775801	0.118459	6.54912	5.78767e-11	2.13798e-10	orf19.7184
orf19.350	3856.34	4609.88	3102.79	-0.571419	0.087281	-6.54689	5.87482e-11	2.1689e-10	PRE9
orf19.7265	2270.49	2721.93	1819.06	-0.581571	0.0888408	-6.54622	5.90127e-11	2.17739e-10	orf19.7265
orf19.5073	558.211	404.483	711.94	0.815714	0.124636	6.54475	5.95966e-11	2.19765e-10	DPM1
orf19.3240	441.129	287.698	594.56	1.04635	0.159971	6.54089	6.11536e-11	2.25374e-10	ERG27
orf19.3621	153.757	234.497	73.0164	-1.6872	0.258612	-6.52408	6.84214e-11	2.52011e-10	orf19.3621
orf19.5292	502.575	659.25	345.899	-0.931295	0.14277	-6.52305	6.88933e-11	2.53601e-10	AXL2
orf19.230	356.951	489.253	224.649	-1.12212	0.172037	-6.52256	6.91152e-11	2.5427e-10	orf19.230
orf19.5568	323.371	183.651	463.09	1.33387	0.204561	6.52067	6.99937e-11	2.57351e-10	VPS51
orf19.2857	3345.58	4071.64	2619.53	-0.636655	0.0976824	-6.5176	7.14415e-11	2.62521e-10	orf19.2857
orf19.3311	769.466	552.403	986.528	0.836452	0.128367	6.51607	7.21709e-11	2.65047e-10	IFD3
orf19.1633	290.299	406.465	174.133	-1.2243	0.187955	-6.5138	7.32747e-11	2.68944e-10	UTP4
orf19.2416.1	208.58	95.3627	321.796	1.75341	0.269204	6.5133	7.3518e-11	2.6968e-10	MLC1
orf19.7165	654.393	473.801	834.984	0.817501	0.125542	6.51179	7.42582e-11	2.72237e-10	MED9
orf19.3002	6170.4	7467.88	4872.93	-0.616066	0.0946145	-6.51132	7.44921e-11	2.72935e-10	RPS1
orf19.5832	2335.87	1878.47	2793.26	0.572267	0.0879747	6.5049	7.7743e-11	2.84681e-10	HPT1
orf19.6816	4444.64	3723.53	5165.75	0.472337	0.0726251	6.50377	7.83293e-11	2.86661e-10	orf19.6816
orf19.2796	67.9857	20.1881	115.783	2.51999	0.387612	6.50132	7.96169e-11	2.91205e-10	orf19.2796
orf19.762	61.4336	18.3534	104.514	2.50866	0.386501	6.4907	8.54375e-11	3.12313e-10	orf19.762
orf19.6214	5881.87	4810.88	6952.85	0.531257	0.0818708	6.48897	8.64264e-11	3.15744e-10	ATC1
orf19.603	638.208	812.711	463.704	-0.809401	0.124768	-6.48724	8.74257e-11	3.1921e-10	IMP4
orf19.5996.1	2384.55	3012.35	1756.75	-0.777674	0.119924	-6.48471	8.8901e-11	3.24409e-10	RPS19A
orf19.2183	1022.85	1307.4	738.298	-0.823978	0.127101	-6.48287	8.99962e-11	3.28215e-10	KRE30
orf19.7299.1	658.65	838.621	478.679	-0.809476	0.124875	-6.48229	9.03383e-11	3.29273e-10	orf19.7299.1
orf19.2799	768.538	563.684	973.392	0.787938	0.121581	6.48075	9.12685e-11	3.32471e-10	GPI8
orf19.1564	4583.92	5418.83	3749.01	-0.53159	0.0820454	-6.47922	9.21979e-11	3.35662e-10	orf19.1564
orf19.6550	85.5862	141.98	29.1922	-2.2819	0.352274	-6.47763	9.31732e-11	3.39017e-10	orf19.6550
orf19.1401	2128.49	2560.23	1696.76	-0.593854	0.0917443	-6.47292	9.61247e-11	3.49555e-10	EAP1
orf19.6984	358.933	488.776	229.091	-1.09198	0.168793	-6.46936	9.84189e-11	3.57691e-10	orf19.6984
orf19.7257	1521.24	1841	1201.49	-0.615528	0.0951465	-6.46926	9.84831e-11	3.57718e-10	MLH3
orf19.479.2	239.382	144.478	334.286	1.21028	0.187135	6.46743	9.96855e-11	3.61877e-10	SEC22
orf19.3624	84.1514	138.787	29.5156	-2.23184	0.345329	-6.46294	1.02689e-10	3.72564e-10	MSU1
orf19.6344	695.746	513.023	878.469	0.775988	0.120108	6.46075	1.04186e-10	3.77781e-10	RBK1
orf19.2260	292.876	418.18	167.572	-1.31847	0.204099	-6.45996	1.04731e-10	3.79319e-10	orf19.2260
orf19.5106	320.066	444.754	195.377	-1.18542	0.183501	-6.46003	1.04681e-10	3.79319e-10	DIP2
orf19.3477	197.99	288.791	107.188	-1.42811	0.221156	-6.4575	1.06448e-10	3.85317e-10	orf19.3477
orf19.1117	109.311	36.3502	182.271	2.32491	0.36023	6.45396	1.08963e-10	3.93965e-10	orf19.1117
orf19.720	175.646	74.5021	276.79	1.89164	0.293098	6.45397	1.08956e-10	3.93965e-10	GST3
orf19.4498	229.103	327.691	130.515	-1.33043	0.206145	-6.45388	1.09025e-10	3.93965e-10	orf19.4498
orf19.59	157.054	233.574	80.5351	-1.5355	0.23804	-6.45058	1.11422e-10	4.02395e-10	REI1
orf19.6983	1216.11	892.887	1539.33	0.786108	0.121871	6.45035	1.11592e-10	4.02778e-10	orf19.6983
orf19.6872	130.354	65.5129	195.196	1.57509	0.24424	6.44897	1.1261e-10	4.06222e-10	orf19.6872
orf19.4424	53.4087	13.5827	93.2347	2.78188	0.431551	6.44623	1.14667e-10	4.13405e-10	PHO100
orf19.508	232.329	6.55661	458.102	6.12413	0.950685	6.44181	1.18057e-10	4.25382e-10	QDR1
orf19.1595	1131.57	1381.13	882.007	-0.646893	0.100483	-6.43785	1.21179e-10	4.36383e-10	orf19.1595
orf19.6634	4833.99	4024.54	5643.44	0.487675	0.0757616	6.43697	1.21881e-10	4.38661e-10	VMA2
orf19.5784	2080.09	2519.03	1641.15	-0.618071	0.0960394	-6.4356	1.22985e-10	4.42382e-10	AMO1
orf19.6056	487.42	349.331	625.509	0.840449	0.130641	6.43326	1.24892e-10	4.48985e-10	orf19.6056
orf19.1517	511.104	336.134	686.074	1.02852	0.159954	6.43009	1.27529e-10	4.58203e-10	ARO3
orf19.7556	48.2887	86.8721	9.70527	-3.15034	0.489965	-6.42973	1.27832e-10	4.5903e-10	orf19.7556
orf19.2618	3450.89	2738.52	4163.27	0.604095	0.0940055	6.42617	1.3086e-10	4.69635e-10	MET2
orf19.5714	278.689	388.078	169.3	-1.19494	0.186093	-6.4212	1.35203e-10	4.84945e-10	SAP1
orf19.7393	2721.49	3223.69	2219.3	-0.538437	0.0838784	-6.41926	1.36943e-10	4.90906e-10	orf19.7393
orf19.6718	601.64	402.534	800.747	0.991636	0.154543	6.41656	1.39386e-10	4.99379e-10	orf19.6718
orf19.6818	364.271	230.636	497.905	1.10981	0.173199	6.40773	1.47702e-10	5.28875e-10	orf19.6818
orf19.580	1159.09	1447.62	870.567	-0.733984	0.114715	-6.39833	1.57087e-10	5.6216e-10	orf19.580
orf19.1866	807.568	1023.74	591.397	-0.792241	0.123859	-6.39632	1.5917e-10	5.69289e-10	VMA10
orf19.718	132.691	203.088	62.2946	-1.70411	0.266438	-6.39589	1.59615e-10	5.70558e-10	RRN11
orf19.5243	591.285	746.463	436.107	-0.775436	0.121289	-6.39328	1.62367e-10	5.79758e-10	TRP3
orf19.2528	1318.02	1596.33	1039.72	-0.618766	0.0967839	-6.39327	1.62373e-10	5.79758e-10	orf19.2528
orf19.5341	3426.5	4019.53	2833.47	-0.504574	0.0789274	-6.39288	1.62785e-10	5.80901e-10	RPS4A
orf19.3004	17928.9	15197.5	20660.3	0.443015	0.0693127	6.39154	1.64221e-10	5.85694e-10	orf19.3004
orf19.1712	1766.09	2119.86	1412.32	-0.585815	0.0918536	-6.3777	1.79762e-10	6.40757e-10	GEA2
orf19.3301	6293.38	5080.82	7505.94	0.562899	0.0883338	6.37241	1.86082e-10	6.62911e-10	orf19.3301
orf19.1685	398.208	546.023	250.394	-1.12324	0.176317	-6.37058	1.88309e-10	6.70466e-10	ZCF7
orf19.6476	614.573	796.639	432.508	-0.880232	0.138213	-6.36868	1.90668e-10	6.78481e-10	orf19.6476
orf19.1326	259.182	158.187	360.178	1.18692	0.186457	6.36568	1.94429e-10	6.91473e-10	orf19.1326
orf19.4375.1	2225.12	2863.67	1586.58	-0.851941	0.133883	-6.36331	1.97446e-10	7.01806e-10	RPS30
orf19.177	989.003	1262.75	715.26	-0.819049	0.128834	-6.35739	2.05216e-10	7.29015e-10	orf19.177
orf19.4640	669.59	853.618	485.563	-0.814364	0.128124	-6.35607	2.06974e-10	7.34845e-10	PWP1
orf19.4684.2	2367.03	2937.65	1796.4	-0.709901	0.111898	-6.34418	2.2361e-10	7.93464e-10	RPL40B
orf19.1150	1275.16	1542.71	1007.62	-0.614431	0.0969562	-6.3372	2.33981e-10	8.29797e-10	orf19.1150
orf19.5159	7829.24	6376.24	9282.24	0.541654	0.0855268	6.33314	2.40219e-10	8.51436e-10	DUG3
orf19.6944	3677.95	3039.78	4316.11	0.505639	0.0798412	6.33306	2.40353e-10	8.51436e-10	PHB1
orf19.4527	3498.19	2640.75	4355.64	0.721692	0.113979	6.33181	2.42303e-10	8.57862e-10	HGT1
orf19.321	1207.1	908.067	1506.12	0.729632	0.115254	6.33066	2.44114e-10	8.63788e-10	orf19.321
orf19.4054	1810.42	1457.37	2163.46	0.570053	0.0901335	6.32455	2.53978e-10	8.98189e-10	CTA24
orf19.3215	10337.4	12140.3	8534.51	-0.508489	0.0804609	-6.3197	2.6207e-10	9.26283e-10	orf19.3215
orf19.671	5398.81	6374.44	4423.18	-0.52713	0.0834136	-6.31947	2.62468e-10	9.27172e-10	PSP1
orf19.6663	4517.3	5337.73	3696.87	-0.529945	0.0838607	-6.31935	2.62662e-10	9.27335e-10	RPS25B
orf19.1865	634.849	438.892	830.807	0.921392	0.14586	6.31695	2.66782e-10	9.41354e-10	MCS7
orf19.5947	2969.84	2411.9	3527.77	0.548649	0.0869277	6.31155	2.76251e-10	9.74222e-10	SEC7
orf19.5806	76023.6	64176.1	87871	0.453344	0.071832	6.31118	2.76919e-10	9.7603e-10	ALD5
orf19.3694	171.632	256.838	86.4255	-1.56754	0.248446	-6.30939	2.80139e-10	9.86829e-10	orf19.3694
orf19.3461	163.698	257.514	69.8812	-1.87724	0.297573	-6.30851	2.81741e-10	9.91917e-10	orf19.3461
orf19.7185	1737.76	2079.61	1395.91	-0.57539	0.0912175	-6.3079	2.82854e-10	9.9528e-10	orf19.7185
orf19.7586	68.6955	25.8818	111.509	2.10817	0.334239	6.30737	2.83815e-10	9.98104e-10	CHT3
orf19.7473	1763.24	2100.69	1425.79	-0.559068	0.0886506	-6.30642	2.85564e-10	1.00369e-09	orf19.7473
orf19.2612	638.644	811.212	466.077	-0.799441	0.126807	-6.30437	2.89368e-10	1.0165e-09	orf19.2612
orf19.6234	222.573	135.03	310.115	1.20008	0.190449	6.30134	2.95089e-10	1.03602e-09	orf19.6234
orf19.4010	1364.78	1666.33	1063.22	-0.648092	0.102873	-6.29994	2.97768e-10	1.04484e-09	PAN3
orf19.4332	372.61	489.534	255.686	-0.937588	0.148828	-6.29981	2.98019e-10	1.04514e-09	orf19.4332
orf19.7015	1514	1858.33	1169.68	-0.667714	0.106048	-6.29632	3.04798e-10	1.06832e-09	RPP0
orf19.604	259.704	361.461	157.947	-1.19575	0.190052	-6.29169	3.14019e-10	1.10003e-09	orf19.604
orf19.5066	154.068	224.27	83.8653	-1.41837	0.225584	-6.28752	3.22581e-10	1.12939e-09	orf19.5066
orf19.6656	2947.65	2217.3	3677.99	0.729844	0.116175	6.28229	3.3362e-10	1.16739e-09	orf19.6656
orf19.1723	2150.59	1718.7	2582.47	0.587373	0.0935788	6.27678	3.45656e-10	1.20884e-09	orf19.1723
orf19.7313	7918.41	9364.04	6472.77	-0.532834	0.0849087	-6.27538	3.48785e-10	1.2191e-09	SSU1
orf19.3894	801.069	1013.48	588.661	-0.78338	0.124953	-6.2694	3.62437e-10	1.26612e-09	orf19.3894
orf19.173	20108.3	23941.1	16275.5	-0.556829	0.0888538	-6.2668	3.68545e-10	1.28674e-09	orf19.173
orf19.4336	3793.78	4594.69	2992.87	-0.618564	0.0987116	-6.26637	3.69558e-10	1.28956e-09	RPS5
orf19.2007	570.644	397.406	743.882	0.904792	0.144451	6.26367	3.76018e-10	1.31138e-09	orf19.2007
orf19.6474	4823.3	3995.79	5650.82	0.499927	0.0798168	6.26343	3.76596e-10	1.31267e-09	orf19.6474
orf19.5833	4042.09	4766.15	3318.03	-0.522629	0.0834514	-6.26268	3.78419e-10	1.3183e-09	orf19.5833
orf19.274	392.665	255.364	529.966	1.05414	0.168397	6.25984	3.8538e-10	1.3418e-09	TFC4
orf19.2690	13191.5	15372.7	11010.3	-0.481576	0.0769322	-6.25975	3.85604e-10	1.34184e-09	orf19.2690
orf19.4579	580.062	416.958	743.165	0.833931	0.133337	6.25429	3.99325e-10	1.38882e-09	ERV29
orf19.158	380.144	259.369	500.92	0.949101	0.151769	6.25358	4.0114e-10	1.39436e-09	orf19.158
orf19.4769	396.491	529.892	263.091	-1.00856	0.161326	-6.25169	4.06024e-10	1.41056e-09	IPT1
orf19.4193	511.676	665.477	357.874	-0.895587	0.143263	-6.25137	4.06872e-10	1.41273e-09	orf19.4193
orf19.3140.1	2873.77	3441.66	2305.88	-0.57803	0.092486	-6.24992	4.10662e-10	1.4251e-09	orf19.3140.1
orf19.536	920.73	1145.4	696.059	-0.718191	0.115056	-6.24208	4.31788e-10	1.4976e-09	orf19.536
orf19.4543	6626.77	5621.53	7632	0.441121	0.0706738	6.24164	4.33001e-10	1.50098e-09	UGA2
orf19.6871	986.797	1276.96	696.631	-0.873343	0.139935	-6.24109	4.34543e-10	1.50549e-09	orf19.6871
orf19.1106	188.693	103.285	274.101	1.40959	0.226048	6.2358	4.49475e-10	1.55637e-09	orf19.1106
orf19.22.1	49.6956	14.1244	85.2669	2.59314	0.416107	6.23191	4.60776e-10	1.59462e-09	orf19.22.1
orf19.5641	6820.66	8185.09	5456.22	-0.585203	0.0939143	-6.23124	4.62759e-10	1.60061e-09	CAR2
orf19.2742	413.562	276.386	550.738	0.995143	0.159717	6.23067	4.64456e-10	1.6056e-09	orf19.2742
orf19.1221	741.244	552.621	929.867	0.750785	0.12057	6.22695	4.7561e-10	1.64325e-09	ALG2
orf19.2928	1316.17	1041.33	1591.01	0.611623	0.0983025	6.22184	4.91344e-10	1.69668e-09	orf19.2928
orf19.6160	18529.5	15344.8	21714.2	0.500869	0.0805322	6.21949	4.98788e-10	1.72145e-09	orf19.6160
orf19.2784	76.5472	27.0226	126.072	2.22087	0.357097	6.21923	4.99614e-10	1.72336e-09	orf19.2784
orf19.5201.1	14278.6	11448.8	17108.4	0.57946	0.0932487	6.21413	5.16084e-10	1.77919e-09	orf19.5201.1
orf19.6055	1594.54	1222.88	1966.19	0.685516	0.110352	6.2121	5.22817e-10	1.80142e-09	orf19.6055
orf19.999	3128.91	2570.44	3687.38	0.520454	0.0837893	6.21146	5.24952e-10	1.80778e-09	GCA2
orf19.3363	19617.2	16189.7	23044.8	0.509311	0.0820293	6.20889	5.33603e-10	1.83657e-09	VTC4
orf19.6889	1777.22	2146.62	1407.83	-0.608908	0.0980938	-6.2074	5.38683e-10	1.85204e-09	MKK2
orf19.1797	2813.34	2276.59	3350.09	0.557209	0.0897648	6.20742	5.38599e-10	1.85204e-09	orf19.1797
orf19.6757	2347.68	1823.09	2872.26	0.655573	0.105634	6.20609	5.43188e-10	1.86651e-09	GCY1
orf19.4354	817.354	613.238	1021.47	0.736026	0.118703	6.20057	5.62586e-10	1.93211e-09	MCM2
orf19.6653	144.38	212.433	76.3271	-1.47467	0.237855	-6.19986	5.65131e-10	1.93979e-09	MTG2
orf19.4966	1410.74	1008.4	1813.08	0.846795	0.136629	6.19779	5.72602e-10	1.96436e-09	AGC1
orf19.5352	1339.55	1018.04	1661.05	0.706331	0.114006	6.19556	5.80775e-10	1.99132e-09	orf19.5352
orf19.866	824.851	1024.69	625.01	-0.712532	0.11502	-6.19482	5.83503e-10	1.99958e-09	RAD32
orf19.182	817.368	1006.83	627.904	-0.681149	0.110031	-6.19052	5.99661e-10	2.05384e-09	orf19.182
orf19.7074	878.885	1079.62	678.145	-0.670511	0.108377	-6.18683	6.13861e-10	2.10133e-09	orf19.7074
orf19.7251	2108.79	2549.97	1667.61	-0.612673	0.0990333	-6.18653	6.15023e-10	2.10417e-09	WSC4
orf19.1034	2075.12	1549.1	2601.15	0.747364	0.120833	6.1851	6.20615e-10	2.12215e-09	orf19.1034
orf19.558	750.173	528.787	971.56	0.878065	0.14204	6.18182	6.33671e-10	2.16561e-09	GUT1
orf19.448	10739.2	8932.54	12545.9	0.490012	0.0792942	6.17966	6.42385e-10	2.19421e-09	CUE5
orf19.3106	576.664	426.026	727.301	0.771367	0.124834	6.17913	6.44539e-10	2.20037e-09	MET16
orf19.6499	229.056	321.041	137.071	-1.22918	0.198965	-6.17784	6.49861e-10	2.21734e-09	orf19.6499
orf19.809	227.893	330.339	125.447	-1.39526	0.225874	-6.17713	6.5276e-10	2.22602e-09	orf19.809
orf19.30	3736.05	4481.07	2991.02	-0.583424	0.094469	-6.17583	6.58181e-10	2.2433e-09	SPF1
orf19.6990	1040.01	1286.03	794.002	-0.695939	0.112696	-6.17534	6.60192e-10	2.24893e-09	orf19.6990
orf19.3804	488.287	643.734	332.841	-0.952945	0.154334	-6.17456	6.63488e-10	2.25894e-09	orf19.3804
orf19.4262	1246.11	1585.03	907.187	-0.804499	0.130345	-6.17207	6.74017e-10	2.29355e-09	orf19.4262
orf19.3138	1500.2	1856.03	1144.36	-0.69808	0.11315	-6.16953	6.84922e-10	2.3294e-09	NOP1
orf19.95	471.532	311.483	631.581	1.02067	0.165457	6.16882	6.88024e-10	2.33869e-09	orf19.95
orf19.1798	1273.12	1562.55	983.698	-0.667567	0.108366	-6.16028	7.26146e-10	2.46694e-09	TSC2
orf19.6602	3532.66	2933.58	4131.74	0.494115	0.0802422	6.15779	7.37665e-10	2.50472e-09	orf19.6602
orf19.4780	2244.61	1707.21	2782.02	0.704684	0.114545	6.15203	7.64992e-10	2.59611e-09	orf19.4780
orf19.2673	172.841	262.82	82.8624	-1.66787	0.271335	-6.14691	7.90086e-10	2.67839e-09	orf19.2673
orf19.3448	4369.04	5063.6	3674.48	-0.462752	0.0752811	-6.14699	7.89694e-10	2.67839e-09	orf19.3448
orf19.792	663.539	859.782	467.296	-0.880333	0.143229	-6.14635	7.92866e-10	2.68637e-09	orf19.792
orf19.2850	10109.3	8264.38	11954.2	0.53252	0.0866529	6.14544	7.97419e-10	2.70034e-09	orf19.2850
orf19.4952.1	673.53	843.713	503.347	-0.745375	0.121307	-6.14455	8.01881e-10	2.71399e-09	orf19.4952.1
orf19.1007	937.818	1177.25	698.382	-0.754038	0.122754	-6.1427	8.11311e-10	2.74443e-09	KCS1
orf19.1304	626.131	463.131	789.131	0.768787	0.125183	6.14132	8.18367e-10	2.76682e-09	orf19.1304
orf19.7504	3109.39	2505.64	3713.13	0.567676	0.0924628	6.13951	8.27768e-10	2.7971e-09	orf19.7504
orf19.7578	221.836	132.106	311.567	1.23782	0.201859	6.13209	8.67323e-10	2.92919e-09	orf19.7578
orf19.5843	1795.25	2150.08	1440.42	-0.577891	0.0943469	-6.12517	9.0587e-10	3.05773e-09	SRR1
orf19.398	665.981	842.408	489.555	-0.782214	0.127894	-6.1161	9.58903e-10	3.23501e-09	orf19.398
orf19.6988	374.559	258.203	490.915	0.927322	0.151796	6.109	1.00254e-09	3.38044e-09	OST1
orf19.2849	25244.9	19500.1	30989.6	0.668269	0.109396	6.10872	1.00436e-09	3.38474e-09	AQY1
orf19.4063	495.957	665.824	326.09	-1.02822	0.168345	-6.10784	1.0099e-09	3.4016e-09	GPT1
orf19.1047	396.456	268.407	524.505	0.966528	0.158366	6.10312	1.04018e-09	3.5017e-09	ERB1
orf19.3815	6081.36	4821.66	7341.06	0.606431	0.0994063	6.10053	1.05717e-09	3.55702e-09	orf19.3815
orf19.1877	479.602	316.36	642.844	1.02279	0.167741	6.09745	1.07772e-09	3.62421e-09	orf19.1877
orf19.4761	668.921	845.501	492.34	-0.779184	0.127872	-6.09345	1.10504e-09	3.71411e-09	HST1
orf19.1416	4023.86	4866.78	3180.94	-0.613844	0.100759	-6.0922	1.11367e-09	3.74113e-09	COX11
orf19.131.2	1351.78	1640.82	1062.74	-0.627088	0.103031	-6.08642	1.1546e-09	3.87656e-09	orf19.131.2
orf19.6083	308.033	195.369	420.696	1.10624	0.181819	6.08433	1.1698e-09	3.9255e-09	orf19.6083
orf19.1939	199.91	119.855	279.965	1.22378	0.201447	6.07496	1.24016e-09	4.15937e-09	orf19.1939
orf19.2607	890.273	650.55	1130	0.796223	0.131213	6.0682	1.29354e-09	4.33613e-09	orf19.2607
orf19.4204	1248.44	1521.51	975.382	-0.640882	0.105647	-6.06629	1.30901e-09	4.38563e-09	orf19.4204
orf19.5281	1125.73	882.158	1369.31	0.634264	0.104557	6.06619	1.30982e-09	4.38601e-09	orf19.5281
orf19.1468	2521.9	1980.3	3063.5	0.629421	0.10377	6.06553	1.31521e-09	4.40171e-09	CDC55
orf19.5905	96.8824	152.455	41.3099	-1.87995	0.309953	-6.06528	1.31725e-09	4.40621e-09	orf19.5905
orf19.5818	27710.8	33024.4	22397.2	-0.560259	0.0923882	-6.06419	1.32621e-09	4.43382e-09	SUR2
orf19.6165	5090.47	4210.41	5970.52	0.503831	0.0831563	6.05884	1.37109e-09	4.58146e-09	KGD1
orf19.2901	1841.53	2199.82	1483.24	-0.568293	0.0938188	-6.05734	1.38387e-09	4.6217e-09	NUP60
orf19.2020	55423.6	45922	64925.1	0.499585	0.082488	6.05646	1.3915e-09	4.64471e-09	HGT6
orf19.1386	1175.42	889.368	1461.48	0.716307	0.118353	6.05231	1.42787e-09	4.7636e-09	orf19.1386
orf19.2459	6250.84	5138.52	7363.17	0.518909	0.085753	6.05121	1.43764e-09	4.79364e-09	orf19.2459
orf19.655	311.309	157.252	465.365	1.56595	0.25891	6.04823	1.46444e-09	4.88043e-09	PHO84
orf19.3684	4658.55	3863.7	5453.4	0.497048	0.0821914	6.04745	1.47154e-09	4.90149e-09	orf19.3684
orf19.2037	418.38	552.121	284.638	-0.955543	0.158122	-6.04308	1.51204e-09	5.03374e-09	orf19.2037
orf19.1996	1033.3	775.487	1291.12	0.735052	0.12166	6.04185	1.52358e-09	5.06948e-09	CHA1
orf19.7625	1699.91	1313.65	2086.17	0.66741	0.110471	6.04152	1.5267e-09	5.07717e-09	PGA1
orf19.1864	2089.83	2509.16	1670.51	-0.587394	0.0973557	-6.03348	1.60463e-09	5.33353e-09	orf19.1864
orf19.4839	413.612	536.512	290.711	-0.884817	0.146747	-6.02955	1.64418e-09	5.46102e-09	orf19.4839
orf19.2258	470.402	608.342	332.462	-0.872121	0.144642	-6.0295	1.64472e-09	5.46102e-09	orf19.2258
orf19.3149	11157.1	9227.73	13086.5	0.503967	0.0836228	6.02667	1.67373e-09	5.55443e-09	LSP1
orf19.836	73.2458	30.0651	116.426	1.95405	0.324366	6.02421	1.69935e-09	5.63647e-09	orf19.836
orf19.5630	759.106	560.279	957.934	0.773289	0.128492	6.01817	1.76404e-09	5.84797e-09	APA2
orf19.1355	4653.54	5482.67	3824.41	-0.519852	0.0864369	-6.01424	1.80734e-09	5.98837e-09	orf19.1355
orf19.7519	2640.42	2039.13	3241.7	0.668569	0.111234	6.01048	1.84979e-09	6.12579e-09	orf19.7519
orf19.6340	854.619	1053.91	655.333	-0.685473	0.114066	-6.00946	1.86142e-09	6.16105e-09	orf19.6340
orf19.5820	354.063	243.259	464.867	0.93391	0.15547	6.00703	1.88955e-09	6.2507e-09	UGA6
orf19.6792	1606.65	1265.47	1947.83	0.622058	0.103556	6.00695	1.89049e-09	6.2507e-09	RRD1
orf19.2622	2401.15	2817.82	1984.48	-0.505589	0.0841777	-6.00621	1.89905e-09	6.27573e-09	YPT31
orf19.2946	1038.27	782.769	1293.78	0.725415	0.120781	6.00604	1.90114e-09	6.27934e-09	HNM4
orf19.6452	6273.38	4954.76	7592	0.615536	0.102502	6.0051	1.91209e-09	6.31221e-09	RBP1
orf19.3548	3403.11	3956.88	2849.34	-0.47392	0.0789774	-6.00071	1.96453e-09	6.48193e-09	orf19.3548
orf19.1225	2020.63	2374.79	1666.47	-0.511009	0.0851668	-6.0001	1.97196e-09	6.50304e-09	PEX22
orf19.4060	1111.97	860.417	1363.53	0.663884	0.110666	5.99899	1.98554e-09	6.54438e-09	ARO4
orf19.6070	3243.13	3810.33	2675.94	-0.510034	0.0850522	-5.99671	2.0135e-09	6.63309e-09	ENA2
orf19.6719	1600.83	1912.68	1288.97	-0.569467	0.0950037	-5.99416	2.04538e-09	6.73453e-09	orf19.6719
orf19.2003	7525.11	6363.72	8686.51	0.44888	0.0748872	5.99408	2.04643e-09	6.73453e-09	HNM1
orf19.7121	1112.07	775.997	1448.13	0.899892	0.150145	5.99347	2.0541e-09	6.75624e-09	orf19.7121
orf19.2219	8439.59	7201.58	9677.61	0.426273	0.0711302	5.99285	2.06194e-09	6.77847e-09	ORF298
orf19.6533	1139.69	909.824	1369.56	0.589905	0.098452	5.9918	2.0753e-09	6.81886e-09	MSK1
orf19.7553	95.5629	45.7306	145.395	1.66902	0.278575	5.99129	2.08189e-09	6.83694e-09	orf19.7553
orf19.7285	2499.68	2982.04	2017.32	-0.563939	0.0942199	-5.98535	2.15922e-09	7.08718e-09	orf19.7285
orf19.6627	1538.6	1225.74	1851.47	0.594728	0.0993682	5.98509	2.1627e-09	7.09493e-09	orf19.6627
orf19.5524	29.3134	2.08257	56.5443	4.75468	0.794699	5.98299	2.19075e-09	7.1832e-09	orf19.5524
orf19.2313	634.467	794.978	473.956	-0.746545	0.124808	-5.98156	2.21012e-09	7.24295e-09	orf19.2313
orf19.4577.3	726.839	554.439	899.239	0.697774	0.116684	5.98004	2.23088e-09	7.30717e-09	TIM10
orf19.6458.1	2180.5	2578.73	1782.26	-0.532739	0.0891036	-5.97888	2.24679e-09	7.35547e-09	orf19.6458.1
orf19.3220	297.942	407.091	188.794	-1.10993	0.185773	-5.97466	2.30574e-09	7.54452e-09	orf19.3220
orf19.7166	405.004	523.851	286.157	-0.872648	0.146157	-5.97064	2.36324e-09	7.72867e-09	orf19.7166
orf19.5541	560.433	709.909	410.956	-0.78902	0.13225	-5.96614	2.42938e-09	7.94084e-09	orf19.5541
orf19.2601	5685.34	4721.46	6649.22	0.49392	0.0828024	5.96505	2.44562e-09	7.9898e-09	HEM1
orf19.5484	2351.34	1873.19	2829.49	0.594956	0.0997707	5.96323	2.47296e-09	8.07492e-09	SER1
orf19.3635	963.569	1220.61	706.525	-0.788022	0.132221	-5.95986	2.52449e-09	8.2389e-09	orf19.3635
orf19.5089	583.009	428.006	738.011	0.786659	0.131999	5.95957	2.52897e-09	8.24926e-09	TERT
orf19.1061	1828.3	2292.82	1363.78	-0.749831	0.125832	-5.95896	2.53843e-09	8.27583e-09	HHT21
orf19.5960	42205.3	35168.9	49241.8	0.485565	0.0815673	5.95294	2.6337e-09	8.58199e-09	NCE102
orf19.6723	92.0028	143.122	40.8831	-1.80736	0.303943	-5.94637	2.74151e-09	8.92869e-09	orf19.6723
orf19.2974	2136.16	2533.7	1738.63	-0.542985	0.0913255	-5.9456	2.75447e-09	8.96627e-09	YKT6
orf19.3567	847.539	1050.79	644.288	-0.706478	0.118826	-5.94548	2.75646e-09	8.96808e-09	BIO32
orf19.4735	482.246	638.876	325.616	-0.973839	0.163904	-5.94154	2.82365e-09	9.18197e-09	orf19.4735
orf19.5608	508.861	658.463	359.26	-0.875425	0.14742	-5.93829	2.88017e-09	9.36094e-09	orf19.5608
orf19.715	791.432	1021.49	561.376	-0.864756	0.14579	-5.93153	3.00134e-09	9.74971e-09	orf19.715
orf19.5626	53821.1	45921.4	61720.8	0.42658	0.0719191	5.93139	3.00386e-09	9.75288e-09	orf19.5626
orf19.771	1312.15	1046.09	1578.21	0.59302	0.100092	5.92472	3.12836e-09	1.01519e-08	LPG20
orf19.1567	1666.04	1991.48	1340.6	-0.57051	0.0962959	-5.92455	3.13145e-09	1.01567e-08	orf19.1567
orf19.7136	6322.44	7343.81	5301.06	-0.470239	0.0793849	-5.92354	3.15088e-09	1.02144e-08	SPT6
orf19.4632	2735.4	3260.92	2209.88	-0.561636	0.0948848	-5.91913	3.2364e-09	1.04863e-08	RPL20B
orf19.5237	516.682	679.678	353.686	-0.943046	0.159424	-5.91532	3.31222e-09	1.07264e-08	VPH2
orf19.4766	871.775	1086.67	656.88	-0.726015	0.122802	-5.91206	3.37855e-09	1.09356e-08	ARG81
orf19.5409	343.602	221.33	465.873	1.07277	0.181516	5.91006	3.41991e-09	1.10638e-08	IST1
orf19.341	621.48	451.044	791.916	0.812575	0.137502	5.90956	3.4302e-09	1.10914e-08	orf19.341
orf19.4873	1891.83	1448.37	2335.3	0.688797	0.116627	5.90596	3.50595e-09	1.13305e-08	orf19.4873
orf19.4441	816.834	624.719	1008.95	0.69187	0.117171	5.90477	3.53148e-09	1.14072e-08	orf19.4441
orf19.2616	16354.3	8778.57	23930	1.44675	0.245047	5.90397	3.54855e-09	1.14564e-08	UGT51C1
orf19.4251	246.083	148.555	343.611	1.21057	0.20507	5.90322	3.56467e-09	1.15026e-08	ZCF22
orf19.3851	127.925	188.111	67.7381	-1.47454	0.24979	-5.90314	3.56654e-09	1.15027e-08	orf19.3851
orf19.940	7223	8472.81	5973.2	-0.504489	0.0854818	-5.90171	3.59746e-09	1.15965e-08	BUD2
orf19.868	31044.9	35395.8	26694	-0.407074	0.0689819	-5.90117	3.60927e-09	1.16286e-08	ADAEC
orf19.5260	5774.94	6606.62	4943.26	-0.418429	0.0709131	-5.90059	3.62196e-09	1.16636e-08	RPN2
orf19.6580	156.666	86.6365	226.695	1.38737	0.235189	5.89895	3.65818e-09	1.17742e-08	orf19.6580
orf19.5801	6262.98	4986.09	7539.87	0.596475	0.101171	5.8957	3.73102e-09	1.20025e-08	RNR21
orf19.4013	428.563	300.214	556.913	0.890775	0.151093	5.89555	3.7344e-09	1.20072e-08	orf19.4013
orf19.6155	3938.7	4651.43	3225.97	-0.528161	0.0896326	-5.89251	3.80381e-09	1.22242e-08	orf19.6155
orf19.515	161.635	92.2271	231.042	1.3244	0.224881	5.88933	3.87774e-09	1.24554e-08	orf19.515
orf19.7088	216.709	130.475	302.943	1.21515	0.20638	5.88796	3.91004e-09	1.25527e-08	orf19.7088
orf19.3324	16439.6	19556.6	13322.7	-0.553828	0.0941369	-5.88322	4.02368e-09	1.2911e-08	TIF
orf19.3008	1538.78	1247.42	1830.15	0.553234	0.0940579	5.88185	4.05702e-09	1.30114e-08	COQ4
orf19.6966	1077.06	1349.76	804.372	-0.74645	0.126933	-5.88068	4.08594e-09	1.30975e-08	orf19.6966
orf19.4366	64.375	22.6369	106.113	2.23046	0.379391	5.87904	4.12651e-09	1.32208e-08	orf19.4366
orf19.2818	521.148	662.651	379.645	-0.803875	0.136792	-5.87662	4.18738e-09	1.3409e-08	orf19.2818
orf19.2204	2523.84	2076.69	2970.99	0.516542	0.0879036	5.87624	4.1969e-09	1.34326e-08	orf19.2204
orf19.4941	35327.2	29856.2	40798.1	0.450462	0.0767199	5.87151	4.3185e-09	1.38148e-08	TYE7
orf19.5182	2783.74	2236.88	3330.61	0.574212	0.0978491	5.86835	4.40164e-09	1.40736e-08	POL3
orf19.2484	2904.86	2423.06	3386.66	0.482996	0.0823253	5.86692	4.43952e-09	1.41876e-08	orf19.2484
orf19.1054	2356.58	2769.71	1943.45	-0.511053	0.0871342	-5.86512	4.48811e-09	1.43356e-08	orf19.1054
orf19.5780	1442.53	1115.61	1769.45	0.665481	0.113558	5.86025	4.62172e-09	1.47549e-08	orf19.5780
orf19.1144	738.637	566.016	911.257	0.687184	0.117266	5.86003	4.62793e-09	1.47672e-08	orf19.1144
orf19.1636	1184.21	1444.34	924.074	-0.644154	0.109941	-5.85908	4.65449e-09	1.48444e-08	STE50
orf19.5112	11474.2	9694.49	13254	0.451215	0.0770137	5.8589	4.65945e-09	1.48527e-08	TKL1
orf19.4848	1729.02	2031.75	1426.28	-0.510547	0.0871556	-5.85788	4.68806e-09	1.49364e-08	SKI3
orf19.6307	824.704	1032.68	616.726	-0.743129	0.1269	-5.85602	4.74097e-09	1.50973e-08	orf19.6307
orf19.930	32804.6	26526	39083.1	0.559108	0.0955365	5.8523	4.84824e-09	1.54311e-08	PET9
orf19.6313.2	1236.86	1500.25	973.468	-0.623377	0.106532	-5.85156	4.86997e-09	1.54925e-08	MVB12
orf19.2731	138.644	67.8896	209.398	1.62553	0.277848	5.85042	4.90332e-09	1.55907e-08	orf19.2731
orf19.3622	1291.22	1561.11	1021.33	-0.612019	0.104695	-5.84575	5.04284e-09	1.60219e-08	ANP1
orf19.4072	4172.82	4874.24	3471.41	-0.489719	0.0837741	-5.84571	5.04403e-09	1.60219e-08	IFF6
orf19.702	281.927	386.913	176.94	-1.12797	0.192964	-5.84549	5.05074e-09	1.60331e-08	orf19.702
orf19.2980	526.278	669.094	383.462	-0.803061	0.137383	-5.84543	5.05266e-09	1.60331e-08	orf19.2980
orf19.5258	223.382	136.458	310.305	1.18545	0.20281	5.84511	5.06236e-09	1.60559e-08	orf19.5258
orf19.4109	2237.32	1818.71	2655.92	0.546602	0.0935187	5.84485	5.07035e-09	1.60731e-08	PMT4
orf19.4650	6017.72	4843.21	7192.22	0.570594	0.0977115	5.83958	5.23339e-09	1.65816e-08	ILV6
orf19.2926	1880.48	2219.1	1541.87	-0.525175	0.089963	-5.83768	5.2932e-09	1.67627e-08	orf19.2926
orf19.3476	8957.56	10361.5	7553.6	-0.456109	0.0781388	-5.83716	5.30988e-09	1.68071e-08	HRR25
orf19.27	1798.36	1420.71	2176.01	0.615142	0.105414	5.83551	5.3626e-09	1.69654e-08	orf19.27
orf19.3810	2375.8	1894.51	2857.08	0.592959	0.101674	5.83195	5.47826e-09	1.73226e-08	orf19.3810
orf19.6124	811.2	1020.43	601.971	-0.760393	0.130483	-5.82754	5.62509e-09	1.7778e-08	ACE2
orf19.1526	3185.76	3722.94	2648.58	-0.490962	0.0844998	-5.81021	6.23948e-09	1.97099e-08	SNF2
orf19.5259	89.845	42.4007	137.289	1.69466	0.29171	5.80939	6.27027e-09	1.97972e-08	orf19.5259
orf19.5397	449.349	330.054	568.644	0.784629	0.135065	5.80929	6.27396e-09	1.97989e-08	orf19.5397
orf19.3950	223.478	304.599	142.357	-1.09736	0.188951	-5.80764	6.33585e-09	1.99843e-08	MSM1
orf19.4961	18523.2	15872.6	21173.9	0.415717	0.0715931	5.80667	6.37276e-09	2.00906e-08	STP2
[truncated: 4,303 more rows]

## Sheet: Sef1_Fe_replete_vs_WT_Fe_replet
Feature.ID	Read.Count.All	Read.Count.WT_Fe_replete	Read.Count.Sef1_Fe_replete	LFC(Sef1_Fe_replete/WT_Fe_replete)	lfcSE	stat	p.Value	FDR	Gene Symbol	Gene Name
orf19.3746	1080.64	41.1933	2120.08	5.6897	0.211755	26.8693	5.01648e-159	3.17292e-155	OPT2
orf19.5636	10433.3	19821	1045.55	-4.24391	0.161917	-26.2105	2.01945e-151	6.3865e-148	RBT5
orf19.3753	2645.91	5183.12	108.704	-5.57794	0.217751	-25.6162	1.00792e-144	2.12504e-141	SEF1
orf19.5634	2673.58	4521	826.17	-2.45226	0.110752	-22.142	1.24597e-108	1.9702e-105	FRP1
orf19.6993	44963.3	12814.2	77112.3	2.58925	0.138245	18.7295	2.84581e-78	3.59994e-75	GAP2
orf19.4215	12007.4	18280.9	5733.79	-1.67279	0.108194	-15.4611	6.35082e-54	6.69482e-51	FET34
orf19.5635	2293.73	3594.24	993.23	-1.85494	0.120885	-15.3447	3.84373e-53	3.47309e-50	PGA7
orf19.4211	1958.91	3087.42	830.408	-1.89415	0.128888	-14.6961	6.83215e-49	5.40167e-46	orf19.4211
orf19.111	992.668	443.448	1541.89	1.79755	0.12382	14.5174	9.39994e-48	6.60607e-45	CAN2
orf19.1193	20470.6	8435.77	32505.5	1.94617	0.138342	14.0679	5.98608e-45	3.7862e-42	GNP1
orf19.6073	7247.71	10496.1	3999.34	-1.39198	0.100461	-13.856	1.1708e-43	6.73208e-41	HMX1
orf19.3749	6943.08	3125.68	10760.5	1.78357	0.132161	13.4954	1.6635e-41	8.76803e-39	OPT3
orf19.7114	2139.27	3379.74	898.81	-1.91057	0.16001	-11.9403	7.29375e-33	3.54869e-30	CSA1
orf19.4328	2496.33	3666.98	1325.68	-1.46809	0.130915	-11.2141	3.47795e-29	1.57129e-26	CCC2
orf19.7219	18976.8	28144.2	9809.53	-1.52066	0.136168	-11.1675	5.87894e-29	2.47895e-26	FTR1
orf19.5063	5105.12	7103.78	3106.46	-1.1934	0.107308	-11.1212	9.89057e-29	3.90987e-26	COI1
orf19.4212	34863.5	52546.6	17180.4	-1.61287	0.148183	-10.8843	1.36919e-27	5.09419e-25	FET99
orf19.3763	264.948	0	529.896	11.6261	1.19937	9.69346	3.21457e-22	1.12957e-19	orf19.3763
orf19.7566	2493.69	1475.31	3512.06	1.2513	0.134537	9.30073	1.39481e-20	4.64324e-18	orf19.7566
orf19.1030	791.381	1152.05	430.712	-1.41873	0.15611	-9.08805	1.00833e-19	3.18885e-17	orf19.1030
orf19.176	320.716	116.379	525.053	2.17141	0.254184	8.54266	1.31165e-17	3.95058e-15	OPT4
orf19.3656	5638.91	3808.49	7469.34	0.971858	0.115384	8.42281	3.67548e-17	1.0567e-14	COX15
orf19.5850	667.553	941.973	393.134	-1.26133	0.15137	-8.33274	7.89947e-17	2.17235e-14	NOC2
orf19.1415	1680.31	2490.41	870.203	-1.51741	0.183403	-8.27364	1.29926e-16	3.4241e-14	FRE10
orf19.2167	652.879	927.778	377.98	-1.29558	0.157444	-8.22883	1.89053e-16	4.78304e-14	orf19.2167
orf19.6112	3461.83	2185.54	4738.13	1.11603	0.135914	8.2113	2.18798e-16	5.32268e-14	CTA2
orf19.1461	6626.41	4313.67	8939.14	1.05136	0.129051	8.14688	3.73447e-16	8.74834e-14	orf19.1461
orf19.6113	363.158	147.555	578.76	1.97205	0.243931	8.08445	6.24454e-16	1.4106e-13	orf19.6113
orf19.563	656.583	938.156	375.01	-1.32164	0.164047	-8.05645	7.85391e-16	1.71296e-13	RRP15
orf19.6229	7261.54	4581.24	9941.84	1.11793	0.13977	7.99839	1.26056e-15	2.65768e-13	CAT1
orf19.6257	2456.63	1611.81	3301.45	1.0347	0.130576	7.92414	2.29739e-15	4.68741e-13	GLT1
orf19.7011	684.016	966.407	401.625	-1.26683	0.162971	-7.77336	7.64334e-15	1.51075e-12	orf19.7011
orf19.7635	917.941	1220.24	615.647	-0.987112	0.127742	-7.72738	1.09784e-14	2.10419e-12	DRS1
orf19.3707	4743.28	3217.83	6268.72	0.962144	0.125175	7.68642	1.51304e-14	2.81471e-12	YHB1
snR5a	8583.85	4882.9	12284.8	1.3312	0.175947	7.56589	3.85218e-14	6.76807e-12	snR5a
orf19.4654	1752.58	1256.23	2248.92	0.84033	0.111051	7.56703	3.81848e-14	6.76807e-12	orf19.4654
orf19.6355	636.835	887.501	386.169	-1.20091	0.158968	-7.55443	4.20708e-14	7.19183e-12	orf19.6355
orf19.76	1033.79	1550.63	516.94	-1.58522	0.210829	-7.51897	5.52082e-14	9.18926e-12	SPB1
orf19.5912	1529.58	2044.11	1015.05	-1.01033	0.134993	-7.48431	7.19262e-14	1.16649e-11	MAK21
orf19.6556	733.959	1000.07	467.845	-1.09654	0.146613	-7.47917	7.47963e-14	1.18272e-11	orf19.6556
orf19.6886	508.092	702.944	313.241	-1.16502	0.157471	-7.39828	1.37962e-13	2.12832e-11	orf19.6886
orf19.3923	5124.7	3421.32	6828.08	0.997081	0.135631	7.35142	1.9611e-13	2.95333e-11	PGA37
orf19.1199	4440.92	5752.62	3129.21	-0.878638	0.121954	-7.20467	5.81848e-13	8.55858e-11	NOP5
orf19.5732	1090.49	1563.57	617.409	-1.34149	0.18911	-7.0937	1.3057e-12	1.87694e-10	NOG2
orf19.5500	385.717	567.961	203.474	-1.48194	0.209008	-7.09035	1.3377e-12	1.88021e-10	MAK16
orf19.5474	261.585	133.067	390.104	1.55249	0.220357	7.04534	1.85016e-12	2.54396e-10	orf19.5474
orf19.1267.1	3522.96	2547.79	4498.14	0.820068	0.117595	6.97369	3.0873e-12	4.15472e-10	orf19.1267.1
orf19.4563	243.745	377.259	110.231	-1.77226	0.254954	-6.95131	3.61915e-12	4.76898e-10	orf19.4563
orf19.2688	582.11	842.779	321.44	-1.39105	0.202417	-6.87221	6.32159e-12	8.16002e-10	NAN1
orf19.1979	7748.46	5832.53	9664.39	0.728547	0.106586	6.83533	8.18164e-12	1.03498e-09	GIT3
orf19.1034	1201.72	676.467	1726.97	1.35274	0.199356	6.78555	1.15643e-11	1.4342e-09	orf19.1034
orf19.3393	430.224	603.528	256.92	-1.233	0.182195	-6.76751	1.31019e-11	1.56358e-09	orf19.3393
orf19.7384	1016.57	1372.75	660.387	-1.05604	0.156028	-6.76826	1.3034e-11	1.56358e-09	NOG1
orf19.4268	459.948	651.262	268.634	-1.27761	0.18905	-6.75807	1.39841e-11	1.63795e-09	UTP13
orf19.3867	1391.05	1884.83	897.26	-1.07129	0.158829	-6.74493	1.53103e-11	1.76069e-09	RPL7
orf19.3015	735.786	1021.25	450.32	-1.18155	0.175286	-6.74072	1.57601e-11	1.78005e-09	ARX1
orf19.2048	16601.6	9518.47	23684.6	1.31521	0.195192	6.73803	1.60543e-11	1.78146e-09	orf19.2048
orf19.2707.1	1957.97	1412.45	2503.48	0.825619	0.122652	6.73142	1.68021e-11	1.83229e-09	QCR9
orf19.2709	1411.62	1860.94	962.303	-0.951797	0.142363	-6.68573	2.29782e-11	2.46334e-09	ZUO1
orf19.4921.1	8538.89	5993.34	11084.4	0.887169	0.132827	6.67912	2.40389e-11	2.5341e-09	orf19.4921.1
orf19.3940.1	94798.1	71681.2	117915	0.718082	0.107609	6.67304	2.50558e-11	2.598e-09	CUP1
orf19.5627	2601.93	3214.54	1989.31	-0.692297	0.103827	-6.66778	2.59699e-11	2.64935e-09	orf19.5627
orf19.6686	527.861	766.637	289.086	-1.40694	0.212438	-6.62279	3.52479e-11	3.53878e-09	ENP2
orf19.2959.1	39418.1	26857.7	51978.5	0.952593	0.143991	6.61566	3.69886e-11	3.58595e-09	orf19.2959.1
orf19.2472.1	1889.97	1317.98	2461.96	0.901976	0.136375	6.61395	3.74186e-11	3.58595e-09	orf19.2472.1
orf19.2942	11541.4	9032.65	14050.1	0.637353	0.0963244	6.61673	3.67227e-11	3.58595e-09	DIP5
orf19.4450.1	30490.4	21011.7	39969	0.927708	0.140528	6.60161	4.06719e-11	3.83955e-09	orf19.4450.1
orf19.501	928.498	1253.23	603.766	-1.05434	0.162178	-6.50115	7.97101e-11	7.41421e-09	orf19.501
orf19.2917	687.935	915.929	459.941	-0.994866	0.153096	-6.49832	8.12221e-11	7.44536e-09	orf19.2917
orf19.7062	1077.4	1431.36	723.438	-0.984192	0.151505	-6.49609	8.24356e-11	7.44864e-09	RPA135
orf19.6247.1	9281.5	7105.22	11457.8	0.689418	0.106174	6.49331	8.39716e-11	7.48057e-09	orf19.6247.1
orf19.813	2361.44	3191.95	1530.94	-1.0602	0.163507	-6.4841	8.92602e-11	7.73384e-09	orf19.813
orf19.4775	1691.55	2217.03	1166.07	-0.927357	0.143011	-6.48454	8.90047e-11	7.73384e-09	CTA8
orf19.6937	4840.44	3286.7	6394.18	0.959956	0.148223	6.47643	9.39195e-11	8.02758e-09	PTR22
orf19.6710	2066.04	2766.37	1365.71	-1.01892	0.158132	-6.4435	1.16751e-10	9.71641e-09	UTP9
orf19.2067	5696.88	4188.27	7205.5	0.782609	0.121452	6.44378	1.16535e-10	9.71641e-09	orf19.2067
orf19.6014	430.581	592.058	269.103	-1.13648	0.176641	-6.43383	1.24426e-10	1.02207e-08	RRS1
orf19.7154	663.356	889.356	437.356	-1.02467	0.159687	-6.41671	1.3925e-10	1.12918e-08	UTP18
orf19.6656	3280.3	2525.59	4035	0.675894	0.105581	6.40166	1.53697e-10	1.23055e-08	orf19.6656
orf19.216.1	1477.1	1081.15	1873.05	0.79248	0.124473	6.36668	1.93169e-10	1.52725e-08	orf19.216.1
orf19.4647	84.29	141.664	26.916	-2.39581	0.381539	-6.27932	3.40053e-10	2.65535e-08	HAP3
orf19.7618	555.366	748.163	362.569	-1.04625	0.167365	-6.25134	4.06942e-10	3.13892e-08	orf19.7618
orf19.1770	1968.65	1475.74	2461.56	0.7378	0.11867	6.21725	5.05958e-10	3.85564e-08	CYC1
orf19.3812	6050.3	7390.59	4710.01	-0.650057	0.105832	-6.14236	8.13066e-10	6.12219e-08	SSZ1
orf19.3304	583.866	773.886	393.846	-0.975476	0.159102	-6.13114	8.72514e-10	6.4273e-08	orf19.3304
orf19.4093	2277.23	2884.5	1669.95	-0.788965	0.128687	-6.13089	8.73909e-10	6.4273e-08	PES1
orf19.4490.2	1686.2	1240.81	2131.6	0.780349	0.12776	6.10792	1.00936e-09	7.33813e-08	QCR8
orf19.6648	522.803	722.787	322.82	-1.16279	0.190483	-6.10445	1.03155e-09	7.41429e-08	SDA1
orf19.6828	500.165	677.034	323.296	-1.06605	0.175523	-6.07353	1.25129e-09	8.79379e-08	orf19.6828
orf19.5114.1	178595	138765	218426	0.654503	0.107736	6.07503	1.23963e-09	8.79379e-08	orf19.5114.1
orf19.4870	697.745	1018.39	377.104	-1.43396	0.237633	-6.03436	1.59598e-09	1.10929e-07	DBP3
orf19.4640	950.342	1238.73	661.952	-0.903814	0.150416	-6.00876	1.86944e-09	1.28524e-07	PWP1
orf19.7283	2244.94	1563.51	2926.36	0.904561	0.150965	5.99187	2.07446e-09	1.41085e-07	orf19.7283
orf19.2489	3872.21	4764.27	2980.15	-0.677077	0.114261	-5.9257	3.10964e-09	2.09239e-07	orf19.2489
orf19.3366.1	590.468	410.516	770.42	0.907725	0.153656	5.90751	3.47324e-09	2.28836e-07	orf19.3366.1
orf19.3540	565.67	728.542	402.797	-0.855728	0.144836	-5.90825	3.45761e-09	2.28836e-07	MAK5
orf19.86	4463.07	3056.05	5870.08	0.941947	0.16109	5.84734	4.99507e-09	3.2571e-07	orf19.86
orf19.4835	493.238	678.658	307.817	-1.14218	0.195654	-5.83777	5.29052e-09	3.41454e-07	orf19.4835
orf19.809	337.448	475.349	199.547	-1.25226	0.214876	-5.82784	5.6148e-09	3.58723e-07	orf19.809
orf19.3553	458.523	618.948	298.099	-1.05476	0.181155	-5.8224	5.8007e-09	3.66894e-07	RPF2
orf19.2066.1	1020.52	725.263	1315.78	0.859413	0.147729	5.81749	5.97386e-09	3.74105e-07	ATP18
orf19.661	691.022	917.645	464.399	-0.983251	0.169432	-5.80323	6.505e-09	4.03374e-07	KRR1
orf19.6887	1323.69	984.383	1662.99	0.756886	0.130691	5.7914	6.98037e-09	4.28649e-07	orf19.6887
orf19.3630	471.227	681.546	260.907	-1.3868	0.239924	-5.78015	7.4634e-09	4.49581e-07	RRP8
orf19.7043.1	4055.52	3033.84	5077.19	0.743033	0.128538	5.78067	7.44047e-09	4.49581e-07	ACB1
orf19.4099	4733.89	3315.92	6151.86	0.89173	0.154479	5.77249	7.81084e-09	4.66071e-07	ECM17
orf19.124	208.675	320.523	96.828	-1.72827	0.299708	-5.76651	8.09305e-09	4.78397e-07	CIC1
orf19.1578	1002.3	1279.57	725.023	-0.819999	0.142287	-5.76298	8.26419e-09	4.83991e-07	orf19.1578
orf19.5436	1090.4	1462.83	717.971	-1.02736	0.178647	-5.75078	8.88315e-09	5.15467e-07	UTP8
orf19.2504	1346.78	1748.16	945.399	-0.887344	0.15435	-5.74889	8.98292e-09	5.16518e-07	BMS1
orf19.4617	4153.98	3206.45	5101.52	0.670001	0.116678	5.74229	9.34028e-09	5.32228e-07	orf19.4617
orf19.842	17703.1	13919.3	21486.8	0.626395	0.109177	5.73742	9.61273e-09	5.42862e-07	ASR3
orf19.2841	3838.1	2488.44	5187.76	1.06012	0.184921	5.73282	9.87726e-09	5.52865e-07	PGM2
orf19.2871	2745.74	2077.8	3413.69	0.716064	0.12502	5.72758	1.01875e-08	5.65225e-07	SDH12
orf19.2712	341.41	499.921	182.899	-1.44873	0.253369	-5.71788	1.07862e-08	5.93242e-07	HCA4
orf19.3556	1050.6	1373.3	727.897	-0.916377	0.160684	-5.70298	1.17732e-08	6.41943e-07	orf19.3556
orf19.742	2498.68	1953.47	3043.9	0.639793	0.112241	5.70014	1.19706e-08	6.47127e-07	ALD6
orf19.4813	1906.24	2378.45	1434.02	-0.730396	0.128483	-5.68476	1.30994e-08	7.0215e-07	GUA1
orf19.6345	2991.16	3606.77	2375.55	-0.602592	0.106198	-5.67425	1.39299e-08	7.40394e-07	RPG1A
orf19.6530	808.237	1049.34	567.14	-0.888806	0.156695	-5.67221	1.40963e-08	7.42994e-07	orf19.6530
orf19.2439.1	1397.62	1040.26	1754.98	0.754256	0.134093	5.62485	1.85668e-08	9.70537e-07	orf19.2439.1
orf19.2973	380.669	517.921	243.418	-1.08969	0.194213	-5.6108	2.01394e-08	1.02986e-06	orf19.2973
orf19.5025	1332.2	901.408	1762.99	0.967947	0.172528	5.61036	2.01902e-08	1.02986e-06	MET3
orf19.3300	987.669	1222.23	753.104	-0.698714	0.124538	-5.61045	2.01798e-08	1.02986e-06	ZPR1
orf19.7049	840.242	638.064	1042.42	0.707989	0.126353	5.60327	2.1034e-08	1.06432e-06	CYB5
orf19.6589	595.62	793.741	397.499	-0.997442	0.178235	-5.59621	2.19088e-08	1.09979e-06	SSF1
orf19.1404	271.715	367.557	175.873	-1.06372	0.190814	-5.57465	2.48034e-08	1.23529e-06	orf19.1404
orf19.2386	698.619	911.4	485.839	-0.908051	0.163128	-5.56648	2.59935e-08	1.28445e-06	orf19.2386
orf19.6059	23303	17851.6	28754.5	0.687767	0.123722	5.55897	2.7137e-08	1.33055e-06	TTR1
orf19.3778	430.727	560.032	301.422	-0.894324	0.160957	-5.5563	2.7555e-08	1.34065e-06	orf19.3778
orf19.34	2288.57	1725.84	2851.29	0.723918	0.130405	5.55131	2.83534e-08	1.36897e-06	GIT1
orf19.5407	738.082	944.962	531.202	-0.831741	0.149954	-5.54666	2.91186e-08	1.39527e-06	SOF1
orf19.3287	245.959	339.45	152.467	-1.15536	0.208383	-5.5444	2.94956e-08	1.4027e-06	BUD22
orf19.512	1222.39	1559.91	884.865	-0.818159	0.148022	-5.52727	3.25256e-08	1.53526e-06	orf19.512
orf19.4618	93153	67553.6	118752	0.813862	0.147958	5.50063	3.78434e-08	1.77303e-06	FBA1
orf19.6902	546.136	716.726	375.546	-0.932235	0.16974	-5.49214	3.971e-08	1.84681e-06	DBP7
orf19.670.2	8708.44	6222.18	11194.7	0.847437	0.154468	5.48616	4.10766e-08	1.89642e-06	orf19.670.2
orf19.258	1092.31	826.933	1357.69	0.715625	0.130491	5.48409	4.15603e-08	1.90485e-06	orf19.258
snR33a	12443.8	8223.06	16664.5	1.01901	0.186162	5.47382	4.40446e-08	2.00419e-06	snR33a
orf19.6477	206.482	306.886	106.079	-1.53088	0.280022	-5.46701	4.57701e-08	2.06783e-06	orf19.6477
orf19.7350	33436.2	26048.7	40823.8	0.648214	0.119075	5.44375	5.21703e-08	2.34026e-06	RCT1
orf19.3962	1404.4	1757.64	1051.16	-0.74218	0.13676	-5.42689	5.73431e-08	2.55419e-06	HAS1
orf19.647.3	431.33	265.178	597.482	1.17375	0.216486	5.42181	5.89995e-08	2.60959e-06	orf19.647.3
orf19.6955	1048.77	1290.97	806.57	-0.678869	0.125807	-5.39609	6.8107e-08	2.9915e-06	HBR3
orf19.7196	11314.7	8908.9	13720.5	0.623063	0.11568	5.3861	7.20042e-08	3.14087e-06	orf19.7196
orf19.3548.1	117761	75940.8	159580	1.07134	0.19908	5.38147	7.38809e-08	3.20066e-06	WH11
orf19.789	4746.82	3797.36	5696.29	0.585054	0.10898	5.36845	7.94151e-08	3.41701e-06	PYC2
orf19.3122.2	3505.29	2734.67	4275.92	0.644839	0.120402	5.35572	8.52143e-08	3.64176e-06	orf19.3122.2
orf19.2414	13676.7	9874.16	17479.2	0.823989	0.153971	5.3516	8.71781e-08	3.70068e-06	orf19.2414
orf19.2006.1	11907.9	9549.56	14266.3	0.579113	0.108398	5.34245	9.17007e-08	3.86671e-06	COX17
orf19.6734	2745.67	3308.2	2183.13	-0.599508	0.11249	-5.32945	9.85117e-08	4.1264e-06	TCC1
orf19.6745	26583.7	19986	33181.5	0.731425	0.137694	5.31198	1.08443e-07	4.51249e-06	TPI1
orf19.2654	230.299	318.512	142.087	-1.16447	0.220393	-5.28363	1.26649e-07	5.23565e-06	RMS1
orf19.2633.1	6181.75	4411.83	7951.67	0.849727	0.16151	5.26114	1.43165e-07	5.88001e-06	orf19.2633.1
orf19.1149	1496.12	1161.46	1830.77	0.657006	0.125012	5.25554	1.4759e-07	6.02261e-06	MRF1
orf19.4792	3122.12	4054.8	2189.45	-0.889414	0.169568	-5.24518	1.56128e-07	6.33017e-06	orf19.4792
orf19.4492	425.913	590.523	261.304	-1.17671	0.224978	-5.23034	1.69201e-07	6.77338e-06	orf19.4492
orf19.2751	4683.26	3699.28	5667.24	0.61536	0.117636	5.23105	1.6855e-07	6.77338e-06	orf19.2751
orf19.2020	28106.2	18187.9	38024.5	1.06398	0.204591	5.20051	1.98741e-07	7.9059e-06	HGT6
orf19.3997	342391	243176	441607	0.860766	0.165626	5.19703	2.02492e-07	8.00477e-06	ADH1
orf19.5180	6632.9	5223.26	8042.55	0.622711	0.120219	5.1798	2.22121e-07	8.72618e-06	PRX1
orf19.7611	11268.5	9165.22	13371.8	0.545025	0.105344	5.17375	2.29443e-07	8.95818e-06	TRX1
orf19.7599	260.987	371.541	150.433	-1.30235	0.25292	-5.14924	2.61547e-07	1.0149e-05	UTP5
orf19.7348	395.312	267.903	522.721	0.964623	0.188024	5.13031	2.89263e-07	1.10884e-05	orf19.7348
orf19.5000	425.393	307.028	543.757	0.825526	0.160895	5.13084	2.88454e-07	1.10884e-05	CYB2
orf19.1642	155.591	222.592	88.5906	-1.3266	0.258885	-5.12427	2.98687e-07	1.13807e-05	orf19.1642
orf19.6225.1	5070.42	4098.31	6042.52	0.560264	0.109394	5.12153	3.0307e-07	1.14785e-05	orf19.6225.1
orf19.1708	100.46	156.787	44.1341	-1.83109	0.35808	-5.11364	3.16004e-07	1.18166e-05	orf19.1708
orf19.5079.1	582.172	419.152	745.192	0.830101	0.162326	5.11377	3.15787e-07	1.18166e-05	orf19.5079.1
orf19.5629	2682.97	2118.63	3247.3	0.616138	0.120511	5.11269	3.17599e-07	1.18166e-05	QCR7
orf19.7552	1054.04	1367.07	741.001	-0.884075	0.173154	-5.10572	3.29529e-07	1.21887e-05	orf19.7552
orf19.2183	1610.81	2088.96	1132.66	-0.883567	0.173102	-5.10432	3.31992e-07	1.22084e-05	KRE30
orf19.1167	683.842	491.014	876.67	0.836774	0.163992	5.10251	3.35174e-07	1.22542e-05	orf19.1167
orf19.113	1479.05	1132.84	1825.26	0.68855	0.135089	5.09702	3.4505e-07	1.24711e-05	CIP1
orf19.183	1891.49	1453.16	2329.82	0.680766	0.133557	5.09718	3.44745e-07	1.24711e-05	HIS3
snR42a	148.548	77.5751	219.522	1.50203	0.296642	5.06345	4.11739e-07	1.4765e-05	snR42a
orf19.2107.1	76903.9	56471.9	97335.8	0.785449	0.155142	5.06278	4.13186e-07	1.4765e-05	STF2
orf19.5198	697.006	910.721	483.291	-0.91546	0.180914	-5.0602	4.1882e-07	1.47991e-05	NOP4
orf19.4842	3685.28	2910.97	4459.59	0.615679	0.121666	5.06039	4.18394e-07	1.47991e-05	orf19.4842
orf19.4191	594.494	799.511	389.477	-1.03863	0.205388	-5.05693	4.26053e-07	1.4971e-05	RLP24
orf19.5507	342.689	498.582	186.797	-1.41741	0.280359	-5.05569	4.2884e-07	1.49857e-05	ENP1
orf19.5201.1	17724.7	14193	21256.4	0.582777	0.11551	5.04527	4.52872e-07	1.57386e-05	orf19.5201.1
orf19.1833	3580.69	4296.07	2865.31	-0.584549	0.116255	-5.02817	4.95179e-07	1.71148e-05	orf19.1833
orf19.1915	4005.27	4854.64	3155.9	-0.621544	0.123763	-5.02206	5.11203e-07	1.75726e-05	MPP10
orf19.2314	325.948	430.451	221.444	-0.958288	0.190968	-5.01805	5.21979e-07	1.7846e-05	orf19.2314
orf19.2954	1050.12	839.213	1261.03	0.587493	0.117453	5.00195	5.67536e-07	1.92993e-05	orf19.2954
orf19.1566	894.641	1154.7	634.582	-0.863626	0.174117	-4.96003	7.0481e-07	2.38391e-05	UTP21
orf19.4681	797.408	1006.38	588.439	-0.775067	0.156738	-4.94499	7.61497e-07	2.56195e-05	RAT1
orf19.5339	5325.86	4036.19	6615.54	0.712796	0.144219	4.94246	7.71426e-07	2.5757e-05	orf19.5339
orf19.1588	1221.1	1476.93	965.263	-0.613143	0.124071	-4.94188	7.73727e-07	2.5757e-05	orf19.1588
orf19.3651	92024	66340.5	117708	0.827255	0.167487	4.93921	7.84416e-07	2.59761e-05	PGK1
orf19.35.1	3476.85	2599.66	4354.04	0.744345	0.151295	4.91983	8.66195e-07	2.853e-05	orf19.35.1
orf19.637	1781.57	1413.68	2149.47	0.604223	0.122838	4.91885	8.70559e-07	2.853e-05	SDH2
orf19.4731	534.454	671.285	397.623	-0.755435	0.153688	-4.91538	8.86098e-07	2.88223e-05	orf19.4731
orf19.1340	812.227	632.198	992.255	0.649874	0.13224	4.91435	8.90766e-07	2.88223e-05	orf19.1340
orf19.1078	2915.5	2388.64	3442.36	0.527348	0.107319	4.91383	8.93149e-07	2.88223e-05	HBR2
orf19.7441	127.989	189.395	66.582	-1.50299	0.306001	-4.91173	9.02773e-07	2.88386e-05	orf19.7441
orf19.7445	7365.11	8867.55	5862.67	-0.596981	0.121539	-4.91186	9.02162e-07	2.88386e-05	orf19.7445
orf19.2319	293.994	410.333	177.655	-1.20934	0.246309	-4.90985	9.11466e-07	2.897e-05	orf19.2319
orf19.4479	344.1	468.185	220.016	-1.0901	0.223512	-4.87713	1.07639e-06	3.40408e-05	orf19.4479
orf19.3234.1	776.52	586.253	966.786	0.721875	0.148067	4.87533	1.08629e-06	3.41831e-05	SFT1
orf19.7098	2961.35	2406.29	3516.41	0.547216	0.112503	4.864	1.15038e-06	3.60205e-05	orf19.7098
orf19.7509.2	829.861	622.895	1036.83	0.735509	0.15133	4.86028	1.17219e-06	3.65228e-05	LSM6
orf19.5348	6144.76	4235.47	8054.04	0.92736	0.190983	4.85572	1.19951e-06	3.71906e-05	TPS3
orf19.773	245.815	343.791	147.839	-1.2188	0.251608	-4.84404	1.27228e-06	3.92544e-05	orf19.773
orf19.2185	186.26	258.572	113.949	-1.18433	0.244637	-4.84116	1.29081e-06	3.9633e-05	NSA1
orf19.3138	5324.71	6265.74	4383.69	-0.515441	0.106515	-4.83916	1.30386e-06	3.98402e-05	NOP1
orf19.1687	436.328	605.097	267.56	-1.17744	0.243679	-4.83192	1.35224e-06	4.11198e-05	orf19.1687
orf19.1750	17075.5	13920.6	20230.4	0.539347	0.111815	4.82358	1.41006e-06	4.26728e-05	SLR1
orf19.3646	1944.38	2346.88	1541.88	-0.60625	0.125932	-4.81409	1.47875e-06	4.45385e-05	CTR1
orf19.3820	354.556	210.631	498.481	1.24527	0.258732	4.81297	1.48706e-06	4.45765e-05	orf19.3820
orf19.4234	228.338	306.923	149.753	-1.0365	0.215865	-4.80163	1.57381e-06	4.69546e-05	orf19.4234
orf19.3291	1585.8	1928.38	1243.21	-0.633802	0.132304	-4.79049	1.66371e-06	4.94035e-05	HMT1
orf19.2090	773.418	970.146	576.691	-0.750811	0.156784	-4.78884	1.6775e-06	4.95802e-05	orf19.2090
orf19.2017	667.804	822.987	512.621	-0.683161	0.142719	-4.78676	1.69497e-06	4.98635e-05	orf19.2017
orf19.526	1612.07	1965.32	1258.81	-0.643066	0.13456	-4.77904	1.76136e-06	5.15769e-05	NHP2
orf19.4947	9192.72	6954.43	11431	0.717045	0.150436	4.76643	1.8752e-06	5.44066e-05	orf19.4947
orf19.1923	1410.67	1729.09	1092.25	-0.663214	0.139127	-4.76697	1.87019e-06	5.44066e-05	RRN3
orf19.5430	1135.65	1371.72	899.571	-0.608695	0.127881	-4.75985	1.9374e-06	5.59546e-05	BUD21
orf19.4914.1	17044	12772.3	21315.6	0.738949	0.155387	4.75555	1.97905e-06	5.68978e-05	BLP1
orf19.7330	244.344	142.925	345.763	1.27567	0.268305	4.75454	1.98898e-06	5.69245e-05	orf19.7330
orf19.3423	1769.76	2124.51	1415.02	-0.58637	0.123437	-4.75034	2.03074e-06	5.78577e-05	TIF3
orf19.780	693.541	523.631	863.45	0.721441	0.15201	4.74601	2.07463e-06	5.87968e-05	DUR1%2C2
orf19.5455	1912.39	1461.1	2363.69	0.693903	0.14623	4.74527	2.08229e-06	5.87968e-05	orf19.5455
orf19.7279.1	19943.7	16749.5	23137.9	0.466164	0.0982642	4.74398	2.09557e-06	5.88875e-05	orf19.7279.1
orf19.2397.3	12049.6	10158.7	13940.6	0.456583	0.0962613	4.74316	2.10412e-06	5.88875e-05	orf19.2397.3
orf19.2877	57846.5	42591.9	73101.2	0.779335	0.164355	4.74177	2.1186e-06	5.90315e-05	PDC11
orf19.1354	161641	116641	206641	0.825063	0.174329	4.73278	2.2146e-06	6.14357e-05	UCF1
orf19.603	965.11	1189.88	740.34	-0.685363	0.145343	-4.7155	2.41121e-06	6.65979e-05	IMP4
orf19.3599	6758.69	7972.57	5544.8	-0.524014	0.111204	-4.7122	2.45059e-06	6.73912e-05	TIF4631
orf19.3053	3560.62	2467.18	4654.06	0.915896	0.194422	4.71087	2.46667e-06	6.75396e-05	orf19.3053
orf19.6418	1091.3	1317.74	864.847	-0.607899	0.129174	-4.70604	2.52577e-06	6.88598e-05	orf19.6418
orf19.4623.3	8970.11	7530.36	10409.9	0.467103	0.0994224	4.69817	2.62505e-06	7.12594e-05	NHP6A
orf19.5229	967.007	1219.77	714.241	-0.772848	0.164739	-4.69136	2.71397e-06	7.33583e-05	orf19.5229
orf19.1162	906.194	694.299	1118.09	0.686948	0.146522	4.68838	2.75382e-06	7.41186e-05	orf19.1162
orf19.4468	664.304	507.913	820.695	0.691418	0.147708	4.68097	2.85525e-06	7.65231e-05	orf19.4468
orf19.3547	674.635	869.632	479.638	-0.857436	0.183488	-4.67299	2.96849e-06	7.92224e-05	orf19.3547
orf19.1839	798.623	1063.04	534.206	-0.993765	0.213115	-4.66305	3.11553e-06	8.27972e-05	RPA190
orf19.2125	6505.81	5010.03	8001.6	0.675589	0.144991	4.65953	3.16927e-06	8.38729e-05	orf19.2125
orf19.446.1	748.11	547.938	948.282	0.790893	0.169941	4.65394	3.25654e-06	8.5484e-05	orf19.446.1
orf19.7650	821.456	1033.38	609.534	-0.762568	0.163856	-4.6539	3.25718e-06	8.5484e-05	LTV1
orf19.2270	1620.29	1924.49	1316.1	-0.548635	0.118138	-4.64403	3.41683e-06	8.93034e-05	SMF12
orf19.6417	560.14	737.809	382.471	-0.947666	0.204305	-4.63849	3.50956e-06	9.09753e-05	TSR1
orf19.6005	1440.01	1831.24	1048.78	-0.804633	0.173459	-4.63876	3.50498e-06	9.09753e-05	HGT5
orf19.260	2793.16	2293.06	3293.26	0.522207	0.112678	4.63449	3.57817e-06	9.23752e-05	SLD1
orf19.59	324.663	454.96	194.365	-1.22832	0.265113	-4.63321	3.60046e-06	9.25728e-05	REI1
orf19.4270	221.632	299.46	143.804	-1.05682	0.228507	-4.6249	3.74779e-06	9.59707e-05	MNN13
orf19.4592	121.89	169.179	74.6003	-1.18162	0.255774	-4.61976	3.84181e-06	9.79816e-05	HSX11
orf19.7325	3977.28	3249.04	4705.52	0.534461	0.116272	4.59666	4.29326e-06	0.000109056	SCO1
orf19.4760	472.163	662.009	282.317	-1.23083	0.268296	-4.58757	4.48443e-06	0.000113456	orf19.4760
orf19.494	284.091	392.277	175.905	-1.1572	0.252696	-4.57942	4.66278e-06	0.000117498	orf19.494
orf19.5106	552.5	763.554	341.445	-1.16162	0.254678	-4.56113	5.08783e-06	0.000127536	DIP2
orf19.2839	2604.73	1793.7	3415.76	0.929649	0.203894	4.55946	5.1285e-06	0.000127536	CIRT4B
orf19.5710	1832.08	2250.49	1413.66	-0.671062	0.147198	-4.55892	5.14178e-06	0.000127536	orf19.5710
orf19.4967	2418.03	1987.46	2848.59	0.519357	0.113915	4.55918	5.13544e-06	0.000127536	COX19
orf19.395	153874	117924	189824	0.686805	0.150851	4.55288	5.29173e-06	0.000130743	ENO1
orf19.5213.2	6891.87	5780.33	8003.41	0.469575	0.103247	4.54806	5.41437e-06	0.000133253	COX9
orf19.33	16391.6	13652.9	19130.3	0.486661	0.107045	4.54631	5.45937e-06	0.000133839	orf19.33
orf19.4873	16151.3	12964.5	19338.1	0.576842	0.127141	4.53701	5.70565e-06	0.000139337	orf19.4873
orf19.3672	16239.6	13534.4	18944.9	0.4852	0.107327	4.52077	6.16143e-06	0.000149889	GAL10
orf19.962	276.315	372.645	179.985	-1.05122	0.232757	-4.51641	6.28983e-06	0.000152426	orf19.962
orf19.1433	3041.1	2416.33	3665.87	0.601678	0.133285	4.51422	6.35507e-06	0.000153419	orf19.1433
orf19.5902	3740.59	4359.22	3121.96	-0.481801	0.106835	-4.50976	6.49001e-06	0.000156081	RAS2
orf19.5010	110.478	166.771	54.1858	-1.6192	0.3598	-4.50026	6.78702e-06	0.000162606	DIM1
orf19.681	3359.34	4216.91	2501.76	-0.75353	0.167483	-4.49913	6.82321e-06	0.000162856	HAP43
orf19.1633	737.007	974.55	499.464	-0.965359	0.21474	-4.49549	6.94113e-06	0.000165048	UTP4
orf19.1902	537.31	681.106	393.513	-0.791823	0.176521	-4.48571	7.26731e-06	0.000172156	NOC4
orf19.1973	723.011	871.464	574.558	-0.600856	0.134617	-4.46345	8.06502e-06	0.000190341	HAP5
orf19.2667	1499.49	1815.29	1183.7	-0.617421	0.138507	-4.45769	8.28462e-06	0.000194796	RPF1
orf19.969	2591.21	2999.75	2182.67	-0.45882	0.103059	-4.45201	8.50715e-06	0.000199288	orf19.969
orf19.4283	597.672	755.053	440.292	-0.777368	0.174747	-4.44852	8.64641e-06	0.000201803	orf19.4283
orf19.2604	220.811	313.97	127.653	-1.29821	0.292094	-4.44448	8.81037e-06	0.000204873	orf19.2604
orf19.489	235.677	154.726	316.628	1.03556	0.233186	4.44092	8.95745e-06	0.000207531	DAP1
orf19.7437	4254.37	3623.97	4884.76	0.430667	0.0971456	4.43321	9.28423e-06	0.000214317	orf19.7437
orf19.2769	11663.5	9762.49	13564.5	0.474592	0.107088	4.43178	9.3459e-06	0.000214956	orf19.2769
orf19.3733	1325.6	945.122	1706.07	0.851714	0.19266	4.42082	9.83277e-06	0.000225334	IDP2
orf19.5811	3862.4	2902.92	4821.89	0.732385	0.165928	4.41388	1.01536e-05	0.000231846	MET1
orf19.761	2596.81	3030.64	2162.98	-0.486827	0.110342	-4.41199	1.02425e-05	0.000233034	TCO89
orf19.6452	8001.93	6099.07	9904.79	0.69969	0.158879	4.40392	1.06312e-05	0.000241012	RBP1
orf19.541	8324.78	6204.96	10444.6	0.751336	0.171102	4.39116	1.12748e-05	0.000254689	orf19.541
orf19.1646	774.282	971.164	577.4	-0.750846	0.171569	-4.37634	1.2069e-05	0.000271659	orf19.1646
orf19.4363	605.101	770.728	439.475	-0.810707	0.185343	-4.37409	1.21939e-05	0.000273498	SGD1
orf19.4519	322.041	452.052	192.031	-1.23634	0.282947	-4.36952	1.24521e-05	0.000278302	SUV3
orf19.6175	331.024	436.192	225.856	-0.950517	0.217591	-4.36836	1.25182e-05	0.000278795	orf19.6175
orf19.633	5174.35	4038.84	6309.86	0.64375	0.147449	4.36592	1.26591e-05	0.000280942	CRG1
orf19.5550	424.439	545.999	302.88	-0.851813	0.195196	-4.36389	1.27771e-05	0.00028257	MRT4
orf19.7215.3	845.026	673.671	1016.38	0.593217	0.136022	4.36117	1.29367e-05	0.000285104	orf19.7215.3
orf19.3537	3930.9	3313.93	4547.87	0.456582	0.104714	4.36028	1.29896e-05	0.000285275	orf19.3537
orf19.5504	2771.86	2245.55	3298.18	0.554538	0.127393	4.35297	1.34306e-05	0.00029394	orf19.5504
orf19.6230	200.83	267.445	134.215	-0.992379	0.228577	-4.34156	1.41477e-05	0.000308567	orf19.6230
orf19.4048	15729.3	13108.6	18350.1	0.485307	0.111863	4.33841	1.4352e-05	0.000311946	DES1
orf19.1868	22626.9	17296.7	27957	0.692744	0.159778	4.33566	1.45324e-05	0.000314785	RNR22
orf19.2866	675.558	472.373	878.743	0.89648	0.206881	4.33332	1.46878e-05	0.000315988	orf19.2866
orf19.5791	2454.2	2845.27	2063.14	-0.46354	0.106954	-4.33402	1.46409e-05	0.000315988	IDH2
orf19.787	662.888	512.853	812.922	0.664306	0.153454	4.32902	1.49775e-05	0.000321129	orf19.787
orf19.5061	959.474	1145.39	773.555	-0.566492	0.131239	-4.31649	1.58529e-05	0.000338748	ADE5%2C7
orf19.4815	373.342	463.958	282.727	-0.714527	0.165602	-4.31471	1.5981e-05	0.000340335	YTM1
orf19.409	207401	174971	239832	0.454907	0.105533	4.31055	1.62848e-05	0.000345643	orf19.409
orf19.2178.1	359.651	270.703	448.6	0.728286	0.169231	4.30351	1.68111e-05	0.000355619	orf19.2178.1
orf19.7624	248.163	337.924	158.402	-1.09366	0.254772	-4.29271	1.76508e-05	0.000372138	orf19.7624
orf19.5487	182.531	239.484	125.577	-0.931803	0.217108	-4.29189	1.77161e-05	0.000372274	CDC46
orf19.1179	2144.39	1706.59	2582.18	0.597849	0.139667	4.28054	1.8644e-05	0.000390474	orf19.1179
orf19.5917	5193.69	4272.66	6114.72	0.517304	0.121021	4.27451	1.91557e-05	0.000399867	STP1
orf19.3809	933.579	1197.49	669.672	-0.839223	0.196574	-4.26926	1.96126e-05	0.000408058	BAS1
orf19.5469	5775.93	4692.11	6859.75	0.548077	0.128414	4.26806	1.97184e-05	0.000408915	orf19.5469
orf19.3353	2341.81	1840.14	2843.49	0.628149	0.147269	4.26532	1.99619e-05	0.000412612	orf19.3353
orf19.4051	3767.1	4479.76	3054.43	-0.552717	0.129823	-4.25746	2.06765e-05	0.00042599	HTS1
orf19.6090	2389.56	2911.87	1867.25	-0.641505	0.151015	-4.24794	2.15744e-05	0.000443045	orf19.6090
orf19.3915	5326.3	4540.16	6112.44	0.429134	0.101194	4.24071	2.22817e-05	0.00045609	orf19.3915
orf19.1569	886.171	1109.27	663.077	-0.742899	0.175274	-4.2385	2.25022e-05	0.000459117	UTP22
orf19.3337	794.373	1037.58	551.163	-0.913753	0.216539	-4.2198	2.44514e-05	0.000497284	orf19.3337
orf19.3575	23667.4	17943.3	29391.5	0.711986	0.169035	4.21207	2.53042e-05	0.000512978	CDC19
orf19.6923.1	1611.3	1230.18	1992.43	0.695266	0.165588	4.19878	2.68363e-05	0.000542298	orf19.6923.1
orf19.2859	743.722	993.403	494.041	-1.00867	0.24034	-4.19684	2.70661e-05	0.0005452	SRP40
orf19.4225.1	3188.95	2675.84	3702.06	0.468515	0.111804	4.19052	2.7832e-05	0.000558849	orf19.4225.1
orf19.670	8746.05	7377.32	10114.8	0.455342	0.1087	4.18897	2.80217e-05	0.000560878	SMT3
orf19.6751	267.658	349.842	185.474	-0.914919	0.218519	-4.1869	2.82787e-05	0.000564235	orf19.6751
orf19.3370	730.753	932.548	528.958	-0.818724	0.195663	-4.18436	2.85973e-05	0.000567366	DOT4
orf19.5133	11939.3	10055.6	13823	0.459011	0.109701	4.18422	2.8615e-05	0.000567366	ZCF29
orf19.720	253.836	178.052	329.62	0.88937	0.212855	4.1783	2.937e-05	0.000580516	GST3
orf19.6222.1	1415.79	1151.89	1679.7	0.544096	0.130297	4.17582	2.96909e-05	0.000585032	orf19.6222.1
orf19.1872	1422.24	1166.74	1677.75	0.524335	0.125586	4.17511	2.97847e-05	0.000585057	orf19.1872
orf19.7215	1729.84	2020.3	1439.38	-0.489049	0.117722	-4.15426	3.26344e-05	0.000639047	orf19.7215
orf19.6398	1649.9	1157.69	2142.1	0.888188	0.214263	4.14532	3.39339e-05	0.000660406	orf19.6398
orf19.5227	2446.86	2839.87	2053.84	-0.467251	0.112707	-4.14571	3.38757e-05	0.000660406	orf19.5227
orf19.6291	379.234	495.5	262.967	-0.914911	0.220985	-4.14014	3.47089e-05	0.000673416	orf19.6291
orf19.36.1	467.865	285.922	649.809	1.1861	0.28699	4.13289	3.5823e-05	0.000692908	orf19.36.1
orf19.6766	230.713	314.433	146.994	-1.0971	0.265694	-4.12918	3.64056e-05	0.000702028	NOP13
orf19.7361	251.029	321.669	180.389	-0.834108	0.202402	-4.12104	3.77167e-05	0.000723272	orf19.7361
orf19.7498	1909.34	1532.11	2286.57	0.57743	0.140122	4.12092	3.77359e-05	0.000723272	LEU1
orf19.4653	2350.52	1781.95	2919.1	0.712489	0.173285	4.11166	3.92826e-05	0.000750643	orf19.4653
orf19.5365	1552.19	1864.41	1239.97	-0.589041	0.143539	-4.1037	4.0659e-05	0.000774603	orf19.5365
orf19.1113	94.858	55.2685	134.448	1.28369	0.313192	4.09874	4.15409e-05	0.000789027	orf19.1113
orf19.3311	377.678	273.5	481.856	0.818656	0.20007	4.09184	4.27959e-05	0.000810431	IFD3
orf19.6054	644.373	819.327	469.419	-0.804577	0.196725	-4.08985	4.31656e-05	0.000814992	orf19.6054
orf19.4758	642.053	490.649	793.457	0.693106	0.169632	4.08595	4.38972e-05	0.000826338	orf19.4758
orf19.7187	2830.56	2376.81	3284.31	0.466853	0.114312	4.08404	4.42599e-05	0.000830695	MAM33
orf19.2735	215.629	285.32	145.939	-0.965581	0.236542	-4.08207	4.4637e-05	0.000831495	SEN2
orf19.1388	515.374	652.046	378.701	-0.78472	0.192251	-4.08175	4.4697e-05	0.000831495	orf19.1388
orf19.3914	2327.64	2703.97	1951.32	-0.470501	0.115247	-4.08256	4.45423e-05	0.000831495	orf19.3914
orf19.4375.1	6701.5	5395.68	8007.31	0.569543	0.13984	4.07283	4.64461e-05	0.0008615	RPS30
orf19.6809	1317.5	1073.9	1561.11	0.540036	0.132636	4.07156	4.67e-05	0.000863676	orf19.6809
orf19.4773	218066	187931	248200	0.401309	0.0985841	4.07073	4.68664e-05	0.000864226	AOX2
orf19.4076	6231.68	5279.48	7183.88	0.444364	0.109253	4.06728	4.75652e-05	0.000874563	MET10
orf19.3478	307.179	408.82	205.538	-0.99125	0.243924	-4.06377	4.82872e-05	0.000885266	NIP7
orf19.5031	3141.83	3616.74	2666.92	-0.439372	0.108177	-4.0616	4.87373e-05	0.000890935	SSK1
orf19.3759	658.878	815.511	502.244	-0.699841	0.172494	-4.0572	4.96652e-05	0.000902679	orf19.3759
orf19.7507	1627.98	1294.7	1961.27	0.599082	0.14764	4.05772	4.95538e-05	0.000902679	orf19.7507
orf19.1528	585.066	700.162	469.969	-0.575472	0.141928	-4.05466	5.02073e-05	0.000903616	orf19.1528
orf19.2594	1390.31	1643.27	1137.34	-0.53152	0.13106	-4.05555	5.00164e-05	0.000903616	orf19.2594
orf19.2573	2963.15	3484.43	2441.86	-0.513234	0.126557	-4.05537	5.0055e-05	0.000903616	FRS1
orf19.2838	2293.03	1931.35	2654.72	0.459183	0.113259	4.05428	5.02882e-05	0.000903616	orf19.2838
orf19.265	11855	9635.55	14074.5	0.546566	0.134971	4.0495	5.13273e-05	0.000919675	orf19.265
orf19.5835	586.755	712.378	461.132	-0.627597	0.155108	-4.04619	5.20582e-05	0.000930136	orf19.5835
orf19.3252	643.127	799.312	486.942	-0.715605	0.176957	-4.04395	5.25576e-05	0.000933784	DAL81
orf19.1886	489.658	596.124	383.191	-0.636973	0.157507	-4.04409	5.25269e-05	0.000933784	RCL1
orf19.1867	9218.24	7876.19	10560.3	0.423133	0.104705	4.0412	5.31776e-05	0.000942153	orf19.1867
orf19.4231	812.865	1004.12	621.611	-0.692346	0.171486	-4.03734	5.40611e-05	0.000955131	PTH2
orf19.4135	1432.98	1124.88	1741.07	0.63089	0.156334	4.03554	5.44771e-05	0.000959798	PRC2
orf19.3221	6658.8	8195.85	5121.76	-0.678418	0.168231	-4.03265	5.51509e-05	0.000968971	CPA2
orf19.5567	291.975	369.488	214.462	-0.785776	0.19513	-4.02693	5.65107e-05	0.000990111	POP4
orf19.5020	296.937	410.593	183.281	-1.16457	0.289916	-4.01692	5.89636e-05	0.0010274	orf19.5020
orf19.6903	403.927	496.054	311.799	-0.67115	0.167067	-4.01725	5.88818e-05	0.0010274	orf19.6903
orf19.5843	5736.89	6626.31	4847.47	-0.451114	0.11247	-4.01098	6.04684e-05	0.00105072	SRR1
orf19.2717	458.913	596.634	321.191	-0.894392	0.223133	-4.00834	6.11465e-05	0.00105959	SAS10
orf19.2237.1	166.627	230.593	102.66	-1.16838	0.29174	-4.00486	6.20551e-05	0.00106948	orf19.2237.1
orf19.903	88254.3	67550.6	108958	0.689742	0.172219	4.00503	6.20097e-05	0.00106948	GPM1
orf19.665	995.634	1169.25	822.021	-0.508563	0.127116	-4.00079	6.31304e-05	0.00107919	NEP1
orf19.5920	2091.36	1739.01	2443.71	0.491227	0.122781	4.00083	6.31202e-05	0.00107919	orf19.5920
orf19.804.1	8111.45	6852.6	9370.29	0.451552	0.112856	4.00115	6.30363e-05	0.00107919	orf19.804.1
orf19.3567	7581.95	6602.86	8561.03	0.374711	0.0936946	3.99929	6.35338e-05	0.00108316	BIO32
orf19.801	523.84	668.551	379.129	-0.818933	0.204846	-3.99779	6.39359e-05	0.00108708	TBF1
orf19.5537	2713.84	3186.56	2241.11	-0.508111	0.12712	-3.9971	6.41236e-05	0.00108735	WSC2
orf19.3351	2830.97	2312.34	3349.6	0.535013	0.134116	3.98917	6.63043e-05	0.00112132	orf19.3351
orf19.4455	590.711	724.387	457.036	-0.664487	0.166702	-3.98608	6.71742e-05	0.001133	orf19.4455
snR40	53.8273	85.3964	22.2583	-1.9392	0.486745	-3.98401	6.77616e-05	0.00113987	snR40
orf19.915	1593.92	1120.71	2067.14	0.883211	0.221957	3.97919	6.91501e-05	0.00116014	orf19.915
orf19.3441	8865.81	7373.69	10357.9	0.490349	0.123343	3.97551	7.02291e-05	0.00117513	FRP6
orf19.1589.1	1188.65	941.654	1435.64	0.608979	0.153227	3.97436	7.05698e-05	0.00117771	orf19.1589.1
orf19.2384	160.358	220.735	99.9819	-1.14393	0.288312	-3.9677	7.25697e-05	0.00120473	MTG1
orf19.6794	1175.23	926.457	1424	0.619623	0.156165	3.96774	7.25582e-05	0.00120473	FESUR1
orf19.7107	1141.03	1348.09	933.957	-0.530155	0.133676	-3.96596	7.31005e-05	0.00121037	orf19.7107
orf19.1480	1813.54	1500.72	2126.36	0.502667	0.126813	3.96385	7.37496e-05	0.00121793	orf19.1480
orf19.4670	1885.85	2245.62	1526.08	-0.557116	0.140696	-3.9597	7.50429e-05	0.00123606	CAS5
orf19.7422	931.953	1104.69	759.22	-0.541706	0.13713	-3.95032	7.80481e-05	0.00128222	orf19.7422
orf19.6247	940.362	763.848	1116.88	0.547501	0.138753	3.94587	7.95117e-05	0.00130288	orf19.6247
orf19.391	1340.8	995.916	1685.67	0.759667	0.192971	3.93668	8.26166e-05	0.00134678	UPC2
orf19.1108	13183.2	11333.9	15032.4	0.407377	0.103471	3.93711	8.24694e-05	0.00134678	HAM1
orf19.6358	1946.75	1641.03	2252.47	0.457116	0.116324	3.92969	8.50546e-05	0.00138296	orf19.6358
orf19.3833	1502.55	1743.3	1261.81	-0.466276	0.118847	-3.92332	8.73358e-05	0.00141641	orf19.3833
orf19.6539	2077.3	2393.1	1761.49	-0.441929	0.112676	-3.92213	8.77684e-05	0.00141978	orf19.6539
orf19.3076	1735.79	1287.19	2184.38	0.763208	0.194989	3.91411	9.07393e-05	0.0014641	orf19.3076
orf19.210	488.442	338.772	638.111	0.913567	0.233707	3.90902	9.26704e-05	0.00149145	orf19.210
orf19.2079	1868.36	1477.67	2259.05	0.61256	0.156753	3.9078	9.31394e-05	0.00149519	PHHB
orf19.6182	689.053	844.075	534.032	-0.661533	0.169856	-3.89466	9.83361e-05	0.00157462	ZCF34
orf19.6747	7188.75	6233.56	8143.95	0.385585	0.0992166	3.88629	0.000101786	0.00162575	orf19.6747
orf19.2883	908.379	731.889	1084.87	0.568008	0.146269	3.88332	0.00010304	0.00164163	CSO99
orf19.1795.1	292.014	210.274	373.754	0.831549	0.214508	3.87654	0.000105955	0.00168383	orf19.1795.1
orf19.4799	978.099	1139.03	817.163	-0.479451	0.123701	-3.87589	0.000106235	0.00168405	CEF1
orf19.5906	1159.54	1435.09	883.992	-0.699701	0.18057	-3.87497	0.00010664	0.00168624	ADE2
orf19.1093	2777.34	3350.04	2204.64	-0.603974	0.156125	-3.86852	0.000109496	0.00172709	FLO8
orf19.1416	11064.8	9513.33	12616.3	0.407307	0.105426	3.86343	0.000111804	0.00175911	COX11
orf19.480	559.684	669.965	449.403	-0.576742	0.149515	-3.85741	0.000114595	0.00179854	orf19.480
orf19.5893	4911.49	4233.23	5589.75	0.400892	0.104072	3.85207	0.000117122	0.00183365	RIP1
orf19.3161	1980.05	2265.89	1694.22	-0.419604	0.108958	-3.85107	0.000117603	0.00183663	orf19.3161
orf19.1608	1100.13	779.032	1421.23	0.867476	0.225891	3.84023	0.000122917	0.00191491	orf19.1608
orf19.787.1	9451.34	7698.18	11204.5	0.541549	0.141141	3.83693	0.000124583	0.00193609	orf19.787.1
orf19.7034	1839.41	2120.55	1558.26	-0.444308	0.115828	-3.83592	0.000125095	0.00193928	orf19.7034
orf19.5277	650.668	783.196	518.14	-0.596157	0.155461	-3.83476	0.000125688	0.00194371	orf19.5277
orf19.2343.1	570.342	460.455	680.229	0.56383	0.147135	3.83205	0.00012708	0.00196045	orf19.2343.1
orf19.1115	82.008	117.799	46.217	-1.352	0.35298	-3.83026	0.000128007	0.00196994	GUK1
orf19.5991	545.802	715.449	376.154	-0.928539	0.242815	-3.82405	0.000131276	0.00201047	orf19.5991
orf19.4759	3587	3009.06	4164.94	0.468849	0.122588	3.82459	0.000130989	0.00201047	COX5
orf19.5987	401.896	515.958	287.833	-0.842548	0.220374	-3.82326	0.000131697	0.00201204	orf19.5987
orf19.3278	30601.9	26208	34995.8	0.417189	0.109313	3.81648	0.000135371	0.00206319	GSY1
orf19.1609	809.202	970.737	647.667	-0.584409	0.153254	-3.81333	0.000137107	0.00208463	orf19.1609
orf19.5383	3562.62	4548.37	2576.87	-0.819949	0.215058	-3.8127	0.000137459	0.00208495	PMA1
orf19.25	288.697	375.781	201.614	-0.898104	0.235709	-3.81022	0.000138841	0.00210088	orf19.25
orf19.7492	1292.33	1560.28	1024.39	-0.607673	0.160401	-3.78845	0.000151588	0.0022883	SWC4
orf19.4326	299.552	381.119	217.985	-0.806404	0.213059	-3.78488	0.000153786	0.00231448	orf19.4326
orf19.5269.1	523.535	425.292	621.779	0.548371	0.144902	3.78444	0.000154055	0.00231448	orf19.5269.1
orf19.7124	19378.3	16019.1	22737.5	0.505326	0.13357	3.78324	0.000154802	0.0023202	RVS161
orf19.6699	132.975	86.5418	179.409	1.05428	0.279015	3.7786	0.000157715	0.00235827	orf19.6699
orf19.7225	1030.33	864.576	1196.08	0.468535	0.124261	3.77056	0.00016288	0.00242975	orf19.7225
orf19.2770.1	2459.82	1984.01	2935.64	0.565688	0.150089	3.76901	0.000163898	0.00243919	SOD1
orf19.5085	1623.93	1934.75	1313.11	-0.559691	0.14881	-3.7611	0.000169168	0.00250352	orf19.5085
orf19.5735.3	6933.45	5893.02	7973.87	0.436215	0.11596	3.76177	0.000168715	0.00250352	orf19.5735.3
orf19.5022	2700.61	3094.04	2307.18	-0.423414	0.112588	-3.76074	0.000169408	0.00250352	orf19.5022
orf19.4273	283.357	371.718	194.996	-0.932269	0.247984	-3.75938	0.000170332	0.00250661	orf19.4273
orf19.4553	1489.59	1836.46	1142.71	-0.68457	0.182102	-3.75927	0.00017041	0.00250661	orf19.4553
orf19.2330	351.642	436.4	266.884	-0.70879	0.188673	-3.7567	0.000172166	0.00252656	orf19.2330
orf19.1290	2424.88	2009.71	2840.05	0.499236	0.133002	3.7536	0.000174314	0.00255216	XKS1
orf19.6540	45267.6	37340.6	53194.5	0.510548	0.136271	3.74657	0.00017927	0.00261867	PFK2
orf19.1849	483.636	589.501	377.771	-0.643366	0.171958	-3.74141	0.000182989	0.00266683	orf19.1849
orf19.1164	1891.35	2244.14	1538.56	-0.544829	0.145699	-3.73942	0.000184448	0.00268192	GAR1
orf19.2002	452.801	553.065	352.538	-0.649355	0.173782	-3.73662	0.000186514	0.00270573	orf19.2002
orf19.488	591.584	717.661	465.508	-0.624343	0.167129	-3.7357	0.000187194	0.00270939	MEX67
orf19.3843	427.058	511.572	342.544	-0.578436	0.154961	-3.73279	0.000189367	0.00273459	orf19.3843
orf19.6798	3401.34	3945.59	2857.09	-0.465944	0.124858	-3.7318	0.000190119	0.00273918	SSN6
orf19.7564	406.439	512.93	299.947	-0.775627	0.20883	-3.71416	0.000203883	0.00292182	DPB2
orf19.985	452.227	561.131	343.322	-0.709474	0.190995	-3.71462	0.000203505	0.00292182	orf19.985
orf19.4284	347.102	426.429	267.774	-0.671165	0.180722	-3.71379	0.000204181	0.00292182	BUR2
orf19.3675	5065.09	4353.24	5776.94	0.408333	0.110046	3.71057	0.000206791	0.00295249	GAL7
orf19.706	1815.32	2219.57	1411.07	-0.653982	0.176351	-3.70841	0.000208561	0.00297106	NMD3
orf19.5009	276.782	354.939	198.625	-0.838193	0.226113	-3.70696	0.000209763	0.00298146	orf19.5009
orf19.3694	488.423	609.586	367.261	-0.732511	0.197728	-3.70464	0.000211694	0.00299544	orf19.3694
orf19.4826	3938.23	4479.06	3397.4	-0.398679	0.107612	-3.70478	0.000211577	0.00299544	IDH1
orf19.2049	2695.42	2288.72	3102.12	0.438953	0.118507	3.70404	0.000212197	0.00299586	orf19.2049
orf19.5239	795.142	585.2	1005.08	0.779478	0.21064	3.70053	0.000215151	0.00302407	orf19.5239
orf19.3264.1	46498.3	39403.5	53593	0.443711	0.119904	3.70057	0.000215117	0.00302407	orf19.3264.1
orf19.7580	680.813	539.604	822.021	0.607513	0.164361	3.69622	0.00021883	0.00306896	orf19.7580
orf19.5066	170.314	223.288	117.34	-0.925779	0.25077	-3.69174	0.000222726	0.00310055	orf19.5066
orf19.5207	147.492	191.161	103.822	-0.880888	0.238608	-3.69178	0.000222686	0.00310055	orf19.5207
orf19.5071	683.584	819.412	547.756	-0.581975	0.157658	-3.69138	0.000223043	0.00310055	NRP1
orf19.4166	2498.33	2885.84	2110.83	-0.45131	0.122241	-3.69197	0.000222527	0.00310055	ZCF21
orf19.1119	1431.62	1665.52	1197.71	-0.476017	0.129022	-3.68941	0.000224771	0.00311771	MTR10
orf19.5530	2316	2634.24	1997.75	-0.399264	0.108279	-3.68736	0.000226593	0.00313611	NAB3
orf19.7519	2981.38	2507.8	3454.95	0.462515	0.125453	3.68677	0.00022712	0.00313653	orf19.7519
orf19.6385	1766.03	1457.19	2074.87	0.509381	0.13827	3.68395	0.000229644	0.00316449	ACO1
orf19.2419	811.251	667.277	955.225	0.51807	0.140887	3.6772	0.000235813	0.00324243	orf19.2419
orf19.3171	3949.15	3387.01	4511.3	0.413686	0.112525	3.67641	0.000236537	0.00324533	ACH1
orf19.3912	3964.36	4567.06	3361.67	-0.442323	0.120415	-3.67333	0.000239406	0.00327758	GLN3
orf19.4025	4047.3	3542.41	4552.2	0.361795	0.0986326	3.66811	0.000244353	0.00333808	PRE1
orf19.4621	197.28	252.465	142.094	-0.828162	0.22602	-3.66411	0.000248204	0.00336886	orf19.4621
orf19.7676	18131.4	14150.1	22112.7	0.644124	0.175779	3.6644	0.000247922	0.00336886	XYL2
orf19.3360	1403.15	1650.54	1155.76	-0.514549	0.140421	-3.66433	0.000247985	0.00336886	orf19.3360
orf19.2575	178.566	230.187	126.946	-0.859745	0.234808	-3.66148	0.000250767	0.00339636	orf19.2575
orf19.2693	834.374	686.921	981.826	0.515298	0.141075	3.65266	0.000259536	0.00350762	GST2
orf19.5288	204605	175196	234013	0.417616	0.114351	3.65206	0.000260146	0.00350836	IFE2
orf19.2673	142.969	184.226	101.712	-0.856774	0.234843	-3.64828	0.000264006	0.0035453	orf19.2673
orf19.7229	1620.34	1857.9	1382.78	-0.426174	0.116799	-3.64878	0.000263485	0.0035453	IML2
orf19.5299	166.858	225.713	108.003	-1.06233	0.291352	-3.6462	0.000266148	0.00355895	ECM1
orf19.287	1144.73	971.058	1318.4	0.441298	0.121019	3.64651	0.000265823	0.00355895	orf19.287
orf19.655	9786.88	8161.29	11412.5	0.483655	0.132723	3.64409	0.000268339	0.00358069	PHO84
orf19.5251	1216.98	1448.95	985.009	-0.557479	0.153035	-3.64283	0.000269658	0.00359071	ZCF30
orf19.3261	283.479	213.895	353.063	0.724622	0.199099	3.6395	0.000273165	0.00362976	ATO9
orf19.5307	1380.16	1074.3	1686.03	0.650812	0.178997	3.63589	0.000277019	0.00366557	JEN2
orf19.5672	6297.37	5409.75	7185	0.409497	0.11261	3.63641	0.00027646	0.00366557	MEP2
orf19.5040	427.841	529.835	325.847	-0.70132	0.192975	-3.63425	0.000278788	0.00368128	orf19.5040
orf19.734	16941.7	13555.1	20328.3	0.584711	0.160941	3.63307	0.000280064	0.00369042	GLK1
orf19.2242	12775.1	11142.1	14408.1	0.37091	0.102115	3.63227	0.000280937	0.00369424	PRB1
orf19.2107	2012.7	1677.82	2347.59	0.484784	0.133581	3.62913	0.000284375	0.00373168	MUQ1
orf19.510	1472.23	1216.79	1727.67	0.505364	0.139321	3.62733	0.000286371	0.0037501	orf19.510
orf19.3967	39531.6	32548.7	46514.5	0.515103	0.142098	3.625	0.000288965	0.00377625	PFK1
orf19.6396	4484.08	3837.42	5130.74	0.419228	0.11569	3.62371	0.000290404	0.00378723	orf19.6396
orf19.3603	1006.93	1208.25	805.613	-0.585078	0.161507	-3.62261	0.000291646	0.0037956	MFG1
orf19.891	1323.48	1542.99	1103.97	-0.482452	0.133276	-3.61994	0.000294668	0.00382706	orf19.891
orf19.7596	331.397	256.198	406.597	0.665906	0.184079	3.61749	0.000297473	0.00384768	orf19.7596
orf19.1378	3196.65	3628.15	2765.15	-0.391887	0.108324	-3.61775	0.000297181	0.00384768	SUP35
orf19.740	7616.45	6645.44	8587.46	0.369805	0.10227	3.61598	0.000299219	0.00386237	HAP41
orf19.6944	1612.84	1347.7	1877.98	0.479159	0.132734	3.60992	0.000306291	0.0039456	PHB1
orf19.2337	745.366	619.854	870.877	0.490362	0.136209	3.60008	0.000318121	0.00408966	ALP1
orf19.5437	5621.18	4452.66	6789.7	0.608643	0.169332	3.59437	0.000325176	0.00416344	RHR2
orf19.5885	1798.28	2092.83	1503.73	-0.477429	0.132814	-3.59473	0.000324726	0.00416344	orf19.5885
orf19.5541	686.066	855.217	516.915	-0.727683	0.202535	-3.59287	0.000327056	0.00417905	orf19.5541
orf19.5961	15150.2	13271.3	17029.1	0.359723	0.100242	3.58855	0.000332523	0.00424033	orf19.5961
orf19.7050	408.7	527.365	290.036	-0.863596	0.240935	-3.58435	0.000337916	0.00430044	NOP15
orf19.1114	8868.12	7615.8	10120.4	0.410318	0.114692	3.57757	0.0003468	0.00440463	orf19.1114
orf19.4966	1630.86	1999.48	1262.24	-0.664176	0.185991	-3.57101	0.000355609	0.00450747	AGC1
orf19.6213	2811.45	3182.53	2440.37	-0.383107	0.107424	-3.5663	0.000362055	0.00458	SUI2
orf19.7166	940.339	1145.31	735.371	-0.640106	0.179621	-3.56364	0.000365742	0.00461217	orf19.7166
orf19.3297	2004.43	1684.93	2323.93	0.464186	0.130283	3.5629	0.000366786	0.00461217	orf19.3297
orf19.6227	1597.03	1834.66	1359.39	-0.432382	0.121351	-3.56308	0.000366529	0.00461217	orf19.6227
orf19.1802	1173.88	1343.2	1004.56	-0.419182	0.117789	-3.55875	0.000372627	0.00467633	OFD1
orf19.7436.1	10011	8731.37	11290.7	0.370806	0.104235	3.55741	0.000374534	0.00469095	ECM15
orf19.4896	260.117	324.863	195.371	-0.733814	0.206457	-3.55432	0.000378952	0.0047369	RPA34
orf19.4805	229.994	285.344	174.644	-0.709324	0.19974	-3.55123	0.000383429	0.0047834	orf19.4805
orf19.4119	9381.05	8267.99	10494.1	0.343942	0.0968891	3.54985	0.000385446	0.0047991	SPO72
orf19.5394.1	2967.9	2574.26	3361.53	0.385022	0.108517	3.54803	0.000388123	0.00482294	orf19.5394.1
orf19.1862	6027.91	4774.81	7281.02	0.608887	0.171663	3.54699	0.00038966	0.00483255	orf19.1862
orf19.4282	3229.83	3642.23	2817.44	-0.37054	0.104487	-3.54628	0.000390716	0.00483616	IFH1
orf19.1491	284.659	354.202	215.115	-0.720589	0.203388	-3.54293	0.000395705	0.00487949	orf19.1491
orf19.6402	21368.7	18031.5	24706	0.454329	0.128237	3.5429	0.00039576	0.00487949	CYS3
orf19.2972	2551.09	3000.62	2101.57	-0.514117	0.145253	-3.53946	0.000400946	0.00493382	PDE2
orf19.2287	122.013	161.763	82.2637	-0.975223	0.275695	-3.53732	0.000404203	0.00496424	RPA12
orf19.6893	334.786	413.585	255.986	-0.690929	0.19594	-3.52623	0.000421518	0.00516686	orf19.6893
orf19.3034	1309.71	1608.19	1011.22	-0.669956	0.190265	-3.52117	0.000429654	0.0052564	RLI1
orf19.6736	957.225	1122.42	792.033	-0.502979	0.142889	-3.52006	0.000431452	0.00526821	orf19.6736
orf19.4622	5660.82	6407.58	4914.07	-0.382989	0.108843	-3.51874	0.000433606	0.00528431	orf19.4622
orf19.3730	420.926	334.942	506.911	0.597367	0.170003	3.51387	0.000441626	0.0053717	orf19.3730
orf19.4399	1045.55	1257.35	833.756	-0.593442	0.169097	-3.50947	0.000448998	0.00545089	NCS2
orf19.371	863.983	1004.53	723.433	-0.473237	0.135134	-3.50197	0.000461823	0.00559585	orf19.371
orf19.3724	94.6905	128.03	61.3515	-1.06217	0.303408	-3.50079	0.000463884	0.00561008	orf19.3724
orf19.2018	88.643	125.306	51.9801	-1.26893	0.362807	-3.49754	0.000469578	0.00566809	orf19.2018
orf19.18	6492.29	7542.71	5441.87	-0.471159	0.134758	-3.49633	0.000471699	0.00568285	IMH3
orf19.2821	935.569	773.186	1097.95	0.506765	0.145272	3.48838	0.000485961	0.00584354	orf19.2821
orf19.5305	14974.1	12455.5	17492.8	0.490031	0.140521	3.48724	0.00048804	0.00585741	RHD3
orf19.2652	20.2436	5.96791	34.5193	2.52486	0.724994	3.48259	0.000496586	0.00593994	TEF4
orf19.7266	239.059	151.065	327.053	1.11522	0.320236	3.48248	0.000496795	0.00593994	orf19.7266
orf19.1667.1	634.662	519.415	749.908	0.530012	0.152271	3.48071	0.000500082	0.00596796	orf19.1667.1
orf19.3294	36783.3	32304.6	41262	0.353082	0.101632	3.47413	0.000512504	0.00610468	MBF1
orf19.475	459.975	574.354	345.595	-0.734258	0.211468	-3.4722	0.000516211	0.00612577	orf19.475
orf19.6114	2778.79	2220.56	3337.01	0.587853	0.169289	3.47248	0.000515674	0.00612577	orf19.6114
orf19.4907	6459.96	5631.87	7288.04	0.372037	0.107187	3.47092	0.000518669	0.00614341	orf19.4907
orf19.6367	17538.4	20064.4	15012.3	-0.41852	0.120603	-3.47022	0.000520033	0.00614806	SSB1
orf19.7160	626.003	735.247	516.759	-0.509651	0.147087	-3.46496	0.000530305	0.00625779	orf19.7160
orf19.1075.1	3493.06	2956.13	4029.98	0.446995	0.129067	3.46326	0.000533664	0.0062857	orf19.1075.1
orf19.3395	1215.66	1009.77	1421.55	0.492954	0.142415	3.46139	0.000537392	0.00631785	orf19.3395
orf19.2128	737.043	851.109	622.978	-0.450398	0.130143	-3.46079	0.000538603	0.00631914	orf19.2128
orf19.7271	6419.71	5695.45	7143.96	0.326912	0.094474	3.46034	0.0005395	0.00631914	orf19.7271
orf19.3364	1092.31	879.121	1305.5	0.571317	0.165146	3.45946	0.000541255	0.00632799	orf19.3364
orf19.3352	2290.07	1964.59	2615.56	0.412959	0.119411	3.45829	0.000543611	0.0063438	orf19.3352
orf19.4219	1069.47	1291.01	847.921	-0.607286	0.17566	-3.45716	0.000545909	0.00635523	RIX7
orf19.1444	1037.61	1190.89	884.333	-0.429096	0.12413	-3.45681	0.0005466	0.00635523	orf19.1444
orf19.5076	5032.09	3920.63	6143.55	0.648123	0.187657	3.45377	0.000552803	0.00641312	PFY1
orf19.1477	816.592	679.942	953.242	0.488097	0.141339	3.45338	0.000553607	0.00641312	orf19.1477
orf19.6198.1	2082.09	1744.75	2419.44	0.471752	0.136713	3.45066	0.000559215	0.00646624	orf19.6198.1
orf19.1873	522.697	428.484	616.91	0.525997	0.152485	3.44949	0.000561643	0.00647066	orf19.1873
orf19.5078	3469.73	2970.56	3968.91	0.418296	0.121258	3.44964	0.000561333	0.00647066	OFR1
orf19.7481	5966.28	5097.64	6834.91	0.423226	0.122721	3.44868	0.000563329	0.00647828	MDH1
orf19.2803	3827.38	3158.84	4495.93	0.509448	0.147853	3.44565	0.000569687	0.00653952	HEM13
orf19.3984	6835.15	5970.44	7699.87	0.366898	0.106535	3.44394	0.000573307	0.00656915	orf19.3984
orf19.542	41025.8	31479.6	50572	0.683944	0.198745	3.44132	0.000578878	0.00662098	HXK2
orf19.4943	1438.82	1109.54	1768.1	0.672796	0.195658	3.43864	0.000584654	0.00663918	PSA2
orf19.7029	618.872	515.171	722.572	0.48883	0.142158	3.43863	0.000584668	0.00663918	orf19.7029
orf19.3448	8724.07	7397.12	10051	0.442214	0.128549	3.44004	0.000581628	0.00663918	orf19.3448
orf19.7558	1581.64	1804.03	1359.24	-0.408544	0.118807	-3.43874	0.000584436	0.00663918	YTA6
orf19.7657	363.001	448.076	277.925	-0.690861	0.201031	-3.43659	0.000589085	0.00667735	POP3
orf19.6510	182.411	110.53	254.291	1.20233	0.350377	3.43152	0.000600207	0.00676704	GRX1
orf19.7427	630.15	749.459	510.841	-0.553121	0.161154	-3.43224	0.000598611	0.00676704	orf19.7427
orf19.2480.1	13880.8	12264.4	15497.2	0.337563	0.0983699	3.43157	0.000600108	0.00676704	AUT7
orf19.5035	731.468	887.702	575.234	-0.627006	0.182955	-3.42711	0.000610034	0.0068534	HPC2
orf19.2710	4349.84	3659.31	5040.37	0.462188	0.134853	3.42736	0.000609486	0.0068534	orf19.2710
orf19.1169	5525.16	4870.66	6179.67	0.343496	0.100264	3.42591	0.000612748	0.00687169	orf19.1169
orf19.6559	4255.61	3639.72	4871.51	0.420557	0.122863	3.42297	0.000619406	0.00693406	orf19.6559
orf19.229	1851.26	1567.63	2134.88	0.445907	0.130308	3.42194	0.000621756	0.00694807	orf19.229
orf19.6178	449.257	346.294	552.22	0.673537	0.196894	3.42081	0.000624343	0.00696467	FBP1
snR5d	1342.75	1124.19	1561.3	0.47415	0.138641	3.42	0.000626219	0.00697331	snR5d
orf19.7131	1483.94	1263.76	1704.12	0.430834	0.126092	3.41683	0.000633543	0.00704246	orf19.7131
orf19.3159	1084.08	1249.4	918.76	-0.443073	0.129848	-3.41225	0.000644282	0.00714927	UTP20
orf19.820	2177.85	1849.72	2505.99	0.438381	0.128502	3.41146	0.000646158	0.00715753	SDS22
orf19.518	1530.95	1750.79	1311.11	-0.417607	0.12249	-3.40932	0.000651241	0.00720122	orf19.518
orf19.6263	864.895	708.1	1021.69	0.529843	0.155531	3.40667	0.000657601	0.00725364	orf19.6263
orf19.4495	1188.45	979.348	1397.56	0.512353	0.150409	3.40639	0.000658275	0.00725364	NDH51
orf19.1260	384.292	455.794	312.79	-0.54337	0.159556	-3.40551	0.000660405	0.00726445	LEA1
orf19.6604	1984.47	1728.4	2240.53	0.374555	0.110141	3.40069	0.000672165	0.00738098	orf19.6604
orf19.7256	1046.66	841.92	1251.39	0.571753	0.16816	3.40007	0.000673697	0.00738498	orf19.7256
orf19.4659	533.584	629.605	437.563	-0.525233	0.154596	-3.39746	0.000680151	0.00744283	orf19.4659
orf19.6203	2402.95	2763.5	2042.39	-0.436623	0.12859	-3.39547	0.000685117	0.00748422	PUT3
orf19.4867	4528.62	5222.55	3834.69	-0.445816	0.131409	-3.39259	0.000692345	0.00755015	SWE1
orf19.1237	1353.19	1155.67	1550.72	0.424024	0.12503	3.39138	0.000695413	0.00757055	ARO9
orf19.2830	286.25	367.009	205.49	-0.835887	0.246801	-3.38689	0.000706903	0.0076561	RRP9
orf19.2633	7990.44	6876.22	9104.65	0.405044	0.119581	3.3872	0.000706093	0.0076561	HGT14
orf19.6881	12953.3	11277.6	14629.1	0.375425	0.11083	3.3874	0.000705591	0.0076561	YTH1
orf19.4358	1455.76	1204.67	1706.85	0.503077	0.148699	3.3832	0.000716468	0.00774643	orf19.4358
orf19.2601	8931.9	10504.8	7358.97	-0.513584	0.152021	-3.37837	0.000729177	0.00787039	HEM1
orf19.7291	571.312	668.48	474.144	-0.495569	0.146753	-3.3769	0.000733079	0.00788559	orf19.7291
orf19.5854	12465.6	10922.8	14008.3	0.358933	0.106284	3.37711	0.000732509	0.00788559	SBP1
orf19.2510	284.624	214.418	354.829	0.725739	0.214972	3.37597	0.000735554	0.00789877	orf19.2510
orf19.1682	1924.26	1639.1	2209.42	0.430361	0.127579	3.37328	0.000742789	0.00796295	orf19.1682
orf19.6298	197.799	252.688	142.91	-0.823354	0.244582	-3.36637	0.000761654	0.00814929	SPB4
orf19.58	798.653	949.7	647.605	-0.552978	0.164285	-3.36597	0.000762748	0.00814929	RRP6
orf19.4265	599.981	742.896	457.067	-0.701341	0.208786	-3.35914	0.000781844	0.0083369	UAP1
orf19.1743	1508.99	1280.82	1737.16	0.440073	0.131023	3.35876	0.000782943	0.0083369	ACS1
orf19.758	561.623	664.827	458.42	-0.536579	0.159888	-3.35598	0.000790845	0.00840688	orf19.758
orf19.2836	245.864	170.588	321.139	0.913114	0.272528	3.35053	0.000806557	0.00855952	orf19.2836
orf19.3945	631.007	731.934	530.079	-0.465162	0.139048	-3.34534	0.000821811	0.00870679	orf19.3945
orf19.2887	3235.3	2838.59	3632.01	0.355607	0.106341	3.34402	0.000825751	0.0087339	orf19.2887
orf19.1681	617.418	515.512	719.324	0.480609	0.143917	3.33949	0.000839316	0.00886256	orf19.1681
orf19.3869	11488.3	13091.4	9885.16	-0.405357	0.12141	-3.33875	0.000841556	0.0088714	orf19.3869
orf19.7534	5565.12	6726.25	4404	-0.611184	0.183477	-3.33112	0.000864968	0.00910105	MIS12
orf19.2755	8824.86	7881	9768.72	0.309797	0.0930122	3.33072	0.000866219	0.00910105	orf19.2755
orf19.3796	652.9	758.891	546.91	-0.472654	0.14202	-3.32807	0.000874504	0.00917286	DCR1
orf19.4550	1773.76	1500.93	2046.59	0.447527	0.134627	3.3242	0.000886718	0.00928558	orf19.4550
orf19.7280	3159.57	1888.47	4430.67	1.23045	0.37038	3.32212	0.000893368	0.00933976	orf19.7280
orf19.3152	2192.32	1836.09	2548.55	0.473394	0.142627	3.31911	0.000903042	0.00942532	AMO2
orf19.4173	220.756	277.319	164.192	-0.754084	0.227242	-3.31842	0.000905298	0.00943329	orf19.4173
orf19.6862	191.16	244.579	137.741	-0.828213	0.249685	-3.31703	0.000909797	0.00944904	orf19.6862
orf19.1052	1290.59	1085.4	1495.77	0.463005	0.139577	3.31721	0.000909217	0.00944904	orf19.1052
orf19.7531	1919.26	1550.04	2288.49	0.561696	0.169546	3.31294	0.000923212	0.00957265	orf19.7531
orf19.4673	1490.94	1173.52	1808.37	0.624172	0.188526	3.31079	0.000930315	0.00961477	BMT9
orf19.3391	1825.14	1551.73	2098.56	0.435799	0.131625	3.31092	0.000929886	0.00961477	ADK1
orf19.825	1455.91	1640.29	1271.54	-0.367519	0.111156	-3.30634	0.000945242	0.00975311	GCD7
orf19.4147	1985.27	1647.36	2323.18	0.496101	0.150115	3.30482	0.000950373	0.00979008	GLR1
orf19.2143	858.833	1028.35	689.319	-0.5779	0.174893	-3.30431	0.000952103	0.00979195	orf19.2143
orf19.4110	564.342	660.368	468.315	-0.495896	0.150286	-3.29968	0.000967938	0.00993865	orf19.4110
orf19.232	122.942	159.32	86.5649	-0.878595	0.266413	-3.29787	0.000974228	0.00998702	orf19.232
orf19.7549	254.856	307.752	201.96	-0.607314	0.184228	-3.29654	0.000978836	0.010018	PMT5
orf19.1061	948.155	802.524	1093.79	0.44668	0.135685	3.29204	0.000994618	0.0101631	HHT21
orf19.2893	208.94	260.189	157.69	-0.722442	0.219486	-3.29152	0.000996491	0.0101658	orf19.2893
orf19.5170	9873.88	8706.78	11041	0.342717	0.104136	3.29104	0.000998172	0.0101666	ENA21
orf19.675	80141.7	68785.3	91498	0.411647	0.125547	3.27884	0.00104235	0.0105995	orf19.675
orf19.5389	1491.21	1711.43	1270.99	-0.429475	0.131192	-3.27364	0.00106171	0.010779	FKH2
orf19.7612	11271	9912.22	12629.8	0.349565	0.106931	3.26907	0.00107902	0.0109371	CTM1
orf19.5676	942.022	1080.5	803.54	-0.427698	0.130865	-3.26825	0.00108215	0.0109514	orf19.5676
orf19.3941	1298.01	1473.95	1122.07	-0.393793	0.120529	-3.2672	0.00108615	0.0109743	URA7
orf19.6220.3	1840.42	1475.57	2205.27	0.580159	0.177657	3.26561	0.00109228	0.0110187	MMD1
orf19.4738	1215.3	1027.52	1403.08	0.44999	0.137855	3.26423	0.00109763	0.011055	orf19.4738
orf19.1628	577.481	464.997	689.966	0.570192	0.17473	3.26327	0.00110135	0.0110748	LAP41
orf19.4317	917.828	712.894	1122.76	0.656175	0.201219	3.261	0.00111018	0.0111459	GRE3
orf19.847	4982.19	4198.05	5766.33	0.457776	0.140399	3.26053	0.00111204	0.0111468	YIM1
orf19.1043	274.557	206.911	342.203	0.725985	0.222951	3.25626	0.00112892	0.0112981	orf19.1043
orf19.3822	11234.6	9867.72	12601.5	0.352814	0.108494	3.25193	0.00114624	0.0114533	SCS7
orf19.7332	2343.97	3321.22	1366.72	-1.28117	0.394468	-3.24785	0.00116281	0.0115864	ELF1
orf19.1139	1551.88	1834.1	1269.67	-0.530898	0.163466	-3.24775	0.00116321	0.0115864	orf19.1139
orf19.5977	247.295	306.565	188.024	-0.703432	0.216657	-3.24675	0.00116729	0.0115905	CEM1
orf19.6338	847.841	714.101	981.581	0.459435	0.141498	3.24694	0.00116652	0.0115905	orf19.6338
orf19.2172	2621.85	2208.39	3035.32	0.459238	0.141482	3.24591	0.00117074	0.0116065	ARA1
orf19.6214	7066.12	6258.88	7873.37	0.331159	0.102239	3.23906	0.00119925	0.0118705	ATC1
orf19.5673	1428.73	1178.23	1679.23	0.511462	0.157986	3.23738	0.00120631	0.0119218	OPT7
orf19.3477	317.249	410.052	224.445	-0.870864	0.269119	-3.23598	0.00121225	0.0119618	orf19.3477
orf19.928	409.938	495.547	324.328	-0.611841	0.189116	-3.23527	0.00121527	0.0119728	orf19.928
orf19.4862.2	2905.55	2583.53	3227.58	0.321044	0.0993427	3.23168	0.00123065	0.0121056	PET100
orf19.29	230.856	305.468	156.244	-0.968543	0.299878	-3.22978	0.00123884	0.0121671	orf19.29
orf19.3605	682.672	557.835	807.509	0.533561	0.165271	3.22839	0.00124488	0.0122075	PEX17
orf19.389	134.084	93.4028	174.766	0.903083	0.279889	3.22657	0.00125283	0.0122665	orf19.389
orf19.4125	289.33	359.692	218.969	-0.717294	0.222797	-3.2195	0.00128414	0.0125536	PZF1
orf19.2119	4805.87	5685.51	3926.24	-0.53438	0.166185	-3.21558	0.00130181	0.0127067	NDT80
orf19.5809	449.825	355.291	544.358	0.616511	0.192096	3.20939	0.00133018	0.0129637	orf19.5809
orf19.5323	3313.57	2808.31	3818.84	0.443723	0.138319	3.20796	0.00133678	0.0130079	MDH1-3
orf19.910	112.532	146.621	78.4423	-0.90426	0.281924	-3.20747	0.0013391	0.0130105	PRP3
LSU-C2809	24.4199	10.5606	38.2793	1.85275	0.577867	3.20618	0.00134508	0.0130285	LSU-C2809
orf19.6316.4	136.813	185.945	87.6806	-1.08404	0.338071	-3.20655	0.00134336	0.0130285	orf19.6316.4
orf19.578	1773.03	2021.02	1525.04	-0.40654	0.126953	-3.20229	0.00136338	0.0131856	orf19.578
orf19.6966	440.603	361.317	519.89	0.523804	0.163646	3.20084	0.00137026	0.0132319	orf19.6966
orf19.5005	212.416	164.507	260.325	0.662412	0.207064	3.19907	0.00137874	0.0132733	OSM2
orf19.7199	343.541	279.444	407.638	0.545086	0.170385	3.19914	0.00137839	0.0132733	orf19.7199
orf19.177	557.862	670.52	445.204	-0.59046	0.184685	-3.19711	0.0013881	0.013343	orf19.177
orf19.5779	1369.8	1544.08	1195.51	-0.369156	0.115517	-3.19569	0.00139499	0.0133889	RNR1
orf19.951	6537.05	5535.76	7538.35	0.445612	0.139469	3.19507	0.00139798	0.0133973	orf19.951
orf19.1280	12672.3	11273	14071.6	0.319906	0.100155	3.19412	0.00140257	0.013421	SUI1
orf19.6924	3664.62	3195.05	4134.18	0.371753	0.116413	3.19339	0.00140613	0.0134347	HTA1
orf19.4341	310.543	245.285	375.801	0.615524	0.192853	3.19167	0.00141452	0.0134541	orf19.4341
orf19.1482	881.614	748.739	1014.49	0.438489	0.137369	3.19204	0.0014127	0.0134541	HSK3
orf19.2335	1798.53	1560.21	2036.85	0.384899	0.120595	3.19167	0.00141454	0.0134541	orf19.2335
orf19.5045	5789.06	5088.06	6490.06	0.350969	0.110019	3.19009	0.00142228	0.0135074	PTP2
orf19.6638	3635.44	3149.33	4121.56	0.388342	0.122076	3.18114	0.00146699	0.0139111	PTC4
orf19.7514	40205.4	35740.3	44670.5	0.32177	0.101336	3.17526	0.00149701	0.0141746	PCK1
orf19.3541	2619.55	3008.84	2230.26	-0.432265	0.136279	-3.17192	0.00151436	0.014296	ERF1
orf19.3922	3970.39	3528.77	4412.02	0.322149	0.10155	3.17232	0.00151225	0.014296	orf19.3922
orf19.2901	1177.26	1355.03	999.498	-0.439596	0.138637	-3.17083	0.00152002	0.0143281	NUP60
orf19.7366	130.086	170.303	89.8693	-0.924263	0.29157	-3.16995	0.00152466	0.0143504	orf19.7366
orf19.4192	229.997	278.957	181.037	-0.623963	0.197155	-3.16483	0.00155174	0.0145836	CDC14
orf19.2173	6620.48	5595.17	7645.78	0.45064	0.14241	3.16439	0.00155407	0.0145838	MAF1
orf19.6531	958.827	776.708	1140.94	0.554049	0.175183	3.16268	0.00156324	0.0146482	NUC2
orf19.5805	1205.6	999.58	1411.62	0.498474	0.157948	3.15593	0.00159988	0.0149472	DLD1
orf19.7547	3545.33	3102.16	3988.5	0.362472	0.114849	3.15606	0.00159914	0.0149472	orf19.7547
orf19.5238	1340.13	1146.57	1533.69	0.420153	0.13326	3.15288	0.00161669	0.0150363	orf19.5238
orf19.1860	1701.4	1939.23	1463.57	-0.406015	0.128758	-3.15332	0.00161423	0.0150363	LSC2
orf19.285	9402.95	8112	10693.9	0.398756	0.126506	3.15206	0.00162122	0.0150363	orf19.285
orf19.1331	3616.72	3159.68	4073.75	0.366771	0.116329	3.15289	0.00161665	0.0150363	HSM3
orf19.7046	15037.2	13292.9	16781.6	0.336239	0.106673	3.15205	0.0016213	0.0150363	MET28
orf19.1663	383.933	462.821	305.045	-0.601585	0.191802	-3.13649	0.00170985	0.0158343	MNT2
orf19.3826	5397.82	6056.72	4738.93	-0.354118	0.11292	-3.136	0.00171271	0.0158376	orf19.3826
orf19.5832	1180.75	1382.04	979.471	-0.49673	0.15847	-3.13454	0.00172123	0.0158931	HPT1
orf19.6665	1619.86	1820.62	1419.09	-0.359107	0.114599	-3.13359	0.0017268	0.0159213	orf19.6665
orf19.107	156.723	211.334	102.113	-1.04858	0.334702	-3.13287	0.00173108	0.0159375	orf19.107
orf19.7340	153.445	110.331	196.559	0.832317	0.265863	3.13063	0.00174432	0.0160128	orf19.7340
orf19.5293	3932.27	3502.65	4361.89	0.316546	0.101107	3.13082	0.0017432	0.0160128	orf19.5293
orf19.5213.1	8004.54	7125.08	8884.01	0.318369	0.101736	3.12938	0.00175177	0.0160579	COX8
orf19.3831	663.311	817.753	508.869	-0.685459	0.219141	-3.12793	0.00176039	0.0160903	orf19.3831
orf19.4889	976.567	1110.52	842.615	-0.398604	0.127431	-3.12799	0.00176005	0.0160903	orf19.4889
orf19.470	791.928	917.335	666.522	-0.460801	0.147348	-3.1273	0.00176418	0.0161017	orf19.470
orf19.3268	6622.69	7462.15	5783.22	-0.367809	0.117712	-3.12464	0.00178021	0.0162245	TMA19
orf19.7394	1028.57	1241.03	816.109	-0.605242	0.193742	-3.12397	0.0017843	0.0162372	GDA1
orf19.4132	10422.4	9004.19	11840.6	0.395157	0.126508	3.12357	0.00178673	0.0162372	orf19.4132
orf19.4890	944.411	1100.85	787.969	-0.482329	0.154449	-3.12289	0.00179083	0.0162511	CLA4
orf19.1283	819.633	941.55	697.716	-0.431916	0.138419	-3.12036	0.00180632	0.0163596	MEC1
orf19.93	6328.84	5588.95	7068.73	0.33879	0.108583	3.12009	0.00180796	0.0163596	orf19.93
orf19.5038	298.485	386.804	210.166	-0.87976	0.282146	-3.1181	0.00182023	0.016447	orf19.5038
orf19.3609	752.881	883.254	622.508	-0.505658	0.162286	-3.11585	0.00183414	0.0165095	UTP15
orf19.6311	3364.29	2930.67	3797.91	0.373809	0.119951	3.11636	0.00183096	0.0165095	orf19.6311
orf19.5825.1	1587.57	1390.65	1784.5	0.359815	0.115484	3.11572	0.00183497	0.0165095	orf19.5825.1
orf19.1610	191.421	141.782	241.06	0.768234	0.246736	3.11358	0.00184831	0.0166059	orf19.1610
orf19.2564	187.339	244.086	130.592	-0.902371	0.289874	-3.11297	0.00185215	0.0166168	orf19.2564
orf19.5645	1191.98	923.565	1460.4	0.661414	0.212541	3.11193	0.0018587	0.016652	MET15
orf19.4318	3552.17	3972.08	3132.25	-0.342735	0.110151	-3.1115	0.0018614	0.0166525	MIG1
orf19.7197	364.57	468.523	260.616	-0.845694	0.272566	-3.10271	0.00191755	0.0171138	orf19.7197
orf19.781	287.235	231.801	342.669	0.563595	0.181702	3.10175	0.00192378	0.0171138	DUR3
orf19.6814	330442	279387	381496	0.449407	0.144885	3.10182	0.00192336	0.0171138	TDH3
orf19.3342	12497.2	10873.5	14120.9	0.377032	0.12155	3.10186	0.00192311	0.0171138	orf19.3342
orf19.392	289.684	221.63	357.738	0.692632	0.223357	3.101	0.00192866	0.0171331	orf19.392
orf19.6882	35244.6	29020.6	41468.6	0.51497	0.166164	3.09916	0.00194071	0.017216	OSM1
orf19.6231	556.08	446.972	665.187	0.57333	0.185128	3.09694	0.0019553	0.0173211	MRPL19
orf19.1077	3033.9	3394.49	2673.3	-0.344775	0.111377	-3.09556	0.00196441	0.0173775	ATM1
orf19.4427	6822.75	5708.28	7937.22	0.475752	0.153714	3.09504	0.00196788	0.0173839	SKP1
orf19.916	7790.94	6850.26	8731.61	0.350187	0.113272	3.09157	0.00199102	0.0175393	orf19.916
orf19.6127	19689.7	17372.9	22006.5	0.341058	0.110317	3.09162	0.00199065	0.0175393	LPD1
orf19.2529	1481.5	1198.41	1764.58	0.55873	0.180844	3.08956	0.00200451	0.0176335	orf19.2529
orf19.6447	6500.82	5762.4	7239.24	0.329125	0.106792	3.08192	0.00205673	0.0180678	ARF1
orf19.1474	2340.88	2615.09	2066.67	-0.339709	0.110301	-3.07984	0.00207114	0.0181691	SLA1
orf19.1042	9231.35	7949.31	10513.4	0.403437	0.131158	3.07595	0.0020983	0.0183819	POR1
orf19.4733	518.347	411.925	624.769	0.601565	0.195611	3.07532	0.0021028	0.0183959	YMC2
orf19.1709	897.168	741.497	1052.84	0.505424	0.164497	3.07254	0.00212245	0.0185421	orf19.1709
orf19.4330	152.749	101.63	203.868	1.00631	0.327732	3.07052	0.00213685	0.0186249	orf19.4330
orf19.2568	15442.5	13739.4	17145.7	0.319551	0.104075	3.07039	0.00213781	0.0186249	IFU5
orf19.4864	417.382	343.58	491.183	0.516606	0.168328	3.06903	0.00214752	0.0186324	orf19.4864
orf19.7153	841.053	980.507	701.599	-0.48363	0.157573	-3.06924	0.00214605	0.0186324	orf19.7153
orf19.5771	2287.55	2581.5	1993.59	-0.373105	0.121563	-3.06923	0.00214614	0.0186324	PBP2
orf19.5232	216.918	276.061	157.774	-0.805832	0.262685	-3.06768	0.00215729	0.0186916	CSI2
orf19.2299	159.537	202.928	116.146	-0.805796	0.263032	-3.0635	0.00218768	0.0189161	orf19.2299
orf19.5228	5789.97	4962.19	6617.74	0.415456	0.135624	3.06329	0.00218919	0.0189161	RIB3
orf19.4679	4382.5	5088.24	3676.76	-0.468937	0.153226	-3.06044	0.00221013	0.019071	AGP2
orf19.1336.2	2080.16	1760.95	2399.37	0.446625	0.145983	3.05943	0.00221759	0.0190833	orf19.1336.2
orf19.873.1	6471.7	5708.14	7235.26	0.342132	0.111818	3.05972	0.00221544	0.0190833	COX6
orf19.3574	272.346	216.935	327.756	0.595967	0.194864	3.05837	0.00222547	0.0191251	MDJ2
orf19.3469	837.779	963.188	712.371	-0.435959	0.142766	-3.05366	0.00226067	0.0194013	orf19.3469
orf19.2416.1	303.661	214	393.322	0.879977	0.288324	3.05204	0.00227292	0.0194536	MLC1
orf19.1562	14211.5	12566.5	15856.6	0.335544	0.109926	3.05245	0.00226985	0.0194536	orf19.1562
orf19.922	1104.44	959.833	1249.05	0.380004	0.124531	3.05148	0.00227714	0.0194634	ERG11
orf19.2768	3006.32	2407.92	3604.71	0.582456	0.191037	3.04891	0.00229675	0.0196045	AMS1
orf19.353	265.399	321.304	209.495	-0.616398	0.20221	-3.04831	0.00230133	0.0196172	ULP1
orf19.1413	883.976	767.296	1000.66	0.383165	0.125719	3.04779	0.0023053	0.0196245	YFH1
orf19.6757	1187.52	990.615	1384.43	0.483246	0.158647	3.04605	0.00231869	0.019712	GCY1
orf19.2715	225.951	279.909	171.993	-0.702901	0.230807	-3.0454	0.00232372	0.0197282	RPC53
orf19.6224	1089.38	937.613	1241.15	0.405104	0.13318	3.04178	0.00235181	0.0199399	orf19.6224
orf19.2236	617.691	760.664	474.718	-0.681526	0.224171	-3.04021	0.00236416	0.0200178	FHL1
orf19.4634	701.037	809.993	592.081	-0.452463	0.149045	-3.03575	0.00239942	0.0202424	orf19.4634
orf19.4024	1763.73	1514.16	2013.31	0.411485	0.135527	3.03619	0.00239592	0.0202424	RIB5
orf19.6637	15578.8	13462.2	17695.5	0.394519	0.129963	3.03564	0.00240028	0.0202424	orf19.6637
orf19.6873.1	927.736	1081.48	773.996	-0.483291	0.159444	-3.0311	0.00243668	0.0205219	KTI11
orf19.4886	171.111	103.371	238.852	1.21019	0.399815	3.02687	0.002471	0.0207833	orf19.4886
orf19.1934	437.997	516.737	359.257	-0.525647	0.173712	-3.02597	0.00247835	0.0208175	HST3
orf19.1089	730.693	578.318	883.068	0.610989	0.202197	3.02175	0.00251318	0.021082	PEX11
orf19.1744	245.961	188.083	303.84	0.69193	0.229181	3.01914	0.0025349	0.021208	HEM4
orf19.2311	3095.3	3472.8	2717.79	-0.353486	0.117081	-3.01915	0.00253483	0.021208	RPL82
orf19.3175	3891.99	3446.67	4337.31	0.331502	0.109908	3.01617	0.00255988	0.0213887	orf19.3175
orf19.5491	47.0396	26.2625	67.8167	1.37477	0.456149	3.01386	0.00257948	0.0214674	orf19.5491
orf19.4784	5481.64	4543.47	6419.81	0.498845	0.165485	3.01444	0.00257458	0.0214674	CRP1
orf19.3402	1505.75	1319.22	1692.27	0.3591	0.11914	3.01411	0.00257734	0.0214674	FPG1
orf19.3124	2869.87	3224.8	2514.94	-0.359003	0.119426	-3.00607	0.00264647	0.0219959	orf19.3124
orf19.2178	872.971	1008.91	737.035	-0.453208	0.150904	-3.00328	0.00267082	0.0221692	MRS4
orf19.5884	479.928	559.918	399.939	-0.485287	0.161805	-2.99921	0.00270677	0.0224382	orf19.5884
orf19.2970	8066.38	9375.8	6756.95	-0.472686	0.157663	-2.99807	0.00271697	0.0224932	LYS2
orf19.7460	130.246	165.569	94.9221	-0.804874	0.268983	-2.99228	0.00276899	0.0228939	orf19.7460
orf19.4525	3160.27	2790.19	3530.36	0.339415	0.113492	2.99065	0.00278388	0.022987	orf19.4525
orf19.1233	1772.87	2075.46	1470.27	-0.497834	0.166557	-2.98898	0.00279913	0.0230828	ADE4
orf19.1336	7044.53	6308.01	7781.05	0.302853	0.101349	2.98823	0.00280598	0.0231092	PUP3
orf19.4628	911.321	1039.54	783.106	-0.408622	0.136937	-2.98401	0.00284502	0.0234002	orf19.4628
orf19.4355	156.84	197.877	115.803	-0.770722	0.258582	-2.98058	0.00287707	0.0236331	orf19.4355
orf19.6994	10862.7	8902.36	12823.1	0.526422	0.176757	2.97822	0.00289924	0.0237742	BAT22
orf19.5418	779.99	892.519	667.461	-0.419285	0.140796	-2.97796	0.00290177	0.0237742	orf19.5418
orf19.7359	11078.9	9931.78	12226.1	0.299803	0.100711	2.97687	0.00291207	0.0238278	CRZ1
tR(CCU)1	216.781	150.488	283.075	0.913105	0.306999	2.9743	0.00293661	0.0239975	tR%28CCU%291
orf19.967	388.814	465.088	312.54	-0.571845	0.192331	-2.97324	0.00294674	0.0240492	orf19.967
orf19.5642	11796.8	10420.9	13172.7	0.338142	0.113759	2.97244	0.00295439	0.0240806	orf19.5642
orf19.4833	46265.8	41300.6	51231	0.310873	0.104788	2.96669	0.00301019	0.0245038	MLS1
orf19.7041	661.85	767.512	556.187	-0.463725	0.156481	-2.96346	0.00304202	0.024731	orf19.7041
orf19.6340	1452.5	1660.7	1244.31	-0.416174	0.140573	-2.96055	0.00307085	0.0249334	orf19.6340
orf19.6696	1894.98	1661.7	2128.27	0.357197	0.120743	2.95833	0.0030931	0.0250818	TIM9
orf19.2047	2633.14	2150.83	3115.46	0.534908	0.18088	2.95725	0.00310393	0.0251375	orf19.2047
orf19.1367.1	1376.8	1145.1	1608.5	0.490688	0.166062	2.95485	0.00312824	0.0253019	orf19.1367.1
orf19.6309	309.573	372.722	246.425	-0.597349	0.202209	-2.95411	0.0031357	0.025326	MSS11
orf19.839	303.078	361.158	244.998	-0.560036	0.189601	-2.95377	0.00313922	0.025326	orf19.839
orf19.6602	1352.78	1147.59	1557.98	0.441157	0.149377	2.9533	0.00314393	0.0253317	orf19.6602
orf19.2619	568.589	476.756	660.423	0.470945	0.159545	2.95181	0.00315921	0.0254224	PHO113
orf19.3019	519.502	601.832	437.172	-0.461127	0.156241	-2.95139	0.00316348	0.0254244	orf19.3019
orf19.3077	3951.06	4400.59	3501.53	-0.329914	0.111833	-2.95006	0.00317716	0.025502	VID21
orf19.3185	1314.27	1479.22	1149.32	-0.364185	0.123473	-2.9495	0.00318289	0.0255156	orf19.3185
orf19.6041	2342.23	2801.02	1883.44	-0.573004	0.194448	-2.94683	0.00321053	0.0256397	RPO41
orf19.1783	2082.21	1787.37	2377.04	0.410855	0.139387	2.94759	0.00320257	0.0256397	YOR1
orf19.2261	1768.83	1567.15	1970.51	0.330432	0.112126	2.94697	0.00320905	0.0256397	orf19.2261
orf19.1986	5479.72	6360.98	4598.47	-0.46825	0.15897	-2.94553	0.00322405	0.0257151	ARO2
orf19.5802	229.17	275.906	182.434	-0.598187	0.203604	-2.93799	0.0033035	0.0263157	orf19.5802
orf19.5622	3182.64	2698.56	3666.72	0.442639	0.150766	2.93593	0.00332554	0.0264579	GLC3
orf19.3429	424.574	518.684	330.463	-0.651741	0.222019	-2.93552	0.00332985	0.0264589	FGR47
orf19.3099	2861.86	3329.67	2394.06	-0.476262	0.162427	-2.93217	0.00336607	0.0266797	TRP4
orf19.438	603.305	689.215	517.396	-0.414282	0.141276	-2.93244	0.00336307	0.0266797	orf19.438
orf19.2800	545.006	414.516	675.495	0.706112	0.240873	2.93146	0.00337368	0.0267066	orf19.2800
orf19.980	2481.74	2927.13	2036.35	-0.523866	0.178758	-2.93059	0.00338322	0.0267486	orf19.980
orf19.1604	2573.64	2859.24	2288.04	-0.321395	0.109787	-2.92745	0.00341751	0.0269859	orf19.1604
orf19.2774	695.49	795.239	595.742	-0.416938	0.142508	-2.92572	0.0034366	0.0271029	LAB5
orf19.7277	732.45	621.52	843.381	0.440628	0.150689	2.92409	0.00345467	0.0271786	orf19.7277
orf19.7254	912.854	1046.02	779.685	-0.4247	0.145242	-2.92408	0.00345479	0.0271786	orf19.7254
orf19.1026	314.521	388.309	240.733	-0.690754	0.236317	-2.923	0.00346673	0.0272386	orf19.1026
orf19.3149	7188.32	6397.06	7979.58	0.318991	0.109176	2.92181	0.00348004	0.0273093	LSP1
orf19.5864	478.359	562.647	394.071	-0.514216	0.176079	-2.92038	0.0034961	0.0273674	URK1
orf19.2187	991.456	1117.93	864.98	-0.370049	0.126712	-2.92038	0.003496	0.0273674	ALG7
orf19.7329	6046.71	5227.88	6865.54	0.393281	0.134712	2.91942	0.00350685	0.0273906	orf19.7329
orf19.697	2597.74	2327.11	2868.37	0.30157	0.103301	2.91934	0.00350774	0.0273906	orf19.697
orf19.4631	12101.8	10796.1	13407.4	0.312568	0.107087	2.91882	0.00351356	0.0274023	ERG251
orf19.3954.1	218.105	170.741	265.468	0.636302	0.21815	2.91681	0.00353629	0.0275456	orf19.3954.1
orf19.2570	782.783	661.469	904.098	0.450329	0.15464	2.91211	0.00358994	0.0279291	MCI4
orf19.4849	2382.21	2686.61	2077.82	-0.371069	0.127494	-2.91047	0.00360881	0.0280415	orf19.4849
orf19.5734	603.253	697.26	509.247	-0.453069	0.155717	-2.90957	0.00361924	0.0280879	POP2
orf19.663	325.347	397.013	253.682	-0.647693	0.22268	-2.90862	0.00363023	0.0281387	GIN4
orf19.4518	513.167	593.378	432.956	-0.45529	0.156631	-2.90678	0.00365172	0.0282512	orf19.4518
orf19.3751	1227.83	1391.51	1064.16	-0.387218	0.13322	-2.90661	0.00365367	0.0282512	orf19.3751
orf19.5959	818.274	992.753	643.796	-0.624968	0.215077	-2.90579	0.00366328	0.0282564	NOP14
orf19.7545	346.932	410.416	283.449	-0.535192	0.184162	-2.90609	0.00365975	0.0282564	orf19.7545
orf19.4436	2750.15	2344.22	3156.08	0.429283	0.147792	2.90464	0.00367672	0.0283255	GPX3
orf19.1723	2661.58	2312.24	3010.92	0.380719	0.131147	2.90299	0.00369614	0.0284405	orf19.1723
orf19.3458	1025.89	870.457	1181.31	0.44127	0.152216	2.89897	0.00374387	0.0287379	orf19.3458
orf19.84	24601.6	21852.9	27350.4	0.323749	0.111665	2.89928	0.00374017	0.0287379	CAN3
orf19.7088	329.634	405.262	254.006	-0.67351	0.232361	-2.89855	0.00374888	0.0287414	orf19.7088
orf19.2045	1164.91	1389.56	940.264	-0.564206	0.194771	-2.89676	0.00377039	0.0288713	orf19.2045
orf19.6442	1159.45	1306.85	1012.04	-0.368566	0.12737	-2.89367	0.00380766	0.0291215	PRP8
orf19.3583	1036.86	1168.35	905.371	-0.367364	0.12702	-2.89217	0.00382595	0.029226	orf19.3583
orf19.1575	1629.65	1834.18	1425.12	-0.364117	0.125939	-2.89121	0.00383759	0.0292795	PRS1
orf19.1901	914.993	1059.52	770.47	-0.460533	0.159372	-2.88966	0.00385655	0.0293888	MCM3
orf19.6166	384.044	448.507	319.58	-0.489397	0.169443	-2.88827	0.00387361	0.0294833	orf19.6166
orf19.3563	146.682	187.901	105.464	-0.833543	0.288781	-2.88641	0.0038966	0.0296226	orf19.3563
orf19.6058	1130.14	953.642	1306.65	0.455057	0.157713	2.88535	0.00390976	0.029687	GLO1
orf19.550	13654.2	11866.5	15441.8	0.380005	0.131845	2.88221	0.00394894	0.0299485	PDX3
orf19.5615	316.208	260.034	372.381	0.517773	0.179702	2.88128	0.00396062	0.0300011	AYR2
orf19.2585	128.329	85.5937	171.064	1.00331	0.348366	2.88005	0.0039761	0.0300823	orf19.2585
orf19.6997	690.359	581.837	798.88	0.45744	0.158888	2.87901	0.00398928	0.030088	ATO5
orf19.2215	576.431	663.727	489.135	-0.439876	0.152757	-2.87959	0.00398196	0.030088	GLE1
orf19.700	1617.29	1394.5	1840.08	0.400019	0.138951	2.87886	0.00399112	0.030088	SEO1
orf19.2738	1755.06	1407.98	2102.13	0.578498	0.201027	2.87772	0.00400562	0.0301467	SUL2
orf19.3170	684.973	780.936	589.011	-0.406569	0.141293	-2.8775	0.00400844	0.0301467	orf19.3170
orf19.4848	1157.93	1290.71	1025.16	-0.332366	0.115572	-2.87584	0.00402953	0.0302694	SKI3
orf19.3356	192.586	150.076	235.096	0.646805	0.224997	2.87473	0.00404376	0.0303296	ESP1
orf19.7297	5643.94	5066.91	6220.96	0.296027	0.102985	2.87446	0.00404714	0.0303296	orf19.7297
orf19.6968	950.813	1141.05	760.576	-0.58606	0.203961	-2.8734	0.00406082	0.0303602	orf19.6968
orf19.3555	1962.45	2177.12	1747.77	-0.316984	0.110346	-2.87265	0.00407043	0.0303602	BUD14
orf19.3670	18389.4	16531.1	20247.7	0.292596	0.10184	2.87308	0.00406495	0.0303602	GAL1
orf19.4960	6146.94	6729.1	5564.77	-0.274123	0.0954237	-2.87269	0.00406992	0.0303602	orf19.4960
orf19.6565	868.437	737.78	999.094	0.436718	0.152123	2.87081	0.00409415	0.0305012	orf19.6565
orf19.6690	2104.13	1878	2330.26	0.311157	0.10848	2.86834	0.00412628	0.0307044	orf19.6690
orf19.1943	73.0457	100.125	45.9658	-1.11816	0.389972	-2.86727	0.00414024	0.030772	orf19.1943
orf19.4802	3742.74	3298.84	4186.64	0.344033	0.120064	2.86542	0.00416462	0.030917	FTH1
orf19.201	1158.45	973.572	1343.33	0.464915	0.162367	2.86336	0.00419169	0.0310814	orf19.201
orf19.6652	344.687	410.878	278.496	-0.562557	0.196518	-2.86262	0.00420152	0.0311178	DBP8
orf19.6816	2975.96	2461.6	3490.32	0.504086	0.176224	2.86049	0.00422989	0.031281	orf19.6816
orf19.5842	565.249	473.225	657.274	0.474172	0.165782	2.86022	0.00423344	0.031281	orf19.5842
orf19.2622	1297.19	1458.61	1135.78	-0.360897	0.126227	-2.85911	0.00424828	0.031354	YPT31
orf19.307	712.698	809.853	615.542	-0.395997	0.138544	-2.85828	0.00425946	0.0313999	orf19.307
orf19.2711	690.081	794.99	585.171	-0.442207	0.155194	-2.84939	0.00438033	0.0322533	orf19.2711
orf19.327	976.361	858.694	1094.03	0.349439	0.122714	2.84759	0.00440518	0.0323986	HTA3
orf19.5736	1337.87	1534.51	1141.23	-0.427856	0.150306	-2.84657	0.00441924	0.0324643	ALS5
orf19.2608	26201.8	22308	30095.6	0.432028	0.151909	2.84398	0.00445533	0.0326914	ADH5
orf19.7068	250.217	299.949	200.484	-0.581495	0.204499	-2.84352	0.00446188	0.0327015	MAC1
orf19.5253	470.412	553.447	387.377	-0.516039	0.18153	-2.84272	0.00447306	0.0327455	orf19.5253
orf19.6217	1441.73	1680.38	1203.08	-0.482713	0.169897	-2.84121	0.00449424	0.0328246	PGA63
orf19.3894	588.485	682.907	494.062	-0.467898	0.164675	-2.84135	0.00449231	0.0328246	orf19.3894
orf19.6116	3467.92	2986.41	3949.42	0.403457	0.142135	2.83854	0.00453199	0.0330621	GLK4
orf19.429	1000.88	1138.75	863.009	-0.400796	0.141221	-2.83808	0.00453862	0.0330724	orf19.429
orf19.1441	662.998	758.351	567.645	-0.418206	0.147377	-2.83766	0.00454457	0.0330776	orf19.1441
orf19.748	709.667	806.658	612.676	-0.397414	0.140162	-2.83539	0.00457692	0.0332748	orf19.748
orf19.3127	2416.58	2752.51	2080.65	-0.404121	0.142689	-2.83218	0.00462325	0.033573	CZF1
orf19.2193	3440.37	3773.66	3107.07	-0.280462	0.0991395	-2.82896	0.00466991	0.0338729	PRS5
orf19.3924	660.275	512.735	807.816	0.656955	0.232289	2.82819	0.00468127	0.0338776	orf19.3924
orf19.6324	20145.4	17852.1	22438.7	0.329877	0.116636	2.82825	0.00468026	0.0338776	VID27
orf19.7569	6436.77	7153.08	5720.46	-0.322351	0.114103	-2.82508	0.00472691	0.0341688	SIK1
orf19.2473	882.365	996.121	768.609	-0.374603	0.132679	-2.82339	0.0047519	0.0342711	orf19.2473
orf19.7250	2555.4	2242.84	2867.97	0.354464	0.125529	2.82375	0.00474653	0.0342711	orf19.7250
orf19.6688	23085.9	25680.6	20491.3	-0.325703	0.115388	-2.82267	0.00476258	0.034309	orf19.6688
orf19.3150	2857.76	2478.46	3237.07	0.38504	0.136485	2.82113	0.00478551	0.034435	GRE2
orf19.4062	962.274	1110.7	813.849	-0.449504	0.159399	-2.81999	0.00480248	0.0345179	TRY2
orf19.1639	401.58	319.343	483.817	0.600819	0.213163	2.81859	0.00482352	0.0346297	orf19.1639
orf19.1992	79.9342	104.489	55.3796	-0.915401	0.325521	-2.81211	0.00492175	0.0352949	SIR2
orf19.2222	1391.47	1554.23	1228.7	-0.339178	0.120642	-2.81145	0.00493195	0.0353279	orf19.2222
orf19.2903	166.535	127.389	205.68	0.68964	0.245448	2.80972	0.00495846	0.0354776	AGO1
orf19.2041	637.402	754.692	520.112	-0.537904	0.19155	-2.80817	0.00498243	0.0355889	orf19.2041
orf19.568	2993.08	3291.71	2694.45	-0.288929	0.102895	-2.80798	0.00498526	0.0355889	SPE2
orf19.4290	897.68	1020.93	774.433	-0.399358	0.142265	-2.80713	0.00499847	0.035643	TRR1
orf19.1791	522.026	599.495	444.558	-0.431598	0.153867	-2.80501	0.00503144	0.0358377	orf19.1791
orf19.7643	2825.62	2450.57	3200.67	0.385351	0.137445	2.80368	0.00505229	0.0359457	orf19.7643
orf19.1447	101.107	129.19	73.0233	-0.823771	0.293976	-2.80217	0.00507601	0.0360334	orf19.1447
orf19.6321	689.278	581.245	797.311	0.455901	0.162683	2.80239	0.00507247	0.0360334	PGA48
orf19.401	1824.67	2013.6	1635.73	-0.299881	0.107101	-2.79999	0.00511035	0.0362365	TCP1
orf19.6424	2010.13	1804.35	2215.9	0.29639	0.105936	2.79781	0.00514499	0.0364413	orf19.6424
orf19.5126	1024.31	1204.77	843.849	-0.514152	0.183972	-2.79474	0.00519421	0.0367192	orf19.5126
orf19.2190	1520.19	1700.5	1339.87	-0.343708	0.122989	-2.79463	0.00519584	0.0367192	VRP1
orf19.7548	225.497	280.837	170.156	-0.722887	0.258761	-2.79365	0.00521171	0.0367492	MED21
orf19.3141	1050.86	1208.08	893.632	-0.434853	0.15564	-2.79396	0.00520662	0.0367492	orf19.3141
orf19.168	247.724	296.334	199.115	-0.574707	0.205775	-2.7929	0.00522385	0.0367938	orf19.168
orf19.4337	545.606	454.464	636.749	0.486562	0.174325	2.79112	0.00525254	0.0369137	orf19.4337
orf19.964	892.459	1012.3	772.621	-0.390365	0.139847	-2.79138	0.00524839	0.0369137	SMC4
orf19.6858	266.074	339.659	192.49	-0.817851	0.293166	-2.78972	0.00527544	0.0370335	EDC3
orf19.1252	26958.2	24405.3	29511	0.274042	0.0982938	2.78799	0.00530363	0.0371901	YME1
orf19.5566	155.601	197.865	113.337	-0.803986	0.288576	-2.78604	0.00533555	0.0373725	orf19.5566
orf19.3885	117.315	85.5426	149.088	0.801229	0.287792	2.78405	0.00536842	0.0375611	orf19.3885
orf19.2602	1018.7	900.688	1136.71	0.335669	0.120649	2.78218	0.0053995	0.0377369	OPT1
orf19.5620	3325.77	2965.24	3686.3	0.314195	0.113073	2.7787	0.00545774	0.0381018	orf19.5620
orf19.6317	611.313	695.112	527.513	-0.397766	0.143183	-2.77802	0.00546913	0.0381392	ADE6
orf19.3151	852.658	735.441	969.875	0.39885	0.143631	2.7769	0.00548795	0.0382283	orf19.3151
orf19.6406	2152.34	1878.36	2426.32	0.369747	0.13317	2.77651	0.00549466	0.0382329	orf19.6406
orf19.516	820.368	720.484	920.253	0.353061	0.127222	2.77516	0.0055175	0.0383496	orf19.516
orf19.4275	380.26	457.271	303.248	-0.594023	0.214126	-2.77417	0.00553425	0.0383817	RAD9
orf19.1396	654.837	749.736	559.939	-0.421677	0.151988	-2.77442	0.00553009	0.0383817	orf19.1396
orf19.2191.1	251.919	303.308	200.531	-0.595151	0.214644	-2.77274	0.00555861	0.0385084	orf19.2191.1
orf19.6769	1195.76	1389.05	1002.48	-0.471245	0.170074	-2.77083	0.0055914	0.0386457	orf19.6769
orf19.4278	1385.83	1561.53	1210.14	-0.367543	0.132662	-2.77052	0.00559675	0.0386457	orf19.4278
orf19.5876	24785	22356.7	27213.3	0.283575	0.102339	2.77094	0.00558954	0.0386457	orf19.5876
orf19.2507	541.987	617.35	466.624	-0.403398	0.145645	-2.76975	0.00561	0.038695	ARP9
orf19.5929	150.468	187.615	113.321	-0.725301	0.261956	-2.76879	0.00562644	0.0387238	orf19.5929
orf19.708	207.371	254.098	160.644	-0.661283	0.238806	-2.76912	0.00562074	0.0387238	orf19.708
orf19.3148	637.033	730.48	543.585	-0.426997	0.154263	-2.76799	0.00564039	0.0387777	orf19.3148
orf19.2828	110.654	83.3176	137.991	0.727553	0.263039	2.76595	0.00567578	0.0389786	orf19.2828
orf19.2967	2459.08	2729.85	2188.32	-0.319136	0.115398	-2.76552	0.00568326	0.0389877	TIF34
orf19.3585	243.987	305.52	182.454	-0.743874	0.269088	-2.76442	0.00570235	0.0390762	orf19.3585
orf19.3978	65.3334	91.5094	39.1574	-1.22843	0.444784	-2.76185	0.00574745	0.0393426	orf19.3978
orf19.6415.1	4924.53	4223.94	5625.13	0.413287	0.149754	2.75977	0.00578424	0.0395517	orf19.6415.1
orf19.4494	659.153	535.775	782.531	0.545528	0.197863	2.75711	0.00583152	0.0397454	KTR2
orf19.1055	6284.93	5390.55	7179.31	0.413492	0.149992	2.75676	0.00583771	0.0397454	CDC3
orf19.542.2	1916.48	1662.71	2170.25	0.384627	0.13951	2.75699	0.00583361	0.0397454	MIM1
orf19.5834	1884.53	2124.79	1644.27	-0.370337	0.13433	-2.75693	0.0058347	0.0397454	orf19.5834
orf19.5514	1136.25	944.307	1328.2	0.492792	0.178817	2.75585	0.00585399	0.0397706	orf19.5514
orf19.6362	2384.87	2699.68	2070.07	-0.383389	0.139105	-2.7561	0.00584943	0.0397706	SPA2
orf19.4861.1	313.738	260.165	367.311	0.498421	0.181003	2.75366	0.00589337	0.0399952	orf19.4861.1
orf19.3527	1846.35	1574.89	2117.82	0.427117	0.155164	2.75269	0.00591082	0.0400707	CYT1
orf19.4222	490.177	561.267	419.087	-0.420842	0.152915	-2.75212	0.00592106	0.0400971	SST2
orf19.6492	2855.82	2564.19	3147.46	0.295725	0.107496	2.75103	0.00594087	0.0401882	orf19.6492
orf19.944	26732.2	23734.9	29729.5	0.324853	0.118199	2.74836	0.00598941	0.0404733	IFG3
orf19.4898	2097.46	1676.19	2518.73	0.587912	0.21397	2.74764	0.00600257	0.0404994	orf19.4898
orf19.24	2332.67	2059.81	2605.53	0.339342	0.123527	2.7471	0.00601248	0.0404994	RTA2
orf19.4380.1	3549.73	3220.88	3878.58	0.268011	0.0975545	2.7473	0.00600884	0.0404994	orf19.4380.1
orf19.3815	5489	6082.33	4895.68	-0.31328	0.114141	-2.74466	0.00605728	0.0407577	orf19.3815
orf19.6718	421.505	496.233	346.777	-0.515607	0.187885	-2.74427	0.00606462	0.0407638	orf19.6718
orf19.2360	4631.35	5465.69	3797.02	-0.525749	0.191699	-2.74257	0.00609599	0.0408512	URA2
orf19.446.2	624.816	530.466	719.165	0.438542	0.159909	2.74245	0.00609819	0.0408512	orf19.446.2
orf19.2266	1112.37	1256.49	968.245	-0.376442	0.137279	-2.74217	0.00610346	0.0408512	orf19.2266
orf19.4174	1969.28	1738.82	2199.74	0.339095	0.123624	2.74296	0.00608885	0.0408512	orf19.4174
orf19.7452	73.9153	97.8573	49.9734	-0.968632	0.353395	-2.74093	0.00612657	0.0409564	orf19.7452
orf19.1361	773.155	897.825	648.485	-0.469868	0.171445	-2.74063	0.00613213	0.0409564	TIM23
orf19.4982	1164.58	1006.55	1322.6	0.393711	0.143779	2.7383	0.00617579	0.0412045	orf19.4982
orf19.6852.1	1097.4	860.612	1334.19	0.633377	0.23138	2.73739	0.00619286	0.0412749	orf19.6852.1
orf19.1047	340.359	414.637	266.081	-0.639882	0.23379	-2.737	0.00620026	0.0412807	ERB1
orf19.6694	1094.84	1243.62	946.063	-0.395129	0.144391	-2.73652	0.00620921	0.0412968	orf19.6694
orf19.5905	215.147	271.594	158.699	-0.77332	0.282961	-2.73296	0.00627681	0.0417004	orf19.5905
orf19.1854	1214.89	1048.37	1381.41	0.398527	0.14584	2.73263	0.00628309	0.0417004	HHF22
orf19.1755	1026.26	1183.77	868.738	-0.446852	0.163669	-2.73022	0.00632927	0.041963	SET2
orf19.4850	7974.03	7162.78	8785.28	0.294649	0.107963	2.72917	0.00634939	0.0420523	orf19.4850
orf19.7572	2005.08	2270.93	1739.23	-0.385238	0.14124	-2.72754	0.00638088	0.0422166	SPT7
orf19.2610	3035.92	2651.93	3419.91	0.36703	0.134627	2.72628	0.00640533	0.042334	orf19.2610
orf19.6133	777.438	886.987	667.888	-0.410294	0.150541	-2.72547	0.00642101	0.0423535	PIF1
orf19.4449	6995.06	6134.65	7855.47	0.356624	0.13085	2.72544	0.00642167	0.0423535	CCS1
orf19.225	602.036	520.695	683.378	0.392288	0.144129	2.72179	0.00649296	0.0427346	orf19.225
orf19.7341.1	19762.2	17843.6	21680.7	0.280974	0.103228	2.72188	0.00649109	0.0427346	orf19.7341.1
orf19.4444	1169.08	909.915	1428.24	0.651088	0.239714	2.71611	0.00660547	0.0434299	PHO15
orf19.5553	1062.27	924.516	1200.01	0.37646	0.13867	2.71479	0.00663175	0.0435575	orf19.5553
orf19.4845	686.74	561.276	812.204	0.533946	0.196722	2.71421	0.00664332	0.0435882	TVP18
orf19.4438	2697.95	2970.58	2425.31	-0.292508	0.107895	-2.71103	0.00670736	0.0439628	RME1
orf19.7276.1	1020.04	875.4	1164.68	0.412464	0.152329	2.70771	0.00677492	0.0443596	TLO4
orf19.2070	1037.35	1166.79	907.91	-0.361993	0.133725	-2.70699	0.00678959	0.0444097	orf19.2070
orf19.5210	480.024	563.02	397.029	-0.504095	0.18632	-2.70553	0.00681954	0.0445595	orf19.5210
orf19.558	826.947	983.9	669.993	-0.555397	0.205344	-2.70472	0.0068363	0.0446208	GUT1
orf19.909.1	565.985	484.153	647.818	0.420415	0.155457	2.70439	0.00684303	0.0446208	orf19.909.1
orf19.1414	2436.54	2041.58	2831.5	0.471849	0.17469	2.70107	0.00691171	0.0450222	orf19.1414
orf19.7097	1415.04	1261.96	1568.12	0.313153	0.115973	2.70024	0.006929	0.0450884	orf19.7097
orf19.6867	1056.58	890.292	1222.87	0.458661	0.169885	2.69982	0.0069376	0.0450979	orf19.6867
orf19.5486.1	711.175	587.42	834.93	0.507971	0.188242	2.69851	0.00696509	0.0452302	SMD2
orf19.6062	3461.76	3112.48	3811.04	0.292323	0.108387	2.69704	0.00699598	0.0453842	orf19.6062
orf19.687	263.106	311.043	215.169	-0.5328	0.197732	-2.69455	0.00704832	0.0456769	orf19.687
orf19.7022	1033.61	902.29	1164.93	0.369165	0.137072	2.69322	0.00707663	0.0458134	orf19.7022
orf19.930	94342	82591.7	106092	0.361247	0.134157	2.69272	0.00708714	0.0458345	PET9
orf19.5713	363.696	422.494	304.898	-0.470304	0.174709	-2.69192	0.00710411	0.0458973	YMX6
orf19.81	83.5748	108.835	58.3143	-0.900269	0.334525	-2.69119	0.00711983	0.045952	orf19.81
orf19.3792	1645.29	1824.27	1466.31	-0.314773	0.117149	-2.68694	0.00721108	0.0464935	orf19.3792
orf19.3878	1065.05	939.99	1190.12	0.340712	0.126822	2.68654	0.00721958	0.0465008	orf19.3878
orf19.4980	27234.3	22585.7	31883	0.497413	0.185376	2.68326	0.00729077	0.0469116	HSP70
orf19.6748	2651.76	2942.4	2361.13	-0.317668	0.118443	-2.68202	0.00731782	0.0470378	orf19.6748
orf19.3433	299.187	238.631	359.743	0.591809	0.221059	2.67716	0.00742502	0.0476784	OYE23
orf19.7546	348.846	424.491	273.2	-0.635167	0.237509	-2.67429	0.00748884	0.047999	orf19.7546
orf19.2753	568.5	662.436	474.563	-0.481682	0.18012	-2.67423	0.00749012	0.047999	ZCF15
orf19.5903	2472.48	2727.79	2217.18	-0.299263	0.111941	-2.67339	0.00750881	0.0480701	RAX1
orf19.2106	1765.9	1538.67	1993.14	0.373008	0.139547	2.673	0.0075177	0.0480783	orf19.2106
orf19.3103	2545.95	2855.77	2236.13	-0.353211	0.132207	-2.67164	0.0075481	0.048224	orf19.3103
orf19.2661	556.98	461.266	652.695	0.501853	0.187918	2.6706	0.00757162	0.0483254	TLO34
orf19.1835	1577.6	1808.93	1346.26	-0.426814	0.159899	-2.66928	0.00760148	0.0484183	PEA2
orf19.2310.1	2589.37	2224.21	2954.52	0.409465	0.153388	2.66947	0.00759705	0.0484183	RPL29
orf19.376	720.762	621.318	820.207	0.401381	0.150572	2.66571	0.00768258	0.0488365	orf19.376
orf19.589	20101.3	18097.6	22104.9	0.288561	0.108241	2.66591	0.00767813	0.0488365	VPS21
orf19.4901	272.327	211.256	333.397	0.658664	0.247216	2.66433	0.00771421	0.0489884	orf19.4901
orf19.5308	81.0861	56.1144	106.058	0.918976	0.34515	2.66254	0.00775525	0.0491502	orf19.5308
orf19.7288	431.293	355.853	506.734	0.511505	0.192087	2.66288	0.0077475	0.0491502	orf19.7288
orf19.1964	533.306	457.597	609.015	0.413179	0.15527	2.66103	0.00779016	0.0493221	orf19.1964
orf19.5633	1533.46	1715.76	1351.15	-0.345084	0.129835	-2.65787	0.00786373	0.0497381	orf19.5633
orf19.1728	17.2802	7.10332	27.457	1.93826	0.729883	2.65558	0.00791725	0.0499303	orf19.1728
orf19.2917.1	342.699	280.738	404.661	0.528002	0.198829	2.65556	0.0079178	0.0499303	orf19.2917.1
orf19.1352	1891.96	1620.79	2163.13	0.416808	0.156918	2.65621	0.00790249	0.0499303	TIM22
orf19.1505	1937.81	1713.38	2162.24	0.335871	0.126552	2.654	0.00795433	0.0501107	orf19.1505
orf19.6248	531.752	441.891	621.613	0.493274	0.186043	2.6514	0.00801578	0.0503974	orf19.6248
orf19.3773	1144.45	1289.02	999.88	-0.367059	0.138437	-2.65146	0.00801451	0.0503974	CDL1
orf19.422	751.529	842.375	660.682	-0.350449	0.13221	-2.65071	0.0080323	0.0504511	SPT20
orf19.2494	232.466	282.901	182.03	-0.638608	0.241036	-2.64943	0.0080628	0.0505925	orf19.2494
orf19.2945	265.07	308.926	221.214	-0.481474	0.181804	-2.64832	0.00808936	0.0507088	PUT4
orf19.2320	557.323	656.979	457.667	-0.522661	0.197641	-2.64449	0.00818145	0.0512353	orf19.2320
orf19.1754	213.497	171.979	255.014	0.56969	0.215603	2.64231	0.0082343	0.0514835	CMK2
orf19.6272	2983.03	2676.62	3289.44	0.297491	0.112593	2.64218	0.00823736	0.0514835	orf19.6272
orf19.5326	2722.85	3017.58	2428.13	-0.31369	0.118772	-2.64112	0.00826326	0.0515944	orf19.5326
orf19.1310	328.734	389.334	268.134	-0.539892	0.204496	-2.6401	0.00828809	0.0516984	orf19.1310
orf19.3177	506.982	579.506	434.458	-0.415397	0.157618	-2.63546	0.00840228	0.0523591	orf19.3177
orf19.3363	4094.1	3618.64	4569.57	0.336833	0.127836	2.63488	0.00841673	0.0523975	VTC4
orf19.7614	187.044	144.012	230.077	0.677796	0.257428	2.63295	0.0084646	0.0525933	orf19.7614
orf19.3644	2228.7	2553.41	1904	-0.423805	0.160962	-2.63294	0.00846482	0.0525933	orf19.3644
orf19.4437	1441.71	1593.06	1290.36	-0.304109	0.115561	-2.63158	0.00849896	0.0527536	orf19.4437
orf19.4325	237.419	179.007	295.831	0.726474	0.276176	2.63048	0.0085265	0.0528726	orf19.4325
orf19.6369	582.351	689.917	474.785	-0.538804	0.204936	-2.62914	0.00856023	0.0529296	RIO2
orf19.6244	393.214	450.613	335.816	-0.423851	0.161215	-2.62911	0.00856078	0.0529296	orf19.6244
orf19.7382	3415.65	3881.76	2949.54	-0.396214	0.150666	-2.62974	0.00854494	0.0529296	CAM1
orf19.7363	1549.17	1785.28	1313.05	-0.443792	0.168935	-2.627	0.00861416	0.0529491	KRE6
orf19.2265	727.59	835.667	619.514	-0.432883	0.164703	-2.62826	0.00858229	0.0529491	orf19.2265
orf19.1697	897.498	1028.02	766.972	-0.423001	0.161016	-2.62707	0.00861245	0.0529491	orf19.1697
orf19.4223	7101.17	7892.64	6309.71	-0.32307	0.122969	-2.62724	0.00860801	0.0529491	GCD11
orf19.5938	1543.79	1708.67	1378.91	-0.309453	0.117781	-2.62737	0.0086049	0.0529491	SEN1
orf19.3428	2337.51	2582.87	2092.14	-0.304256	0.115759	-2.62836	0.00857972	0.0529491	orf19.3428
orf19.6749	3264.12	3690.67	2837.57	-0.379501	0.144509	-2.62614	0.00863592	0.0530131	KRS1
orf19.7021	31978.7	29011.6	34945.8	0.268501	0.10225	2.62593	0.00864134	0.0530131	GPH1
orf19.3752	1962.39	1738.75	2186.02	0.329949	0.125688	2.62513	0.00866154	0.0530855	RAD51
orf19.5030	1547.42	1314.97	1779.86	0.437265	0.166692	2.62318	0.00871123	0.0533383	DOS2
orf19.1611	430.727	362.5	498.953	0.461478	0.175978	2.62236	0.00873236	0.053416	orf19.1611
orf19.1718	407.348	324.025	490.672	0.599708	0.2288	2.6211	0.00876458	0.0535096	ZCF8
orf19.4393	1741.92	1527.53	1956.32	0.356855	0.136133	2.62137	0.00875783	0.0535096	CIT1
orf19.6730	296.324	349.046	243.603	-0.519102	0.198334	-2.61731	0.00886264	0.0540387	orf19.6730
orf19.5685	4773.91	5499.08	4048.74	-0.441888	0.168847	-2.61709	0.00886833	0.0540387	THS1
orf19.2795	344.709	410.962	278.456	-0.562107	0.214837	-2.61644	0.0088853	0.05409	LHP1
orf19.2256	336.456	398.363	274.548	-0.538868	0.206032	-2.61546	0.00891067	0.0541923	orf19.2256
orf19.1268	140.793	104.334	177.253	0.762493	0.291571	2.61512	0.00891968	0.054195	orf19.1268
orf19.3455	64.1822	88.0166	40.3477	-1.12929	0.432013	-2.61402	0.00894835	0.054317	orf19.3455
orf19.4818	676.696	805.187	548.205	-0.555835	0.21271	-2.61311	0.00897223	0.0544097	orf19.4818
orf19.640	209.446	251.591	167.301	-0.588611	0.225415	-2.61123	0.00902168	0.0546572	orf19.640
orf19.2863.1	1892.7	1692.08	2093.33	0.307251	0.11768	2.61089	0.00903058	0.0546588	ERV1
orf19.913.2	930.919	808.764	1053.07	0.380578	0.14584	2.60956	0.00906593	0.0548203	orf19.913.2
orf19.7072	466.921	545.616	388.226	-0.492131	0.188796	-2.60668	0.00914245	0.0552302	PEL1
orf19.2131	9334.09	8444.92	10223.3	0.275698	0.105824	2.60526	0.00918035	0.0554062	orf19.2131
orf19.2863	1004.68	779.549	1229.82	0.658567	0.252927	2.60379	0.00921996	0.0555922	orf19.2863
orf19.4517	1037.7	1152.69	922.708	-0.321291	0.123487	-2.60181	0.00927332	0.0558607	orf19.4517
orf19.2034	3.99663	0.293841	7.69942	4.55773	1.75239	2.60087	0.00929872	0.0559489	orf19.2034
orf19.1473	25.2488	12.9995	37.4981	1.53003	0.588333	2.60062	0.00930565	0.0559489	orf19.1473
snR66	162.941	120.185	205.697	0.775782	0.2985	2.59893	0.00935141	0.0561706	snR66
orf19.3302	30423.5	27557.1	33290	0.272682	0.104936	2.59856	0.00936154	0.0561781	orf19.3302
orf19.3932.1	360.802	288.719	432.884	0.585346	0.225413	2.59677	0.00941048	0.0563653	orf19.3932.1
orf19.6135.1	793.949	685.781	902.116	0.396197	0.152573	2.59677	0.00941056	0.0563653	SMX4
orf19.171	5798.1	6663.18	4933.02	-0.433914	0.167154	-2.59589	0.00943465	0.0564562	DBP2
orf19.3235	268.257	211.51	325.005	0.620455	0.239059	2.5954	0.00944802	0.0564828	orf19.3235
snR44b	246.441	197.972	294.911	0.576903	0.222402	2.59397	0.0094875	0.0566652	snR44b
orf19.4123	2322.84	2561.59	2084.08	-0.297967	0.114884	-2.59363	0.00949673	0.0566668	orf19.4123
orf19.2584	234.043	185.935	282.15	0.601941	0.232292	2.59131	0.00956108	0.056997	OPT9
orf19.3564	257.251	322.283	192.219	-0.747393	0.288572	-2.58997	0.00959833	0.0571114	RPC40
orf19.3131	1057.29	838.91	1275.68	0.60412	0.23325	2.59001	0.00959744	0.0571114	OYE32
orf19.6756	3129.44	2803.83	3455.05	0.301313	0.116354	2.58963	0.00960778	0.0571139	orf19.6756
orf19.3462	1081.28	936.405	1226.15	0.3896	0.150511	2.58852	0.00963895	0.0572454	SAR1
orf19.1335	766.199	885.144	647.255	-0.452077	0.174802	-2.58622	0.00970343	0.0575487	orf19.1335
orf19.1625	1398.72	1226.22	1571.22	0.357043	0.138073	2.5859	0.00971248	0.0575487	orf19.1625
orf19.5006.1	12860.4	11692.9	14027.9	0.2627	0.101596	2.58573	0.00971732	0.0575487	orf19.5006.1
orf19.3615	484.712	392.55	576.874	0.556495	0.21537	2.5839	0.00976894	0.0577463	orf19.3615
orf19.5548	245.757	289.746	201.767	-0.522285	0.202121	-2.58402	0.00976551	0.0577463	LYS14
orf19.6507	994.499	1133.96	855.04	-0.406795	0.157488	-2.58302	0.00979394	0.0578368	orf19.6507
orf19.4737	3720.08	3310.82	4129.35	0.318775	0.123426	2.58272	0.00980253	0.0578368	TPO3
orf19.5384	734.045	634.393	833.696	0.393408	0.15254	2.57906	0.00990706	0.058399	CHS8
orf19.4248	1663.46	1436.78	1890.15	0.396091	0.153631	2.57819	0.00993196	0.0584913	orf19.4248
orf19.2660	277.289	329.024	225.555	-0.546182	0.212048	-2.57574	0.0100025	0.0585577	EAF3
orf19.3422	4226.25	3698.45	4754.04	0.362437	0.140647	2.57693	0.00996828	0.0585577	FMP27
orf19.6438	863.124	966.216	760.031	-0.346908	0.134663	-2.57612	0.00999167	0.0585577	orf19.6438
orf19.1364	1802.69	2009.2	1596.18	-0.332425	0.129005	-2.57683	0.00997105	0.0585577	orf19.1364
orf19.2371	3006.09	2695.22	3316.96	0.299492	0.116281	2.5756	0.0100067	0.0585577	orf19.2371
orf19.5248	2514.36	2761.95	2266.77	-0.285057	0.110678	-2.57555	0.010008	0.0585577	MSO1
orf19.7667	2070.04	2271.42	1868.67	-0.281421	0.109248	-2.57597	0.00999583	0.0585577	IAH1
orf19.6195	400.709	478.038	323.381	-0.565677	0.219664	-2.5752	0.0100183	0.0585637	orf19.6195
orf19.1945	6922.86	7840.78	6004.94	-0.385003	0.149552	-2.57437	0.0100423	0.0586497	AUR1
orf19.3220	630.412	723.354	537.47	-0.429665	0.166963	-2.57342	0.01007	0.0587276	orf19.3220
orf19.6817	1057.04	939.493	1174.59	0.322651	0.125386	2.57327	0.0100742	0.0587276	FCR1
orf19.6055	613.741	701.347	526.136	-0.415018	0.161322	-2.57261	0.0100935	0.0587317	orf19.6055
orf19.7296	67885.7	61758.9	74012.5	0.26113	0.101497	2.57279	0.0100881	0.0587317	orf19.7296
orf19.1889	1126.03	978.869	1273.19	0.379939	0.147807	2.57051	0.0101549	0.0590345	orf19.1889
orf19.6475	124.541	95.7001	153.381	0.682166	0.265543	2.56895	0.0102007	0.0592465	orf19.6475
orf19.6600	1838.33	1622.39	2054.26	0.340031	0.132435	2.56754	0.0102422	0.059433	orf19.6600
orf19.7027	13363.6	11766.7	14960.4	0.346509	0.13505	2.56579	0.0102943	0.0596803	orf19.7027
orf19.1509	196.965	245.686	148.245	-0.726832	0.283346	-2.56517	0.0103124	0.0597308	ROD1
orf19.2713	19.3654	30.5791	8.1516	-1.89707	0.73996	-2.56374	0.0103551	0.0598601	orf19.2713
snR70	107.291	80.319	134.264	0.742782	0.289756	2.56347	0.0103631	0.0598601	snR70
orf19.2711.1	218.816	173.187	264.445	0.611921	0.23865	2.56409	0.0103446	0.0598601	MED20
orf19.5933	965.821	835.073	1096.57	0.393804	0.153698	2.5622	0.0104012	0.0600252	orf19.5933
orf19.1296	327.157	263.325	390.989	0.57075	0.222798	2.56174	0.0104151	0.0600295	orf19.1296
orf19.874	1368.21	1186.75	1549.67	0.384384	0.150062	2.56151	0.0104219	0.0600295	orf19.874
orf19.3481	2012.88	2214.43	1811.32	-0.290105	0.113268	-2.56122	0.0104304	0.0600295	orf19.3481
orf19.4066	960.347	809.158	1111.54	0.458792	0.17919	2.56036	0.0104562	0.0601234	orf19.4066
orf19.4788	8629.21	9779.34	7479.08	-0.386986	0.151185	-2.55968	0.0104769	0.060133	ARG5%2C6
orf19.3206	1701.93	1897.98	1505.88	-0.333934	0.130451	-2.55985	0.0104718	0.060133	CCT7
orf19.7433	2398.79	2621.93	2175.65	-0.269176	0.105266	-2.5571	0.0105548	0.0605252	orf19.7433
orf19.6791	23382.9	21142.4	25623.4	0.277342	0.10854	2.55521	0.0106122	0.0607993	HHT1
orf19.5640	21919.4	19526.5	24312.3	0.316223	0.123785	2.55462	0.0106304	0.0608484	PEX5
orf19.5388	1007.21	887.445	1126.97	0.345394	0.135235	2.55402	0.0106486	0.0608973	SWD1
orf19.2937	576.614	503.622	649.606	0.36679	0.143635	2.55363	0.0106606	0.0609107	PMM1
orf19.3340	3975.38	3497.91	4452.85	0.348485	0.136504	2.55292	0.0106823	0.0609796	SOD2
orf19.1299	4940.28	4425.75	5454.81	0.301436	0.118107	2.55224	0.0107034	0.0610451	RPN6
orf19.2091	363.41	302.117	424.703	0.491354	0.192605	2.5511	0.0107384	0.0611896	orf19.2091
CaalfMp08	4.04926	8.09853	0	-5.33163	2.09309	-2.54725	0.0108575	0.0617784	COX1
orf19.6308	131.752	102.421	161.083	0.652448	0.256208	2.54656	0.0108791	0.0617784	orf19.6308
orf19.3679	569.899	467.095	672.702	0.527618	0.20716	2.54692	0.010868	0.0617784	orf19.3679
orf19.5686	1620.53	1338.51	1902.55	0.50788	0.199456	2.54633	0.0108863	0.0617784	orf19.5686
orf19.6582	8515.73	7799.53	9231.94	0.243253	0.0955361	2.54619	0.0108906	0.0617784	PRE10
orf19.1527	703.12	599.044	807.197	0.431406	0.169481	2.54546	0.0109134	0.0618526	orf19.1527
orf19.6314	342.717	393.576	291.858	-0.431789	0.169741	-2.54381	0.0109652	0.0620904	RPB8
orf19.3470	448.427	549.471	347.383	-0.662734	0.260766	-2.54149	0.0110381	0.0624471	orf19.3470
orf19.2496	1521.6	1350.15	1693.05	0.326445	0.128554	2.53935	0.0111059	0.0627745	ATO2
orf19.6193	2831.98	3110.31	2553.65	-0.284762	0.112206	-2.53785	0.0111535	0.0629874	TAF145
orf19.1998	367.616	303.969	431.263	0.505682	0.199319	2.53705	0.0111792	0.0630198	orf19.1998
orf19.5190	1217.08	1086.96	1347.21	0.309642	0.122045	2.53711	0.0111771	0.0630198	orf19.5190
orf19.2886	800.085	688.208	911.962	0.406544	0.160272	2.53659	0.0111939	0.0630468	CEK1
orf19.1927	510.474	584.372	436.576	-0.421951	0.166367	-2.53627	0.011204	0.0630475	SNM1
orf19.3281	641.434	548.529	734.339	0.421785	0.166492	2.53336	0.0112974	0.0635164	orf19.3281
orf19.1383	666.311	751.718	580.905	-0.371942	0.147137	-2.52786	0.0114759	0.0644626	orf19.1383
orf19.1250	282.981	329.164	236.799	-0.475829	0.188298	-2.527	0.0115042	0.0645603	orf19.1250
orf19.3942	333.456	387.529	279.384	-0.47075	0.18631	-2.52671	0.0115137	0.0645603	orf19.3942
orf19.2488	380.619	440.47	320.768	-0.457549	0.181206	-2.52503	0.0115689	0.0648127	FAL1
tK(UUU)3	4.47035	8.56533	0.375375	-4.456	1.76544	-2.52402	0.0116022	0.0649416	tK%28UUU%293
orf19.872	310.836	362.478	259.193	-0.483553	0.191611	-2.52362	0.0116155	0.0649583	orf19.872
orf19.6444	1110.42	1236.46	984.373	-0.329049	0.130424	-2.5229	0.011639	0.0650325	orf19.6444
orf19.1618.1	630.641	548.816	712.465	0.376527	0.14948	2.51891	0.011772	0.0657173	orf19.1618.1
orf19.5824	992.918	1125.27	860.561	-0.387439	0.15386	-2.51812	0.0117984	0.0658068	orf19.5824
orf19.3559	1338.02	1482.82	1193.23	-0.313317	0.124446	-2.51769	0.0118126	0.0658282	orf19.3559
orf19.305	973.417	1085.74	861.093	-0.334722	0.132969	-2.5173	0.0118259	0.0658443	orf19.305
orf19.1891	27537	24967.5	30106.5	0.270041	0.107303	2.51661	0.011849	0.0659144	2022-04-01
orf19.3130	671.793	778.903	564.683	-0.465021	0.184868	-2.51542	0.0118891	0.0660794	orf19.3130
orf19.6659	34037.6	30193.7	37881.4	0.327214	0.130169	2.51376	0.0119452	0.0663331	GAP6
orf19.4609	824.06	701.061	947.058	0.434054	0.172726	2.51297	0.0119721	0.066424	orf19.4609
orf19.5784	831.86	707.086	956.634	0.436741	0.173883	2.51169	0.0120155	0.0665481	AMO1
orf19.449	39563.5	36397.8	42729.2	0.231362	0.0921089	2.51183	0.0120106	0.0665481	orf19.449
orf19.4308	540.847	624.427	457.266	-0.449531	0.17908	-2.51022	0.0120655	0.0667085	HSL1
orf19.2947	3367.14	3022.7	3711.58	0.296213	0.117989	2.51051	0.0120555	0.0667085	SNZ1
orf19.3207	158.347	190.951	125.742	-0.604033	0.240733	-2.50914	0.0121024	0.0668541	CCN1
orf19.2062	238.611	192.44	284.783	0.56755	0.226539	2.5053	0.0122346	0.0675032	SOD4
orf19.1266	1625.81	1407.96	1843.66	0.389529	0.155513	2.5048	0.012252	0.0675032	orf19.1266
orf19.4013	993.089	871.642	1114.54	0.35519	0.1418	2.50487	0.0122496	0.0675032	orf19.4013
orf19.2132	3924.36	3436.16	4412.57	0.36099	0.144153	2.50421	0.0122723	0.0675567	orf19.2132
orf19.6552	1280.48	1144.01	1416.94	0.309137	0.123597	2.50116	0.0123787	0.0680826	orf19.6552
orf19.7326	1184.33	1313.26	1055.41	-0.315656	0.126301	-2.49925	0.0124458	0.0682944	orf19.7326
orf19.7509.1	4256.71	3813.76	4699.66	0.301303	0.12056	2.4992	0.0124475	0.0682944	ATP17
orf19.50	2833.22	2544.46	3121.97	0.295089	0.118076	2.49914	0.0124496	0.0682944	orf19.50
orf19.5194.1	105.431	74.2296	136.632	0.877274	0.351453	2.49614	0.0125554	0.0688156	orf19.5194.1
orf19.3704	504.512	595.441	413.582	-0.526908	0.211137	-2.49557	0.0125754	0.0688655	orf19.3704
orf19.95	190.402	147.438	233.366	0.66508	0.266582	2.49484	0.0126013	0.0689474	orf19.95
orf19.500	224.547	273.068	176.027	-0.634847	0.254548	-2.49402	0.0126305	0.0689877	orf19.500
orf19.1597	975.186	1084.99	865.381	-0.325825	0.130641	-2.49405	0.0126296	0.0689877	ABG1
orf19.940	3303.17	2978.15	3628.18	0.284617	0.114271	2.49072	0.0127484	0.0695715	BUD2
orf19.5886	2386.15	2078.85	2693.45	0.373918	0.150168	2.49001	0.0127741	0.0696519	CUP5
orf19.966	600.122	686.374	513.869	-0.418681	0.168213	-2.48899	0.0128106	0.0697535	DUS4
orf19.5657	1129.81	1265.22	994.41	-0.347984	0.139816	-2.48888	0.0128148	0.0697535	SWI1
orf19.4288	1135.78	1263.46	1008.1	-0.326211	0.131095	-2.48835	0.0128336	0.0697958	CTA7
orf19.3991	1363.14	1567.31	1158.97	-0.435985	0.17524	-2.48793	0.0128488	0.0698183	orf19.3991
orf19.5291	2306.27	2071.57	2540.97	0.294327	0.118365	2.4866	0.012897	0.0700203	orf19.5291
orf19.1064	4161.18	3762.57	4559.8	0.277114	0.111467	2.48607	0.0129163	0.0700651	ACS2
orf19.6003	532.104	628.567	435.641	-0.529327	0.21296	-2.48557	0.0129346	0.0701038	orf19.6003
orf19.1529	8.11004	2.44614	13.7739	2.49855	1.00554	2.48479	0.0129629	0.070197	orf19.1529
orf19.5364	1220.15	1373.57	1066.74	-0.365372	0.147063	-2.48446	0.0129749	0.0702022	orf19.5364
orf19.2123	731.897	632.716	831.078	0.394296	0.158732	2.48404	0.0129901	0.0702242	orf19.2123
orf19.5486	1214.84	1366.49	1063.19	-0.36279	0.146091	-2.48332	0.0130164	0.0703063	orf19.5486
orf19.1037	184.135	142.522	225.749	0.66466	0.267815	2.48178	0.0130726	0.0704328	orf19.1037
orf19.3327	356.639	422.294	290.985	-0.537736	0.216625	-2.48234	0.0130524	0.0704328	TRM2
orf19.2021	101492	92582.9	110400	0.253931	0.102319	2.48177	0.0130732	0.0704328	HGT8
orf19.723	2331.75	2603.11	2060.4	-0.337711	0.13619	-2.4797	0.0131492	0.0707817	BCR1
orf19.3001	160.174	129.882	190.467	0.553401	0.223201	2.47938	0.013161	0.0707853	TEM1
orf19.713	2661.88	2372.08	2951.69	0.315545	0.127357	2.47763	0.0132258	0.0710731	orf19.713
orf19.1217	1319.41	1474.12	1164.7	-0.339414	0.137047	-2.47662	0.0132632	0.0711532	orf19.1217
orf19.5282	10777.8	9787.75	11767.8	0.265791	0.107312	2.47682	0.0132558	0.0711532	orf19.5282
orf19.7608	2.91894	5.83788	0	-4.85983	1.9646	-2.4737	0.0133723	0.0715895	orf19.7608
orf19.529	572.484	646.736	498.232	-0.376764	0.152292	-2.47396	0.0133625	0.0715895	orf19.529
orf19.590	1888.85	1688.29	2089.4	0.307704	0.124398	2.47353	0.0133785	0.0715895	orf19.590
orf19.3712	19139.4	17289.3	20989.4	0.279767	0.11323	2.47079	0.0134814	0.0720794	orf19.3712
orf19.1700	4695.56	5158.53	4232.59	-0.285589	0.115672	-2.46895	0.0135511	0.0723907	RPS7A
orf19.6991	6286.73	5742.11	6831.36	0.250587	0.101534	2.46801	0.0135866	0.0725192	PRE3
orf19.4379	4623.01	4202.44	5043.58	0.263301	0.106707	2.46751	0.0136058	0.0725604	PRP13
orf19.1632	191.307	153.331	229.283	0.582135	0.236151	2.46509	0.0136977	0.0729892	orf19.1632
orf19.1804	577.594	660.964	494.223	-0.419087	0.170078	-2.46409	0.0137361	0.0731177	orf19.1804
orf19.2534	1179.14	1332.58	1025.71	-0.377985	0.153412	-2.46386	0.013745	0.0731177	PIN4
orf19.3256	2180.44	2550.22	1810.66	-0.494534	0.200762	-2.46329	0.013767	0.0731736	SLN1
orf19.5763	147.15	105.065	189.234	0.852924	0.346739	2.45984	0.0138998	0.0736775	orf19.5763
orf19.638	1218.92	997.724	1440.12	0.530175	0.215484	2.4604	0.0138784	0.0736775	FDH1
orf19.206	1440.74	1591.98	1289.49	-0.304139	0.123653	-2.45962	0.0139084	0.0736775	orf19.206
orf19.3132	1678.38	1853.85	1502.91	-0.303006	0.123188	-2.45971	0.0139048	0.0736775	orf19.3132
orf19.3836	210.912	259.067	162.757	-0.673059	0.273704	-2.45908	0.0139295	0.0737275	orf19.3836
orf19.6723	101.794	128.143	75.4449	-0.762239	0.31024	-2.45693	0.0140128	0.0741062	orf19.6723
orf19.7093	48.9642	64.7167	33.2118	-0.959561	0.390657	-2.45627	0.0140387	0.0741193	HGT13
orf19.3910	407.686	337.824	477.548	0.500823	0.203893	2.4563	0.0140375	0.0741193	orf19.3910
orf19.6313	47.4533	30.8869	64.0197	1.05268	0.428834	2.45476	0.014098	0.0742534	MNT4
orf19.926	122.882	149.901	95.8633	-0.645856	0.263104	-2.45476	0.0140979	0.0742534	EXO1
orf19.5081	10416.6	11601	9232.25	-0.329582	0.134265	-2.45472	0.0140993	0.0742534	FUN12
orf19.5468	422.325	351.413	493.236	0.489853	0.199601	2.45416	0.0141215	0.0743081	orf19.5468
orf19.5602	8593.72	7502.92	9684.52	0.36828	0.150119	2.45325	0.0141571	0.0744339	BMT6
orf19.3052	18398.2	16804.9	19991.5	0.250517	0.102173	2.45189	0.0142108	0.074654	YPT1
snR17A	17284	15239.7	19328.2	0.342932	0.139884	2.45155	0.0142243	0.0746626	snR17A
orf19.2429	63.2439	43.5951	82.8927	0.931955	0.380352	2.45024	0.014276	0.0748616	orf19.2429
orf19.1738	4651.99	4088.37	5215.6	0.351519	0.143477	2.44999	0.0142858	0.0748616	UGP1
orf19.22	899.168	1017.21	781.13	-0.381933	0.155958	-2.44894	0.0143276	0.0750182	orf19.22
orf19.7158	1309.56	1144.07	1475.05	0.366732	0.149789	2.44831	0.0143526	0.0750872	orf19.7158
orf19.3288	1320.91	1557.1	1084.73	-0.522206	0.213376	-2.44735	0.014391	0.0751634	NMA111
orf19.6189	1850.53	1636.52	2064.53	0.335595	0.137113	2.44757	0.0143822	0.0751634	orf19.6189
orf19.6885	1470.8	1613.31	1328.28	-0.280611	0.114684	-2.44683	0.0144121	0.0752115	SPO7
orf19.5342.2	220.346	174.638	266.054	0.609103	0.249271	2.44354	0.014544	0.0758374	orf19.5342.2
orf19.7300	2214.07	1974.93	2453.21	0.312878	0.128095	2.44255	0.0145841	0.0759837	orf19.7300
snR64	34.0678	20.0966	48.039	1.26442	0.518349	2.43933	0.0147147	0.0766014	snR64
orf19.6124	5593.47	4899.21	6287.73	0.36007	0.147639	2.43885	0.0147343	0.0766401	ACE2
orf19.1228	847.833	957.821	737.845	-0.376364	0.154374	-2.43801	0.0147683	0.0767541	HAP2
orf19.3121	286.714	210.614	362.813	0.78319	0.321428	2.4366	0.0148261	0.0769913	GST1
orf19.2220	294.457	227.995	360.919	0.664839	0.272952	2.43574	0.0148614	0.0771112	orf19.2220
orf19.1836	278.986	325.91	232.062	-0.488826	0.200737	-2.43516	0.0148854	0.0771722	APN2
orf19.239	599.38	673.381	525.379	-0.358174	0.147136	-2.43431	0.0149204	0.0772489	orf19.239
orf19.1779	14802.5	16351.1	13253.9	-0.303015	0.124482	-2.4342	0.0149246	0.0772489	MP65
orf19.3884	98.493	126.042	70.9443	-0.826132	0.339675	-2.43212	0.0150107	0.0774337	FGR50
snR68	224.2	186.647	261.753	0.4887	0.200962	2.43181	0.0150237	0.0774337	snR68
orf19.2368	448.058	512.66	383.457	-0.418507	0.172069	-2.4322	0.0150073	0.0774337	orf19.2368
orf19.6404	1138.4	1003.35	1273.44	0.34461	0.141713	2.43175	0.0150259	0.0774337	GSH2
orf19.6598	730.622	814.275	646.97	-0.33167	0.136402	-2.43156	0.0150338	0.0774337	WAL1
orf19.1097	4121.11	4589.03	3653.19	-0.328889	0.135219	-2.43227	0.0150046	0.0774337	ALS2
orf19.5083	1548.99	1711.81	1386.17	-0.304149	0.12519	-2.4295	0.0151195	0.0778117	DRG1
orf19.7235	2994.38	3282.75	2706	-0.278978	0.114903	-2.42794	0.0151847	0.078084	orf19.7235
orf19.4271	1289.77	1136.39	1443.15	0.344805	0.142082	2.4268	0.0152325	0.0782659	orf19.4271
orf19.4568	982.366	1115.22	849.515	-0.393379	0.162282	-2.42405	0.0153485	0.0787982	ZCF25
orf19.2847	830.134	943.911	716.356	-0.399002	0.164756	-2.42178	0.0154447	0.0792276	orf19.2847
orf19.4591	1694.79	1880.04	1509.55	-0.316989	0.130943	-2.42083	0.0154853	0.0793714	CAT2
orf19.4372	13865	12649.9	15080	0.253529	0.104762	2.42004	0.0155188	0.0794786	orf19.4372
orf19.227	3624.73	3239.17	4010.29	0.307947	0.127299	2.41909	0.0155595	0.0795586	COX7
orf19.7598	12198.4	11212.7	13184	0.23363	0.0965741	2.41918	0.0155554	0.0795586	orf19.7598
orf19.1490.1	81.6968	56.6254	106.768	0.919387	0.380226	2.418	0.0156059	0.0797311	orf19.1490.1
orf19.4630	8676.72	9807.35	7546.09	-0.378256	0.156523	-2.41662	0.0156653	0.0799704	CPA1
orf19.7590	1510.21	1282.59	1737.83	0.437721	0.181205	2.41561	0.0157089	0.080128	orf19.7590
orf19.5626	69430.2	62813.1	76047.3	0.275844	0.114213	2.41517	0.015728	0.0801564	orf19.5626
orf19.6584	3378.73	3683.72	3073.73	-0.261104	0.108122	-2.41489	0.0157398	0.0801564	PRT1
orf19.3530	522.102	602.054	442.151	-0.446057	0.184857	-2.41299	0.0158224	0.0804556	CKA2
orf19.7048.1	14680.9	13287.3	16074.5	0.274683	0.113837	2.41295	0.015824	0.0804556	RPS28B
orf19.889	1798.64	1581.89	2015.39	0.349916	0.145051	2.41237	0.0158493	0.0805198	THI20
orf19.6432	469.825	536.397	403.253	-0.412959	0.171241	-2.41157	0.0158841	0.0806313	orf19.6432
orf19.1600	658.779	752.2	565.358	-0.411502	0.17075	-2.40997	0.0159538	0.0809202	orf19.1600
orf19.2934	337.083	413.166	260.999	-0.66362	0.275498	-2.4088	0.0160051	0.081004	orf19.2934
orf19.94	2422.68	2155.24	2690.12	0.320161	0.132911	2.40884	0.0160035	0.081004	orf19.94
orf19.2644	1906.93	1721.49	2092.37	0.281163	0.116727	2.40872	0.0160087	0.081004	QCR2
orf19.7393	4313.81	4882.05	3745.58	-0.382463	0.158821	-2.40814	0.0160342	0.081021	orf19.7393
orf19.5114	2438.1	2185.13	2691.06	0.300717	0.12488	2.40806	0.0160377	0.081021	orf19.5114
orf19.3727	118.099	89.3955	146.803	0.716885	0.29798	2.40581	0.0161365	0.0814552	PHO112
orf19.4043	3201.03	3509.64	2892.43	-0.278815	0.115907	-2.4055	0.0161502	0.0814595	orf19.4043
orf19.1192	361.949	304.399	419.498	0.463984	0.192916	2.40511	0.0161675	0.0814814	DNA2
orf19.1356	86.7057	61.6367	111.775	0.856138	0.3562	2.40354	0.0162374	0.0817036	orf19.1356
orf19.5019	5082.03	4671.29	5492.77	0.233654	0.0972097	2.40361	0.0162342	0.0817036	orf19.5019
orf19.5930	236.523	278.269	194.777	-0.515025	0.214316	-2.40311	0.0162563	0.0817339	orf19.5930
orf19.6660	2570.78	2866.21	2275.35	-0.333304	0.138773	-2.4018	0.0163145	0.0819611	orf19.6660
orf19.5801	3566.19	3133.88	3998.51	0.35165	0.146686	2.3973	0.0165166	0.0829107	RNR21
orf19.5671	4219.49	3776.9	4662.08	0.303736	0.126718	2.39695	0.0165323	0.0829238	orf19.5671
orf19.4088	576.159	475.163	677.154	0.511399	0.213522	2.39506	0.0166176	0.0830804	GLO2
orf19.7664	345.841	404.191	287.49	-0.492826	0.205847	-2.39414	0.0166593	0.0830804	orf19.7664
orf19.4939	398.491	341.178	455.804	0.419246	0.175171	2.39336	0.0166949	0.0830804	MON2
orf19.5001	1335.58	1514.89	1156.27	-0.390287	0.162951	-2.39511	0.0166153	0.0830804	CUP2
orf19.474	1632.63	1817.53	1447.73	-0.328657	0.137284	-2.394	0.0166658	0.0830804	orf19.474
orf19.7414	855.287	947.8	762.775	-0.313561	0.130967	-2.39421	0.0166564	0.0830804	ALS6
orf19.6176	1059.68	1169.8	949.554	-0.300867	0.125643	-2.39461	0.016638	0.0830804	SEC61
orf19.424	4228.09	3826.74	4629.43	0.274791	0.114808	2.39348	0.0166892	0.0830804	TRP99
orf19.918	7795.85	7095.67	8496.02	0.259771	0.108537	2.39338	0.0166941	0.0830804	CDR11
orf19.2028	9204.02	8393.76	10014.3	0.2547	0.10641	2.39356	0.0166856	0.0830804	MXR1
orf19.3905	362.486	283.397	441.574	0.641199	0.268132	2.39136	0.0167863	0.0834694	MRV5
orf19.3197	498.581	561.088	436.073	-0.363384	0.152016	-2.39043	0.0168287	0.0836146	PAP1
orf19.1530	3.44299	0.293841	6.59214	4.3339	1.81429	2.38876	0.0169055	0.0839136	orf19.1530
orf19.406	3801.43	3428.14	4174.72	0.284448	0.119089	2.38854	0.0169154	0.0839136	ERG1
orf19.3129	486.548	546.658	426.438	-0.358235	0.150092	-2.38676	0.0169974	0.0842544	orf19.3129
orf19.1626	251.474	302.806	200.143	-0.598413	0.250923	-2.38485	0.0170862	0.0845668	orf19.1626
orf19.7089	552.015	623.167	480.864	-0.373963	0.156809	-2.38483	0.0170872	0.0845668	PMR1
orf19.733	4748.72	4108.1	5389.34	0.391751	0.164314	2.38417	0.0171178	0.0845899	orf19.733
orf19.1517	5805.74	5133.94	6477.53	0.335247	0.140615	2.38415	0.0171186	0.0845899	ARO3
orf19.570	448.055	388.967	507.143	0.38254	0.16048	2.38372	0.0171386	0.0846199	IFF8
orf19.2616	4714.9	4280.25	5149.54	0.266728	0.111909	2.38345	0.0171514	0.0846199	UGT51C1
orf19.3254	160.29	195.033	125.547	-0.636704	0.267177	-2.38308	0.0171685	0.0846383	orf19.3254
orf19.5450	2715.27	2399.29	3031.24	0.337662	0.141817	2.38098	0.0172668	0.0850566	ETR1
orf19.1637	1614.84	1440.47	1789.21	0.313329	0.131683	2.37942	0.0173398	0.0853496	orf19.1637
orf19.1966	376.403	449.991	302.815	-0.570648	0.239913	-2.37856	0.0173803	0.0854161	BUD23
orf19.846	7093.9	6199.32	7988.47	0.365924	0.153833	2.3787	0.0173737	0.0854161	orf19.846
orf19.1591	1785.68	1558.31	2013.05	0.369608	0.155553	2.37609	0.0174971	0.0859231	ERG10
orf19.3407	557.931	634.753	481.109	-0.399233	0.168255	-2.37278	0.0176546	0.0866293	RAD18
orf19.3698	152.204	185.836	118.572	-0.64695	0.272692	-2.37246	0.0176703	0.0866391	orf19.3698
orf19.2260	479.898	547.632	412.165	-0.409125	0.172516	-2.37152	0.0177152	0.086658	orf19.2260
orf19.3199	571.31	645.974	496.646	-0.379296	0.159935	-2.37157	0.0177127	0.086658	PIKA
orf19.4539	3243.14	2912.24	3574.04	0.295642	0.124654	2.3717	0.0177065	0.086658	orf19.4539
orf19.1707	203.743	150.111	257.374	0.775293	0.327231	2.36925	0.0178242	0.0871235	orf19.1707
orf19.191	692.11	772.357	611.864	-0.335894	0.141864	-2.36772	0.0178979	0.0874165	KIC1
orf19.7357	1843.14	1666.55	2019.72	0.277373	0.11732	2.36425	0.0180667	0.0881725	orf19.7357
orf19.5953	5170.45	5666.55	4674.36	-0.27789	0.117586	-2.36328	0.0181139	0.0883348	orf19.5953
orf19.6375	13957.8	15373.8	12541.7	-0.293779	0.124335	-2.36279	0.0181378	0.0883834	RPS20
orf19.5873	915.904	1036.35	795.455	-0.382635	0.161976	-2.3623	0.0181621	0.0883997	POL1
orf19.4575	846.759	948.576	744.942	-0.348823	0.147671	-2.36215	0.0181691	0.0883997	orf19.4575
orf19.2675	408.826	467.946	349.706	-0.41975	0.17776	-2.36133	0.0182095	0.0885085	orf19.2675
orf19.1369	1200.62	1055.17	1346.07	0.35071	0.148553	2.36084	0.0182335	0.0885085	orf19.1369
orf19.7119	15145.3	13757	16533.6	0.265235	0.112344	2.36093	0.0182292	0.0885085	RAD3
orf19.4662	534.393	609.457	459.328	-0.408675	0.173228	-2.35918	0.0183154	0.0888379	RLM1
orf19.4368	1430.36	1276.23	1584.49	0.312602	0.132749	2.35483	0.0185314	0.0898168	orf19.4368
orf19.304	163.653	194.522	132.784	-0.549279	0.233378	-2.3536	0.0185924	0.0898845	orf19.304
orf19.7479	2838.75	3168.06	2509.44	-0.336566	0.143012	-2.35341	0.0186022	0.0898845	NTH1
orf19.2538	13918.9	15518.6	12319.2	-0.333175	0.14156	-2.3536	0.0185927	0.0898845	PTC2
orf19.5064.1	1565.36	1411.28	1719.44	0.284941	0.121038	2.35415	0.0185649	0.0898845	orf19.5064.1
orf19.2545	478.295	545.868	410.723	-0.411211	0.174842	-2.3519	0.0186775	0.0901798	DOT6
orf19.4567	97.1554	73.8682	120.443	0.703785	0.299284	2.35156	0.0186948	0.0901941	orf19.4567
orf19.4779	3955.12	3587.74	4322.5	0.268634	0.114336	2.34952	0.0187976	0.0906209	orf19.4779
orf19.718	155.616	196.831	114.4	-0.784767	0.334208	-2.34814	0.0188674	0.0908183	RRN11
orf19.4392	637.004	717.76	556.247	-0.367666	0.156596	-2.34786	0.0188816	0.0908183	DEM1
orf19.2511.2	3602.1	3230.31	3973.9	0.298667	0.127206	2.3479	0.0188794	0.0908183	orf19.2511.2
orf19.4627	972.347	1074.82	869.877	-0.305507	0.130169	-2.34699	0.0189255	0.0909604	orf19.4627
snR67	12.2619	5.0792	19.4445	1.92741	0.821343	2.34666	0.0189427	0.0909737	snR67
orf19.5846	617.905	691.165	544.645	-0.344373	0.146808	-2.34574	0.0189893	0.0911287	orf19.5846
orf19.604	281.082	329.731	232.432	-0.505907	0.215799	-2.34434	0.0190609	0.0912903	orf19.604
orf19.4751.1	426.586	365.534	487.638	0.416958	0.177858	2.34433	0.0190611	0.0912903	orf19.4751.1
orf19.1580	2134.33	1952.08	2316.58	0.2469	0.105323	2.34423	0.0190663	0.0912903	orf19.1580
orf19.6035	320.726	259.132	382.321	0.559787	0.238861	2.34357	0.0191	0.0913823	orf19.6035
orf19.3515	1878.26	1673.86	2082.66	0.315672	0.134822	2.34139	0.0192118	0.0918479	orf19.3515
orf19.6640	7116.96	6488.15	7745.78	0.255712	0.109233	2.34098	0.0192332	0.0918804	TPS1
orf19.7152	935.595	818.403	1052.79	0.363904	0.15548	2.34052	0.0192569	0.0919246	orf19.7152
orf19.4593.1	392.434	341.399	443.47	0.377609	0.161387	2.33977	0.0192955	0.0919417	orf19.4593.1
orf19.2939	578.206	512.337	644.076	0.33006	0.141049	2.34003	0.0192821	0.0919417	orf19.2939
orf19.2989	16613.5	15094.6	18132.3	0.264558	0.113078	2.33961	0.0193041	0.0919417	GOR1
orf19.7115	6241.35	6809.85	5672.84	-0.263647	0.112767	-2.33798	0.0193882	0.0922725	SAC7
orf19.6156	611.249	684.409	538.089	-0.347168	0.148782	-2.3334	0.0196273	0.0933406	orf19.6156
orf19.7121	359.308	295.279	423.338	0.520669	0.223272	2.33199	0.0197012	0.0936215	orf19.7121
orf19.7655	8192.88	8932.17	7453.6	-0.261185	0.112059	-2.33078	0.0197652	0.0938551	RPO21
orf19.2785	2741.99	2412.81	3071.18	0.348344	0.149569	2.32898	0.01986	0.0941636	ATP7
orf19.2458	6633.41	7154.18	6112.65	-0.226922	0.0974227	-2.32925	0.0198459	0.0941636	SIP5
orf19.4242	882.68	1029.6	735.756	-0.485531	0.20864	-2.32712	0.019959	0.0945034	CST20
orf19.1059	1929.73	1712.93	2146.53	0.325765	0.139989	2.32707	0.0199615	0.0945034	HHF1
orf19.2404	205.815	246.449	165.181	-0.575518	0.247474	-2.32557	0.0200414	0.0947486	orf19.2404
orf19.5675	1257.85	1443.36	1072.35	-0.429345	0.184644	-2.32526	0.0200582	0.0947486	orf19.5675
orf19.3533	538.137	609.341	466.933	-0.38424	0.165235	-2.32542	0.0200497	0.0947486	orf19.3533
orf19.4560	2162.57	2365.4	1959.75	-0.271459	0.116761	-2.32491	0.0200766	0.0947643	BFR1
orf19.6376	6304.47	5795.41	6813.53	0.233579	0.100511	2.3239	0.0201307	0.0949492	PTC5
orf19.7030	3980.82	4329.88	3631.76	-0.253593	0.109154	-2.32327	0.0201647	0.0950387	SSR1
orf19.3447	1144.8	997.534	1292.07	0.372611	0.160503	2.32152	0.0202588	0.0954108	orf19.3447
orf19.2920	885.492	1002.17	768.817	-0.381961	0.164622	-2.32024	0.0203282	0.0955202	orf19.2920
orf19.6831	1415.7	1593.41	1238	-0.36478	0.157232	-2.32001	0.0203405	0.0955202	PRP5
orf19.5940	789.342	881.957	696.726	-0.340709	0.146859	-2.31997	0.0203424	0.0955202	ZCF32
orf19.357	1811.95	1613.35	2010.54	0.317988	0.137036	2.32047	0.0203154	0.0955202	orf19.357
CaalfMp11.1	3.04078	0	6.08156	5.18203	2.23586	2.31769	0.020466	0.0958161	CaalfMp11.1
orf19.5425	439.706	503.46	375.953	-0.420629	0.181459	-2.31804	0.0204472	0.0958161	orf19.5425
orf19.3091	1049.18	1179.85	918.507	-0.36051	0.155497	-2.31843	0.0204258	0.0958161	orf19.3091
orf19.3840	1900.57	2098.76	1702.38	-0.301779	0.130205	-2.31772	0.0204643	0.0958161	orf19.3840
orf19.1622	207.177	245.639	168.714	-0.54323	0.234579	-2.31576	0.0205713	0.096238	YCG1
orf19.2911	1021.06	1132.16	909.951	-0.315309	0.136277	-2.31374	0.0206821	0.0966847	SEC3
orf19.4970	3393.71	3062.24	3725.17	0.282974	0.122324	2.31331	0.0207054	0.0967219	orf19.4970
orf19.1146	29.5379	41.5587	17.5171	-1.24673	0.539044	-2.31285	0.020731	0.0967702	orf19.1146
orf19.3461	275.496	234.151	316.84	0.436465	0.188837	2.31132	0.0208149	0.0970903	orf19.3461
orf19.812	80.2499	51.5432	108.957	1.07656	0.465994	2.31024	0.0208747	0.0972975	orf19.812
orf19.3678	8919.92	8249.96	9589.88	0.217156	0.0940137	2.30983	0.0208975	0.0973317	orf19.3678
orf19.6236	129.185	160.418	97.952	-0.710223	0.307596	-2.30894	0.0209466	0.0973939	NOP6
orf19.2423	425.988	484.417	367.559	-0.397871	0.172372	-2.3082	0.0209878	0.0973939	ZCF11
orf19.5204	531.29	601.708	460.872	-0.385324	0.166923	-2.3084	0.0209771	0.0973939	orf19.5204
orf19.5224	1949.41	2171.94	1726.87	-0.331215	0.143437	-2.30914	0.020936	0.0973939	PKH2
orf19.6649	1329.01	1474.53	1183.49	-0.317765	0.137639	-2.30868	0.0209611	0.0973939	BRF1
orf19.188	1874.79	2061.06	1688.52	-0.288032	0.124834	-2.30732	0.0210368	0.0975496	orf19.188
orf19.1586	74.3713	54.4383	94.3043	0.795264	0.345151	2.30411	0.0212167	0.0983118	FGR22
orf19.7554	695.384	809.306	581.463	-0.475772	0.20671	-2.30164	0.0213554	0.0988098	orf19.7554
orf19.1121	831.399	725.269	937.529	0.37095	0.161156	2.30181	0.0213458	0.0988098	orf19.1121
orf19.2250	1120.74	1273.15	968.337	-0.395062	0.171668	-2.30132	0.0213737	0.0988222	SPE3
orf19.1745	154.232	120.458	188.006	0.64328	0.279749	2.29949	0.0214771	0.0992277	orf19.1745
orf19.1671	14432.6	13309.8	15555.5	0.224965	0.0978484	2.29912	0.0214982	0.0992527	UTR2
orf19.5753	190.251	157.754	222.748	0.498997	0.217107	2.29839	0.0215397	0.0993715	HGT10
orf19.7356	439.252	375.077	503.428	0.424402	0.184752	2.29715	0.0216104	0.099625	orf19.7356
CaalfMp08.2	3.00082	0	6.00163	5.1642	2.24996	2.29524	0.0217195	0.0999095	CaalfMp08.2
orf19.3396	806.1	661.156	951.045	0.525326	0.228829	2.29572	0.0216921	0.0999095	HCH1
orf19.2966	660.043	553.994	766.092	0.468801	0.204245	2.29529	0.0217164	0.0999095	orf19.2966
orf19.5257	501.026	434.191	567.861	0.387164	0.168766	2.29408	0.0217856	0.100141	LCB4
orf19.2987	1413.79	1560.98	1266.6	-0.301097	0.131416	-2.29118	0.021953	0.100837	orf19.2987
orf19.4056	21196.2	23307.5	19084.8	-0.288413	0.125955	-2.28982	0.022032	0.101126	BRG1
orf19.2749	10278.5	8789.09	11768	0.420986	0.184042	2.28744	0.0221699	0.101686	orf19.2749
orf19.2465	1279.63	1398.66	1160.6	-0.26882	0.11765	-2.28491	0.0223179	0.102291	POL32
orf19.2949	759.67	846.885	672.456	-0.333134	0.145839	-2.28427	0.0223559	0.102316	IML1
orf19.5847	1574.16	1729.42	1418.91	-0.285965	0.125178	-2.28446	0.0223444	0.102316	orf19.5847
orf19.233.1	2221.53	1978.79	2464.27	0.316963	0.139085	2.27891	0.0226724	0.103619	HRT1
orf19.7244	3349.06	3639.14	3058.98	-0.250694	0.110007	-2.27889	0.0226734	0.103619	orf19.7244
orf19.2571	8018.12	7362.68	8673.55	0.236395	0.10379	2.27762	0.022749	0.10389	SEC4
orf19.7517	84.1375	105.997	62.2782	-0.763829	0.335488	-2.27677	0.0228002	0.103974	CHT1
orf19.5700	1241.11	1089.35	1392.86	0.354785	0.155825	2.27682	0.0227969	0.103974	TLO11
orf19.2269	474.677	398.009	551.345	0.47089	0.206855	2.27642	0.0228207	0.103992	orf19.2269
orf19.1771	318.872	249.264	388.48	0.641027	0.281635	2.2761	0.0228403	0.104006	CWC22
orf19.4168	107.211	135.202	79.2201	-0.770061	0.338459	-2.2752	0.0228941	0.104176	orf19.4168
orf19.3887	175.097	207.469	142.726	-0.539872	0.237406	-2.27404	0.0229635	0.104386	orf19.3887
orf19.2059	316.357	362.633	270.082	-0.42455	0.18673	-2.2736	0.0229898	0.104386	orf19.2059
orf19.4503	2375.47	2646.27	2104.67	-0.330293	0.145268	-2.27368	0.022985	0.104386	orf19.4503
orf19.3209	64.617	44.6544	84.5795	0.918574	0.404221	2.27246	0.023059	0.104625	FGR42
orf19.6276	1806.96	1996.67	1617.26	-0.304335	0.133944	-2.2721	0.0230804	0.104648	orf19.6276
orf19.3696	2932.47	2579.87	3285.06	0.348769	0.153559	2.27124	0.0231327	0.10481	TOM22
orf19.3303	2508.66	2719.99	2297.33	-0.243672	0.107339	-2.27012	0.0232003	0.105041	orf19.3303
orf19.1485	1288.46	1136.19	1440.74	0.342834	0.151112	2.26874	0.0232841	0.105345	orf19.1485
orf19.5851	178.258	208.088	148.429	-0.487187	0.214885	-2.2672	0.0233783	0.10562	STE13
orf19.946	496.78	431.875	561.685	0.379173	0.167236	2.2673	0.023372	0.10562	MET14
orf19.6304	180.739	145.09	216.388	0.575877	0.254192	2.26552	0.023481	0.106008	LYS5
orf19.7269	9852.05	9040.27	10663.8	0.238251	0.105208	2.26458	0.0235384	0.106191	orf19.7269
orf19.5169	284.636	225.801	343.471	0.606485	0.267946	2.26346	0.0236072	0.106426	orf19.5169
orf19.2483	1177.51	1050.31	1304.72	0.313512	0.13853	2.26314	0.0236272	0.10644	RIM1
orf19.5879	276.582	229.585	323.579	0.496911	0.219602	2.26278	0.0236494	0.106464	orf19.5879
orf19.1969	426.775	498.736	354.814	-0.490898	0.216991	-2.26229	0.0236792	0.106523	CCW14
orf19.4235	1583.35	1853.89	1312.82	-0.498342	0.22033	-2.2618	0.0237098	0.106584	PDE1
orf19.4837.1	154.824	194.681	114.967	-0.760779	0.336617	-2.26007	0.0238166	0.106853	orf19.4837.1
orf19.454	11496	12748.1	10243.9	-0.315611	0.139645	-2.2601	0.0238149	0.106853	SFL1
orf19.7323	2957.9	2705.04	3210.76	0.247509	0.109517	2.26002	0.0238203	0.106853	CBP1
orf19.868	23399	25179.2	21618.9	-0.219953	0.097342	-2.25959	0.023847	0.106897	ADAEC
orf19.1782.1	380.038	318.141	441.935	0.474874	0.210396	2.25705	0.0240049	0.107422	orf19.1782.1
orf19.5312	2270.75	2057.91	2483.6	0.27143	0.120282	2.25662	0.0240319	0.107422	MET4
orf19.5973	3414.55	3107.33	3721.78	0.260547	0.115425	2.25729	0.0239902	0.107422	PHB2
orf19.2772	4904.28	4494.12	5314.43	0.241814	0.107151	2.25676	0.0240228	0.107422	HOS3
orf19.1204	509.302	577.438	441.166	-0.388514	0.172223	-2.25587	0.0240787	0.107555	orf19.1204
orf19.1567	866.417	956.736	776.098	-0.301641	0.133731	-2.25557	0.0240973	0.107562	orf19.1567
orf19.6374	1084.97	971.544	1198.4	0.302338	0.134098	2.25461	0.0241579	0.107756	orf19.6374
orf19.3023	1845.23	2016.28	1674.19	-0.268571	0.119141	-2.25423	0.0241819	0.107787	NGG1
tI(UAU)1	3.24052	0.326603	6.15444	4.23655	1.88022	2.25322	0.0242455	0.107995	tI%28UAU%291
orf19.1411	61.9168	44.6283	79.2053	0.827838	0.367618	2.2519	0.0243287	0.108213	orf19.1411
orf19.3969	1746.75	1580.04	1913.45	0.276437	0.122751	2.25202	0.024321	0.108213	SFL2
orf19.931	802.053	703.079	901.028	0.358556	0.159309	2.2507	0.0244047	0.10842	orf19.931
orf19.3122	2371.54	2078.61	2664.46	0.358118	0.15912	2.25062	0.0244098	0.10842	ARR3
orf19.1815	15872	14519.8	17224.2	0.246391	0.10949	2.25035	0.0244267	0.10842	orf19.1815
orf19.6653	246.312	283.714	208.909	-0.44275	0.196788	-2.24989	0.0244561	0.108475	MTG2
orf19.2175	1327.93	1178.94	1476.93	0.325755	0.144815	2.24946	0.0244831	0.108518	orf19.2175
orf19.2032	1730.55	1496.91	1964.2	0.39242	0.174745	2.24567	0.0247252	0.109514	orf19.2032
orf19.1636	890.376	989.761	790.99	-0.322721	0.143783	-2.24451	0.0247999	0.109768	STE50
orf19.319	98.3416	121.578	75.1051	-0.69097	0.308171	-2.24217	0.0249506	0.110281	orf19.319
orf19.7478	831.317	925.505	737.128	-0.328434	0.146463	-2.24243	0.0249335	0.110281	orf19.7478
orf19.6541	7407.81	8021.94	6793.67	-0.239685	0.106915	-2.24183	0.0249726	0.110301	RPL5
orf19.2964	1407.06	1551.78	1262.34	-0.298143	0.133034	-2.2411	0.0250196	0.110432	orf19.2964
orf19.1221	405.532	353.342	457.722	0.373793	0.166886	2.23982	0.0251028	0.110722	ALG2
orf19.4793	62.5119	84.2134	40.8104	-1.04946	0.469119	-2.23708	0.0252808	0.11112	orf19.4793
orf19.4988	590.195	676.401	503.99	-0.425424	0.190089	-2.23802	0.0252195	0.11112	orf19.4988
orf19.6795	408.501	354.458	462.543	0.383829	0.171563	2.23725	0.0252703	0.11112	orf19.6795
orf19.4906	1210.61	1366.18	1055.04	-0.373278	0.166812	-2.23772	0.0252395	0.11112	orf19.4906
orf19.3886	1545.61	1678.98	1412.24	-0.249706	0.11161	-2.2373	0.0252669	0.11112	orf19.3886
orf19.4041	1399.39	1268.04	1530.74	0.272025	0.121661	2.23593	0.0253564	0.111375	PEX4
orf19.5614	1816.72	1656.95	1976.49	0.254228	0.113731	2.23535	0.0253945	0.111465	orf19.5614
orf19.4274	3047.76	2670.79	3424.72	0.358906	0.160649	2.2341	0.0254764	0.111669	PUT1
orf19.7264	9551.04	8626.98	10475.1	0.280055	0.125341	2.23435	0.0254598	0.111669	orf19.7264
orf19.5021	536.57	604.494	468.645	-0.365983	0.164	-2.23161	0.0256409	0.112312	PDX1
orf19.4791	2457.22	2204.12	2710.31	0.298435	0.133753	2.23124	0.0256654	0.112342	orf19.4791
orf19.4674.1	158.823	111.516	206.131	0.889876	0.398922	2.2307	0.025701	0.112391	CRD2
orf19.4527	19875.4	18094	21656.7	0.259277	0.11624	2.23053	0.0257122	0.112391	HGT1
orf19.1304	357.322	411.838	302.807	-0.443743	0.198988	-2.22999	0.0257479	0.112469	orf19.1304
orf19.5776	14818.6	13461.2	16176.1	0.265128	0.118947	2.22895	0.025817	0.112693	TOM1
orf19.7234	895.081	990.002	800.16	-0.307639	0.138095	-2.22772	0.0258989	0.112973	orf19.7234
orf19.6580	558.796	645.68	471.913	-0.453609	0.203754	-2.22626	0.0259968	0.113243	orf19.6580
orf19.2474	2113.88	1814.89	2412.88	0.411348	0.184753	2.22647	0.0259824	0.113243	PRC3
orf19.7272	498.711	558.344	439.079	-0.346929	0.15587	-2.22575	0.0260306	0.113311	orf19.7272
orf19.6264.4	10530.7	9577.03	11484.3	0.262091	0.117768	2.22549	0.0260481	0.113311	orf19.6264.4
orf19.4262	528.919	607.362	450.476	-0.432487	0.194544	-2.22308	0.0262103	0.113521	orf19.4262
orf19.2029	858.339	736.126	980.552	0.414319	0.186294	2.22401	0.026148	0.113521	RFC5
orf19.2369.1	2303.57	1993.39	2613.76	0.391339	0.175922	2.2245	0.0261151	0.113521	ATX1
orf19.7279	1505.62	1326.82	1684.41	0.344789	0.155106	2.22292	0.0262212	0.113521	NIT2
orf19.5871	507.794	566.643	448.946	-0.336154	0.151255	-2.22243	0.0262544	0.113521	SNF5
orf19.4879.2	2905.52	2610.38	3200.66	0.294371	0.132438	2.22271	0.0262354	0.113521	NTF2
orf19.329	1703.42	1863.89	1542.96	-0.2728	0.122743	-2.22252	0.026248	0.113521	orf19.329
orf19.6284	1303.92	1417.97	1189.87	-0.252953	0.113821	-2.22238	0.0262579	0.113521	orf19.6284
orf19.1654	1686.94	1539.85	1834.04	0.25224	0.113431	2.22372	0.026167	0.113521	orf19.1654
orf19.4777	7590.57	6423.14	8757.99	0.447444	0.201397	2.2217	0.0263037	0.113564	DAK2
orf19.562	2079.26	2351.34	1807.19	-0.38022	0.171131	-2.22181	0.0262964	0.113564	FGR13
orf19.6068	3200.34	3521.69	2878.99	-0.290801	0.131064	-2.21877	0.0265022	0.114343	SVF1
orf19.3532	1202.41	1094.04	1310.78	0.26065	0.117551	2.21734	0.0266	0.114686	MRPL10
orf19.1828	347.08	394.137	300.022	-0.394113	0.177787	-2.21677	0.0266389	0.114776	BUD16
orf19.808	680.448	749.893	611.003	-0.295852	0.133508	-2.21599	0.026692	0.114926	orf19.808
orf19.4106	124.466	150.265	98.6673	-0.60423	0.272873	-2.21433	0.0268062	0.115292	orf19.4106
orf19.1910	292.609	334.906	250.312	-0.421375	0.190304	-2.21422	0.0268134	0.115292	orf19.1910
orf19.6554	6788.78	6217.23	7360.34	0.243623	0.110047	2.2138	0.0268427	0.11534	orf19.6554
orf19.7402	534.256	606.001	462.512	-0.389833	0.176324	-2.21089	0.0270434	0.116123	DOT1
orf19.6197	141.497	168.251	114.744	-0.552336	0.250035	-2.20903	0.0271724	0.116519	DHH1
orf19.827.1	5227.6	4708.73	5746.46	0.287344	0.130072	2.20911	0.0271669	0.116519	RPL39
orf19.1534	1314.94	1163.54	1466.33	0.333894	0.151174	2.20868	0.0271971	0.116546	orf19.1534
orf19.1460	2899.15	2583.41	3214.89	0.315179	0.142739	2.20807	0.0272391	0.116568	orf19.1460
orf19.2347	677.514	748.571	606.457	-0.304192	0.137749	-2.20831	0.0272226	0.116568	MNN2
orf19.2114	2764.53	2367.83	3161.22	0.417263	0.189035	2.20733	0.0272907	0.116637	orf19.2114
orf19.487	1016.92	1134.03	899.816	-0.333726	0.151191	-2.20731	0.0272921	0.116637	SPT14
orf19.220	12890.9	11134.2	14647.6	0.395737	0.17931	2.20699	0.0273145	0.116654	PIR1
orf19.2370	182.515	145.102	219.927	0.598517	0.271357	2.20565	0.0274086	0.1169	DSL1
orf19.1080	215.14	177	253.281	0.519497	0.235531	2.20564	0.027409	0.1169	orf19.1080
orf19.3846	1448.39	1241.84	1654.94	0.413691	0.187603	2.20513	0.0274447	0.116973	LYS4
orf19.2492	73.7182	94.6838	52.7526	-0.844602	0.383064	-2.20486	0.0274641	0.116977	STE3
orf19.7567	1632.49	1414.93	1850.05	0.387151	0.175782	2.20245	0.0276333	0.117618	orf19.7567
orf19.2385	259.633	317.009	202.258	-0.647385	0.294304	-2.19972	0.027827	0.118125	KTI12
orf19.4457	876.895	1003.82	749.973	-0.421617	0.191632	-2.20014	0.0277967	0.118125	BNI4
orf19.6578	6094.34	5557.61	6631.08	0.254762	0.11581	2.19982	0.0278194	0.118125	orf19.6578
orf19.419	4035.51	3721.66	4349.37	0.22485	0.102216	2.19975	0.0278245	0.118125	orf19.419
orf19.2088	145.722	173.099	118.346	-0.546944	0.248888	-2.19755	0.027981	0.118469	DPB4
orf19.1785	8311.03	7412.45	9209.6	0.31329	0.142582	2.19726	0.0280016	0.118469	orf19.1785
orf19.1214	2160.64	2348	1973.29	-0.25095	0.114193	-2.1976	0.0279777	0.118469	orf19.1214
orf19.5443	5248.84	4793.83	5703.85	0.250883	0.11418	2.19726	0.0280017	0.118469	BNA4
orf19.698	8809.23	8142	9476.46	0.219025	0.0996775	2.19734	0.0279963	0.118469	orf19.698
orf19.17	43.3062	27.3319	59.2806	1.11224	0.506438	2.1962	0.0280775	0.118685	SCP1
orf19.2938	284.74	241.556	327.924	0.439194	0.199995	2.19602	0.0280903	0.118685	orf19.2938
orf19.6804	709.078	804.729	613.427	-0.392666	0.178831	-2.19574	0.0281106	0.118691	orf19.6804
orf19.726	1366.16	1497.05	1235.27	-0.277607	0.126526	-2.19408	0.0282299	0.119116	PPZ1
orf19.2995	556.793	625.866	487.721	-0.36008	0.164167	-2.19337	0.0282807	0.11925	orf19.2995
orf19.4179	127.733	153.702	101.764	-0.597358	0.272409	-2.19287	0.0283168	0.119323	orf19.4179
orf19.7303	33.0877	19.164	47.0114	1.29802	0.592087	2.19228	0.0283593	0.119422	orf19.7303
orf19.2842	2623.23	2941.05	2305.41	-0.351393	0.160308	-2.19199	0.0283805	0.119432	GZF3
orf19.7544	1196	1312.59	1079.41	-0.282248	0.128779	-2.19172	0.0283999	0.119435	TLO1
orf19.7619	4123.88	4673.23	3574.54	-0.386919	0.17657	-2.1913	0.0284298	0.119481	orf19.7619
orf19.4498	117.034	146.982	87.0854	-0.755039	0.344837	-2.18955	0.0285566	0.119775	orf19.4498
orf19.5601	1159.16	1045.07	1273.26	0.284767	0.130045	2.18977	0.0285413	0.119775	orf19.5601
orf19.6531.1	1750.9	1593.21	1908.6	0.26074	0.119065	2.18989	0.0285323	0.119775	TOM7
orf19.3113	2133.66	1956.17	2311.15	0.240643	0.109921	2.18923	0.0285805	0.119796	orf19.3113
orf19.3607	201.977	167.578	236.375	0.496135	0.226736	2.18816	0.0286582	0.119883	orf19.3607
orf19.1789	276.597	237.982	315.212	0.405985	0.185516	2.18841	0.0286395	0.119883	orf19.1789
orf19.5661	2638.87	2422.33	2855.41	0.237402	0.108472	2.1886	0.0286259	0.119883	PTC7
orf19.4952.1	713.759	607.583	819.936	0.43368	0.198321	2.18675	0.0287605	0.120152	orf19.4952.1
orf19.2009	1919.12	2108.87	1729.37	-0.285741	0.130666	-2.18681	0.0287566	0.120152	PEX12
orf19.3648	381.305	440.316	322.295	-0.451864	0.206798	-2.18505	0.0288849	0.120592	orf19.3648
orf19.4009	2090.3	1903.5	2277.09	0.258432	0.118309	2.18439	0.0289338	0.120716	CNB1
orf19.48	6222.4	5533.55	6911.26	0.320612	0.146875	2.18289	0.0290441	0.121017	RPM2
orf19.4626	813.15	735.542	890.758	0.276222	0.126535	2.18296	0.0290388	0.121017	orf19.4626
orf19.2878	218.925	178.848	259.003	0.536463	0.245823	2.18231	0.0290863	0.121033	PGA15
orf19.5764	453.01	508.156	397.865	-0.353084	0.161788	-2.18238	0.0290815	0.121033	SKI8
orf19.7369	604.544	669.923	539.166	-0.313229	0.143604	-2.1812	0.0291686	0.121296	TRM12
orf19.1738.1	950.905	843.773	1058.04	0.325665	0.149442	2.17921	0.029316	0.121829	orf19.1738.1
orf19.2023	229547	200260	258834	0.370158	0.169939	2.17818	0.0293929	0.122068	HGT7
orf19.1067	2474.62	2165	2784.24	0.363292	0.166946	2.1761	0.0295478	0.122631	GPM2
orf19.862	342.532	387.089	297.975	-0.377102	0.1734	-2.17476	0.0296484	0.122968	orf19.862
orf19.1762	157.291	198.612	115.97	-0.774233	0.356325	-2.17283	0.0297931	0.123406	OCA1
orf19.3932	23924.1	21529.1	26319	0.289858	0.133398	2.17288	0.0297896	0.123406	orf19.3932
orf19.4263	265.592	321.582	209.602	-0.619545	0.285216	-2.17219	0.0298411	0.123524	orf19.4263
orf19.2197	288.307	221.156	355.459	0.685851	0.315977	2.17057	0.0299635	0.123804	orf19.2197
orf19.6457	1052.42	1197.72	907.113	-0.401661	0.185053	-2.17052	0.0299673	0.123804	orf19.6457
orf19.3554	1582	1737.23	1426.78	-0.28375	0.130725	-2.17059	0.0299623	0.123804	AAT1
orf19.2558	718.271	638.231	798.312	0.322326	0.148522	2.17022	0.0299905	0.123818	orf19.2558
orf19.4016	2863.11	2597.29	3128.94	0.268529	0.123849	2.1682	0.0301437	0.12437	orf19.4016
orf19.1555	758.145	831.887	684.404	-0.281575	0.129957	-2.16667	0.0302601	0.124769	SAC3
orf19.796	383.615	432.526	334.703	-0.369501	0.170711	-2.16448	0.0304273	0.125376	HYM1
orf19.1589	241.453	275.47	207.436	-0.409859	0.189529	-2.16252	0.0305782	0.12591	orf19.1589
orf19.6514	32891.1	35098.6	30683.6	-0.193946	0.0896952	-2.16228	0.0305966	0.12591	CUP9
orf19.741	24.153	12.0139	36.292	1.60136	0.740853	2.16151	0.0306563	0.126032	orf19.741
orf19.3038	20471.9	18287.5	22656.3	0.309102	0.143011	2.16138	0.0306661	0.126032	TPS2
orf19.5869	2128.76	2330.13	1927.39	-0.274131	0.126884	-2.16049	0.030735	0.126233	orf19.5869
orf19.100	1999.47	1829.56	2169.37	0.245956	0.113933	2.15877	0.030868	0.126615	orf19.100
orf19.3728	1732.06	1875.56	1588.57	-0.23976	0.111054	-2.15894	0.0308545	0.126615	orf19.3728
orf19.702	677.108	789.402	564.815	-0.484098	0.224351	-2.15777	0.0309459	0.126852	orf19.702
orf19.6084	522.424	453.798	591.051	0.382412	0.177249	2.15748	0.0309682	0.126861	orf19.6084
orf19.6416	2786.29	3037.17	2535.42	-0.260796	0.120907	-2.15699	0.0310067	0.126937	orf19.6416
orf19.4993	2107.2	2320.7	1893.7	-0.29348	0.136215	-2.15454	0.0311976	0.127636	SEC18
orf19.3442	966.455	875.703	1057.21	0.271427	0.125998	2.15421	0.0312238	0.12766	orf19.3442
orf19.4092	227.543	262.543	192.543	-0.446505	0.207326	-2.15364	0.0312684	0.12776	orf19.4092
orf19.1314	4499.88	4164.21	4835.56	0.215642	0.100159	2.153	0.0313188	0.127884	orf19.1314
orf19.511	782.577	699.754	865.4	0.305806	0.142113	2.15186	0.0314084	0.128167	orf19.511
orf19.3817	201.618	235.406	167.83	-0.487564	0.226636	-2.1513	0.0314524	0.128232	orf19.3817
orf19.5070	1755.3	1495.6	2015	0.430403	0.200081	2.15114	0.031465	0.128232	orf19.5070
orf19.4322	1276.83	1415.94	1137.71	-0.316259	0.147122	-2.14964	0.0315839	0.128634	DAP2
orf19.7497	1064.45	961.298	1167.6	0.280022	0.130315	2.1488	0.03165	0.12882	orf19.7497
orf19.4584	253.378	206.119	300.637	0.546046	0.254246	2.1477	0.0317372	0.12893	PHO114
orf19.3977	268.881	313.244	224.518	-0.481644	0.224315	-2.14718	0.0317789	0.12893	orf19.3977
orf19.1298	309.308	357.988	260.629	-0.457458	0.213	-2.14769	0.0317384	0.12893	NUP84
orf19.6871	964.341	1090.11	838.576	-0.37884	0.176416	-2.14743	0.0317589	0.12893	orf19.6871
orf19.2030	12160.2	10908.7	13411.7	0.298077	0.138761	2.14813	0.0317032	0.12893	orf19.2030
orf19.6232	7637.43	7062.13	8212.74	0.217701	0.101495	2.14495	0.031957	0.129569	NPR1
orf19.6553	2144.06	1965.17	2322.95	0.241523	0.112634	2.14431	0.0320079	0.129692	orf19.6553
orf19.6950	1228.5	1095.37	1361.63	0.313772	0.146406	2.14316	0.0321003	0.129984	orf19.6950
orf19.6117	24233	22113.7	26352.4	0.253023	0.118379	2.13741	0.032565	0.131781	orf19.6117
orf19.1362	109.142	132.872	85.4121	-0.639478	0.299251	-2.13693	0.0326039	0.13179	SMM1
orf19.2961	468.666	535.415	401.917	-0.414163	0.193841	-2.13662	0.0326293	0.13179	orf19.2961
orf19.5203	430.45	490.051	370.85	-0.402607	0.188433	-2.13661	0.0326297	0.13179	orf19.5203
orf19.508	704.016	626.377	781.655	0.31917	0.149445	2.13571	0.0327032	0.132002	QDR1
orf19.2422	2745.38	3018.48	2472.29	-0.288091	0.134938	-2.13499	0.0327616	0.132154	ARC1
orf19.6420	1837.93	1589.98	2085.88	0.391424	0.183394	2.13434	0.0328149	0.132201	PGA13
orf19.6032	5446.64	5884.96	5008.32	-0.232616	0.108988	-2.13434	0.0328152	0.132201	SPE1
orf19.414	454.626	533.966	375.286	-0.509819	0.239069	-2.13251	0.0329646	0.132634	RSM22
orf19.3858	1937.63	1777.22	2098.04	0.239268	0.112187	2.13276	0.0329448	0.132634	orf19.3858
orf19.7306	256.739	213.047	300.43	0.495591	0.232458	2.13195	0.0330106	0.132695	orf19.7306
orf19.3593	6975.72	6394.56	7556.88	0.241012	0.113057	2.13178	0.0330248	0.132695	RPT6
orf19.5751	4675.79	4312.15	5039.43	0.224719	0.105424	2.13157	0.0330426	0.132695	ORM1
orf19.792	419.37	483.825	354.915	-0.448302	0.210359	-2.13112	0.033079	0.132757	orf19.792
orf19.1772	228.629	284.653	172.605	-0.72327	0.339626	-2.12961	0.033204	0.133174	orf19.1772
orf19.3748	28.3319	12.7669	43.8968	1.78397	0.838916	2.12652	0.03346	0.133946	orf19.3748
orf19.2822	60.8337	42.4638	79.2036	0.898934	0.422718	2.12656	0.0334568	0.133946	orf19.2822
orf19.2701	67.9242	51.3829	84.4654	0.720072	0.338591	2.12667	0.0334475	0.133946	orf19.2701
orf19.7397	740.264	813.228	667.299	-0.285197	0.134156	-2.12586	0.0335152	0.134082	orf19.7397
snR10a	352.883	286.451	419.316	0.549958	0.258811	2.12494	0.0335915	0.134302	snR10a
orf19.6758	805.948	689.553	922.344	0.420628	0.197995	2.12444	0.0336334	0.134334	orf19.6758
orf19.1760	4198.01	4534.94	3861.07	-0.232089	0.109252	-2.12434	0.0336418	0.134334	RAS1
orf19.3734	1583.74	1415.52	1751.96	0.307326	0.144782	2.12268	0.0337805	0.134802	GEF2
orf19.2671	707.285	783.832	630.738	-0.313624	0.147767	-2.12242	0.0338025	0.134805	orf19.2671
orf19.5999	9952.54	8811.43	11093.6	0.332373	0.15663	2.12203	0.0338354	0.134851	DYN1
orf19.6102	3079.88	2762.88	3396.87	0.298259	0.140672	2.12024	0.033986	0.135366	RCA1
orf19.4780	434.458	381.73	487.186	0.352677	0.16637	2.11984	0.0340199	0.135416	orf19.4780
orf19.7488	381.197	437.038	325.356	-0.427246	0.201668	-2.11856	0.0341278	0.13576	orf19.7488
orf19.7200	299.43	250.117	348.742	0.48117	0.227528	2.11478	0.0344488	0.136865	orf19.7200
orf19.4031	4241.66	4665.24	3818.09	-0.289274	0.136786	-2.11479	0.034448	0.136865	orf19.4031
orf19.1351	34.3639	51.8473	16.8804	-1.60818	0.760959	-2.11336	0.0345703	0.137175	orf19.1351
orf19.3234	513.631	444.107	583.156	0.391638	0.185296	2.11358	0.0345514	0.137175	OYE22
orf19.2618	9803.91	8920.18	10687.6	0.260717	0.123428	2.11231	0.0346602	0.137446	MET2
orf19.5165	1052.67	960.564	1144.78	0.25317	0.119905	2.11143	0.0347356	0.137658	orf19.5165
orf19.7499	3937.84	3585.35	4290.33	0.259135	0.12279	2.11039	0.034825	0.137926	orf19.7499
orf19.2012	1413.72	1571.67	1255.78	-0.324382	0.153747	-2.10984	0.034872	0.138026	NOT3
orf19.4266	422.595	368.796	476.394	0.37055	0.175681	2.10922	0.0349259	0.138066	SPR28
orf19.7605	19127.6	17444.6	20810.6	0.254518	0.120667	2.10926	0.0349219	0.138066	PUP1
orf19.1664	643.648	569.641	717.655	0.333243	0.158036	2.10866	0.0349741	0.138171	orf19.1664
orf19.3135	1215.2	1324.92	1105.49	-0.261384	0.124018	-2.10762	0.0350637	0.138438	orf19.3135
orf19.7063	83.4783	106.115	60.8417	-0.798267	0.378894	-2.10684	0.0351317	0.13862	THG1
orf19.7182	239.978	282.631	197.326	-0.516563	0.245223	-2.1065	0.0351605	0.138647	orf19.7182
orf19.6103	231.061	273.374	188.749	-0.533698	0.253643	-2.10413	0.0353671	0.139288	orf19.6103
orf19.3064.1	497.573	433.702	561.443	0.372905	0.177209	2.10432	0.0353506	0.139288	orf19.3064.1
orf19.6350	120.109	88.1788	152.039	0.788127	0.374875	2.10237	0.0355206	0.139657	orf19.6350
orf19.2137	965.155	1061.51	868.8	-0.289711	0.137776	-2.10277	0.0354857	0.139657	orf19.2137
orf19.699	10656.5	9621.71	11691.4	0.281017	0.133671	2.1023	0.0355271	0.139657	orf19.699
orf19.829	1169.12	1283.63	1054.6	-0.284078	0.135167	-2.10168	0.0355812	0.139712	SCH9
orf19.2268	2940.57	3180.54	2700.6	-0.236063	0.112337	-2.10138	0.0356072	0.139712	RCK2
orf19.1764	8332.31	7661.49	9003.13	0.232901	0.110831	2.10141	0.0356047	0.139712	orf19.1764
orf19.4669	103.752	80.7227	126.782	0.652396	0.310678	2.09991	0.0357368	0.140133	AAT22
orf19.6025	113.543	90.7132	136.374	0.589049	0.28071	2.09842	0.0358677	0.140452	orf19.6025
orf19.7245	413.779	488.54	339.018	-0.527942	0.251643	-2.09798	0.0359068	0.140452	orf19.7245
orf19.5029	946.992	812.611	1081.37	0.413136	0.196899	2.09821	0.0358867	0.140452	MODF
orf19.2383	437.721	498.797	376.645	-0.406382	0.193657	-2.09846	0.0358642	0.140452	YKU80
orf19.336	409.044	466.955	351.134	-0.411304	0.196094	-2.09749	0.0359506	0.140505	YAH1
orf19.1777	6136.52	5711.83	6561.21	0.200081	0.0953982	2.09733	0.0359648	0.140505	orf19.1777
orf19.6956	1025.23	920.337	1130.13	0.297039	0.141665	2.09677	0.0360136	0.140608	DAL9
orf19.6947	1191.45	1069.95	1312.96	0.295837	0.14115	2.09591	0.0360905	0.140822	GTT11
orf19.4390	504.697	560.415	448.978	-0.319519	0.152731	-2.09203	0.0364355	0.141936	orf19.4390
orf19.1607	4085.18	4480.12	3690.24	-0.279986	0.13384	-2.09195	0.0364433	0.141936	ALR1
orf19.5877	6079.62	5567.34	6591.9	0.243572	0.116427	2.09206	0.036433	0.141936	ATF1
orf19.3765	2738.6	2492.72	2984.48	0.259494	0.124065	2.0916	0.0364743	0.141969	RAX2
orf19.4335	2326	2097.47	2554.54	0.284016	0.135808	2.0913	0.036501	0.141986	TNA1
orf19.172	402.124	451.531	352.717	-0.356711	0.170993	-2.08611	0.0369688	0.143641	RPC19
orf19.5107	2137.16	2327.78	1946.55	-0.258253	0.123799	-2.08607	0.0369718	0.143641	NOT5
orf19.2016	465.154	396.413	533.896	0.430685	0.206718	2.08344	0.0372114	0.144483	ERG28
orf19.6499	501.364	572.327	430.401	-0.412208	0.197935	-2.08255	0.0372926	0.144709	orf19.6499
orf19.3443	3238.62	2908.99	3568.25	0.294396	0.141392	2.08213	0.0373305	0.144767	OYE2
orf19.3804	610.261	676.288	544.235	-0.314208	0.151042	-2.08027	0.0375009	0.145339	orf19.3804
orf19.3920	655.773	739.348	572.197	-0.37074	0.178271	-2.07964	0.0375583	0.145472	orf19.3920
orf19.6118	290.597	246.549	334.644	0.442425	0.212978	2.07733	0.0377715	0.145852	orf19.6118
orf19.194	546.686	610.206	483.166	-0.335848	0.161617	-2.07805	0.0377051	0.145852	orf19.194
orf19.2267	624.535	694.537	554.533	-0.324667	0.156269	-2.07762	0.0377444	0.145852	RFA2
orf19.7387	1606.34	1761.79	1450.89	-0.280335	0.134941	-2.07746	0.0377592	0.145852	ELP3
orf19.2515	19241.6	17861.8	20621.4	0.207283	0.0997699	2.07761	0.0377456	0.145852	orf19.2515
orf19.5441	611.975	677.126	546.825	-0.308901	0.148776	-2.07629	0.0378672	0.146132	ULP3
orf19.4942	67.401	48.0803	86.7216	0.856678	0.412919	2.07469	0.0380156	0.146446	orf19.4942
orf19.1349	892.336	767.215	1017.46	0.408064	0.196646	2.07511	0.037976	0.146446	orf19.1349
orf19.1467	11487.4	10422.4	12552.4	0.268367	0.129355	2.07466	0.0380181	0.146446	COX13
orf19.5280	4830.89	5461.22	4200.55	-0.378857	0.182638	-2.07436	0.0380459	0.146464	MUP1
orf19.5236	477.511	405.89	549.133	0.437132	0.211034	2.07139	0.0383227	0.147171	orf19.5236
orf19.691	821.396	934.596	708.196	-0.400368	0.193243	-2.07184	0.0382806	0.147171	GPD2
orf19.2341	5583.81	4941.99	6225.63	0.333239	0.160835	2.07194	0.0382714	0.147171	HNT1
orf19.2960	6481.11	6998.68	5963.54	-0.230995	0.111512	-2.07148	0.0383138	0.147171	FRS2
orf19.768	770.401	685.104	855.699	0.319886	0.154589	2.06927	0.0385209	0.147771	SYG1
orf19.1653	2016.77	1856.58	2176.96	0.229673	0.110995	2.06922	0.0385255	0.147771	orf19.1653
orf19.5351	2405.43	2637.35	2173.51	-0.278699	0.134772	-2.06793	0.0386469	0.148117	TIF11
orf19.2116	2620.47	2410.09	2830.84	0.231935	0.112167	2.06776	0.0386626	0.148117	NAT2
tT(UGU)2	14.4086	4.89515	23.9221	2.2938	1.11157	2.06357	0.0390589	0.149545	tT%28UGU%292
orf19.322	16.9307	8.10726	25.7542	1.66812	0.808508	2.06321	0.0390923	0.149581	orf19.322
orf19.5161	338.538	294.894	382.182	0.373469	0.181043	2.06288	0.0391244	0.149581	orf19.5161
orf19.332.1	980.454	886.472	1074.44	0.277641	0.134599	2.06272	0.0391393	0.149581	orf19.332.1
orf19.4587	226.752	268.383	185.121	-0.537866	0.260817	-2.06224	0.039185	0.149665	HGH1
orf19.4836	2874.01	2532.83	3215.18	0.344463	0.167065	2.06184	0.0392227	0.149719	URA1
orf19.6982	167.048	199.549	134.547	-0.57099	0.277006	-2.06129	0.0392753	0.1498	orf19.6982
orf19.2214	1038.74	1138.25	939.228	-0.277678	0.134722	-2.06112	0.0392914	0.1498	orf19.2214
orf19.771	330.192	286.013	374.372	0.389134	0.188855	2.06049	0.0393522	0.149941	LPG20
orf19.6848	483.12	537.795	428.445	-0.327097	0.158939	-2.05801	0.0395896	0.150681	VPS16
orf19.2230	519.607	463.758	575.455	0.311866	0.151541	2.05796	0.039594	0.150681	orf19.2230
orf19.2361	169.405	200.721	138.088	-0.538559	0.261789	-2.05722	0.0396649	0.15077	SPT10
orf19.1574	1178.65	1297.81	1059.49	-0.292873	0.142363	-2.05723	0.0396645	0.15077	orf19.1574
orf19.3415	2674.12	2955.28	2392.97	-0.304876	0.148304	-2.05575	0.039807	0.151219	PTK2
tL(CAA)4	54.0589	38.0148	70.1031	0.881503	0.428984	2.05486	0.0398926	0.151362	tL%28CAA%294
orf19.5467	1395.24	1233.75	1556.73	0.335724	0.163368	2.05502	0.0398774	0.151362	TLO7
orf19.5234	1562.74	1422.01	1703.47	0.26053	0.126821	2.05431	0.0399456	0.151472	RBD1
orf19.5757	581.025	511.017	651.033	0.350244	0.17067	2.05218	0.0401526	0.152075	orf19.5757
orf19.3158	854.429	956.152	752.707	-0.345327	0.168272	-2.0522	0.0401499	0.152075	orf19.3158
orf19.536	577.825	639.614	516.037	-0.31053	0.151403	-2.05102	0.0402652	0.15241	orf19.536
orf19.6610	310.309	352.597	268.02	-0.396876	0.193614	-2.04983	0.0403812	0.152758	orf19.6610
orf19.2262	3563.28	3020.55	4106.01	0.442721	0.216079	2.04888	0.0404737	0.152968	orf19.2262
orf19.6650	704.523	629.312	779.734	0.309783	0.151205	2.04876	0.0404852	0.152968	orf19.6650
orf19.6563.1	2112.44	1897.85	2327.03	0.294545	0.144055	2.04468	0.0408863	0.154275	orf19.6563.1
orf19.6843	15527.1	14282.3	16771.9	0.231837	0.113396	2.0445	0.0409043	0.154275	orf19.6843
orf19.4216	52753.6	48663.4	56843.9	0.224179	0.10964	2.04468	0.0408864	0.154275	orf19.4216
orf19.2280	439.602	502.377	376.828	-0.415657	0.203383	-2.04372	0.0409813	0.154474	ZCF10
orf19.2296	26821	23495.9	30146.2	0.359607	0.17601	2.04311	0.0410418	0.154609	orf19.2296
orf19.1590	202.108	164.891	239.325	0.536043	0.262704	2.04048	0.0413024	0.155437	orf19.1590
orf19.7383	828.568	907.926	749.209	-0.277901	0.136199	-2.0404	0.0413106	0.155437	MNN9
orf19.789.1	129.166	156.552	101.779	-0.619983	0.304008	-2.03937	0.0414135	0.155639	orf19.789.1
orf19.2724	4251.89	4632.01	3871.77	-0.258863	0.126919	-2.03959	0.0413913	0.155639	orf19.2724
orf19.6349	297.864	249.954	345.774	0.469147	0.230081	2.03905	0.0414451	0.155665	RVS162
orf19.1650	2383.89	2114.91	2652.88	0.3267	0.160317	2.03784	0.0415662	0.156027	TOM6
orf19.3795	3067.11	2802.2	3332.01	0.250012	0.122753	2.03672	0.0416786	0.156356	AGP3
orf19.3431	125.087	148.932	101.242	-0.554444	0.272368	-2.03565	0.0417859	0.15665	orf19.3431
orf19.6820	3250.97	3478.35	3023.6	-0.202174	0.0993266	-2.03544	0.0418063	0.15665	orf19.6820
orf19.4257	771	852.362	689.637	-0.306374	0.150564	-2.03483	0.0418676	0.156787	INT1
orf19.7081	17108.8	15836	18381.6	0.215009	0.105692	2.03429	0.0419224	0.156899	SPL1
orf19.7335	8213.65	7613.46	8813.83	0.211199	0.103848	2.03373	0.0419793	0.157019	PRE8
orf19.4292	1587.03	1712.94	1461.13	-0.229536	0.112895	-2.03319	0.0420333	0.157128	orf19.4292
orf19.2506	500.602	553.759	447.444	-0.308001	0.151512	-2.03284	0.0420685	0.157167	orf19.2506
orf19.1655.3	10960.1	10217.3	11702.8	0.195788	0.0964035	2.03092	0.0422634	0.157802	orf19.1655.3
orf19.3552	635.231	699.227	571.236	-0.29118	0.143475	-2.02948	0.0424094	0.158253	orf19.3552
orf19.5698	1197.41	1301.6	1093.23	-0.252095	0.124238	-2.02912	0.0424456	0.158295	orf19.5698
orf19.4602	5744.21	5222.11	6266.31	0.263042	0.129665	2.02864	0.0424951	0.158386	MDH1-1
orf19.6722	356.889	407.671	306.107	-0.411974	0.203187	-2.02756	0.042605	0.158703	orf19.6722
orf19.7020	1571	1721.52	1420.48	-0.277898	0.137163	-2.02605	0.04276	0.159186	orf19.7020
orf19.6573	2264.95	2460.58	2069.32	-0.250085	0.123468	-2.02551	0.0428152	0.159298	BEM2
orf19.3359	867.475	959.758	775.191	-0.307326	0.151761	-2.02507	0.0428602	0.159371	ARP8
orf19.7401	995.752	1092.15	899.358	-0.28024	0.138508	-2.02328	0.0430447	0.159938	ISW2
orf19.1675	814.104	888.268	739.941	-0.263751	0.13037	-2.0231	0.0430631	0.159938	orf19.1675
orf19.5667	6139.2	6676.22	5602.19	-0.253152	0.125236	-2.0214	0.0432385	0.160495	MNR2
orf19.7503	1130.02	989.898	1270.14	0.36034	0.178392	2.01993	0.0433906	0.160965	CDA2
orf19.2425	360.773	293.209	428.336	0.548341	0.271507	2.01962	0.0434228	0.16099	HGT18
orf19.7577	4457.63	4132.14	4783.13	0.210989	0.104486	2.0193	0.0434564	0.16102	MSS51
orf19.2394	169.441	138.313	200.57	0.538721	0.266985	2.0178	0.0436123	0.161503	orf19.2394
orf19.6285	4530.08	4885.49	4174.67	-0.226967	0.112535	-2.01685	0.0437114	0.161775	GLC7
orf19.6508	1059.58	1161.09	958.07	-0.277496	0.137628	-2.01628	0.0437706	0.1619	orf19.6508
orf19.469	2595.89	2808.73	2383.04	-0.236845	0.117481	-2.01602	0.0437983	0.161908	HST7
orf19.2169	16.0042	8.15728	23.8511	1.54964	0.768857	2.01552	0.0438505	0.162006	orf19.2169
orf19.2074	58.1793	41.9394	74.4192	0.827249	0.410639	2.01454	0.0439528	0.162289	orf19.2074
orf19.5049	65.1533	82.2561	48.0504	-0.777771	0.38637	-2.01302	0.0441124	0.162743	orf19.5049
orf19.5237	321.01	269.224	372.796	0.470696	0.233842	2.01288	0.0441273	0.162743	VPH2
orf19.3319	2437.23	2205.04	2669.42	0.276113	0.137238	2.01193	0.0442272	0.163017	orf19.3319
orf19.5195	1818.72	1980.01	1657.43	-0.256586	0.127583	-2.01113	0.0443113	0.163232	URA6
orf19.6995	537.491	474.628	600.354	0.339632	0.168905	2.01079	0.0443478	0.163271	ATO6
orf19.3627	589.274	525.726	652.822	0.31217	0.15532	2.00985	0.0444475	0.163543	orf19.3627
orf19.7311	1080.08	966.675	1193.49	0.304923	0.151915	2.00719	0.0447295	0.164485	orf19.7311
orf19.2936	354.747	313.111	396.383	0.340433	0.169657	2.0066	0.0447928	0.164622	orf19.2936
orf19.5788	30035.6	32472.2	27599.1	-0.234591	0.117002	-2.00501	0.0449616	0.165051	EFT2
orf19.3335	22974.8	21343.1	24606.5	0.205273	0.102374	2.00514	0.0449482	0.165051	orf19.3335
orf19.5221	332.243	376.345	288.141	-0.386396	0.1928	-2.00413	0.0450562	0.165302	orf19.5221
orf19.4923	329.666	284.029	375.302	0.401235	0.200365	2.00253	0.0452283	0.165837	orf19.4923
orf19.1324	1305.53	1421.89	1189.17	-0.258411	0.129162	-2.00067	0.0454283	0.166474	RAD2
orf19.1219	181.81	214.662	148.959	-0.529432	0.264809	-1.9993	0.0455758	0.166725	orf19.1219
orf19.3635	659.229	734.036	584.422	-0.329089	0.164584	-1.99952	0.0455523	0.166725	orf19.3635
orf19.3003.1	10554.4	11471.9	9636.93	-0.251546	0.125793	-1.99968	0.0455347	0.166725	RPL6
orf19.3426	10576.5	11349.6	9803.53	-0.211323	0.105717	-1.99895	0.0456141	0.166768	ANB1
orf19.7001	6375.65	6886.39	5864.91	-0.231768	0.115973	-1.99847	0.0456657	0.16686	YCK2
orf19.7472	354.589	398.347	310.83	-0.358718	0.179676	-1.99647	0.0458825	0.167556	IFF4
orf19.7111	2879.47	2649.85	3109.09	0.230716	0.115653	1.9949	0.0460535	0.168083	orf19.7111
orf19.956	776.408	694.617	858.198	0.306061	0.153569	1.99298	0.0462636	0.168655	orf19.956
orf19.5547	778.315	696.717	859.913	0.303888	0.152466	1.99316	0.046244	0.168655	orf19.5547
orf19.1143	276.274	312.449	240.1	-0.37974	0.190649	-1.99183	0.0463902	0.16902	orf19.1143
orf19.567	1335.65	1156.61	1514.69	0.38853	0.195138	1.99105	0.0464751	0.169232	TFB3
orf19.5032	9592.14	10549.2	8635.07	-0.288974	0.145236	-1.98968	0.046626	0.169683	SIM1
orf19.96	487.284	562.362	412.206	-0.447882	0.225138	-1.98936	0.0466613	0.169714	TOP1
orf19.3238	177.967	145.562	210.372	0.530111	0.266812	1.98683	0.046941	0.170535	orf19.3238
orf19.5379	398.423	338.537	458.309	0.438867	0.220876	1.98693	0.0469297	0.170535	ERG4
orf19.6040	4952.44	4606.03	5298.85	0.202132	0.10177	1.98616	0.0470159	0.170709	SNF7
orf19.1699	268.936	230.695	307.177	0.414459	0.208774	1.9852	0.0471223	0.170926	BZZ1
orf19.3218	1623.68	1483.9	1763.47	0.249449	0.125658	1.98513	0.0471296	0.170926	orf19.3218
orf19.1756	1419.62	1249.9	1589.33	0.346063	0.174476	1.98344	0.0473185	0.171513	GPD1
orf19.5609	459.042	513.514	404.569	-0.344344	0.173648	-1.983	0.0473675	0.171592	orf19.5609
orf19.7007	2.4125	0	4.82499	4.85164	2.449	1.98107	0.0475831	0.172274	orf19.7007
orf19.3368	131.372	103.517	159.227	0.624164	0.315166	1.98043	0.0476555	0.172438	orf19.3368
orf19.6489	2109.5	1821.37	2397.63	0.397002	0.200532	1.97975	0.0477317	0.172615	FMP45
orf19.2018.2	78.8916	97.9491	59.834	-0.709449	0.358713	-1.97776	0.0479553	0.17313	orf19.2018.2
orf19.5134	122.023	146.314	97.7317	-0.581514	0.294048	-1.97762	0.0479721	0.17313	orf19.5134
orf19.2647	147.87	175.22	120.52	-0.537708	0.271911	-1.97751	0.0479836	0.17313	ZCF14
orf19.4616	202.955	168.174	237.736	0.500396	0.252986	1.97796	0.0479329	0.17313	POL30
orf19.2892	1182.33	1323.17	1041.5	-0.345991	0.17504	-1.97664	0.0480825	0.173388	orf19.2892
orf19.5262	22.1599	12.7943	31.5254	1.29514	0.655423	1.97604	0.0481501	0.173532	orf19.5262
orf19.2463	1057.27	926.929	1187.6	0.357974	0.181293	1.97456	0.0483179	0.173964	PRN2
orf19.4998	3036.67	2797.96	3275.38	0.227317	0.115126	1.9745	0.0483249	0.173964	ROB1
orf19.5608	319.572	363.363	275.781	-0.398463	0.201925	-1.97332	0.0484592	0.174249	orf19.5608
orf19.680	3330.76	3606.28	3055.23	-0.239443	0.121335	-1.9734	0.0484501	0.174249	TIM50
orf19.7388	2612.8	2826.03	2399.56	-0.236325	0.119845	-1.97193	0.0486175	0.174719	PBS2
orf19.6685	112.82	133.959	91.6806	-0.545347	0.27659	-1.97168	0.0486461	0.174723	ISY1
orf19.3711	170.193	140.748	199.638	0.505137	0.256295	1.97092	0.0487333	0.174937	orf19.3711
orf19.4953	671.521	581.036	762.005	0.391949	0.198892	1.97066	0.0487623	0.174941	orf19.4953
orf19.5519	156.474	191.901	121.047	-0.661046	0.335802	-1.96856	0.0490041	0.175497	GCV1
orf19.4579	737.855	660.105	815.605	0.304825	0.154858	1.96841	0.0490205	0.175497	ERV29
orf19.6287	2950.19	3196.72	2703.66	-0.24158	0.122706	-1.96878	0.0489785	0.175497	AAT21
orf19.1439	2840.19	3072.89	2607.5	-0.237082	0.120447	-1.96835	0.0490282	0.175497	IPK1
orf19.2684	656.543	725.381	587.706	-0.304179	0.154581	-1.96777	0.0490949	0.175637	orf19.2684
orf19.4607	415.725	367.65	463.8	0.336084	0.170864	1.96697	0.0491872	0.175867	orf19.4607
orf19.5495	1231.21	1338.66	1123.76	-0.252983	0.128662	-1.96627	0.0492678	0.176056	orf19.5495
orf19.4405	669.565	599.136	739.995	0.30527	0.155489	1.96329	0.0496121	0.177086	PPS1
orf19.6060	1469.79	1602.72	1336.86	-0.262098	0.133495	-1.96335	0.0496049	0.177086	GCN20
orf19.2362	51.6768	65.9007	37.4529	-0.812225	0.414024	-1.96178	0.0497876	0.177612	orf19.2362
orf19.5789	226.745	268.004	185.487	-0.529182	0.269912	-1.96058	0.0499285	0.177914	ADE8
orf19.4023	1080.72	985.347	1176.09	0.255865	0.130502	1.96061	0.049924	0.177914	MRP2
orf19.3851	310.528	349.618	271.438	-0.365367	0.186432	-1.95979	0.0500203	0.178041	orf19.3851
orf19.2192	61582.6	55928.5	67236.6	0.265648	0.135544	1.95987	0.050011	0.178041	GDH2
orf19.6581	566.613	503.262	629.964	0.323075	0.16499	1.95815	0.0502129	0.178626	orf19.6581
orf19.5068	3371.45	3648.58	3094.32	-0.237951	0.121716	-1.95497	0.050587	0.179855	IRE1
orf19.5828	2715.61	2926.17	2505.06	-0.224222	0.114725	-1.95444	0.0506491	0.179975	orf19.5828
orf19.1448	408.144	457.284	359.005	-0.349932	0.179112	-1.9537	0.0507363	0.180083	APT1
orf19.3292	3001.02	2726.59	3275.45	0.264352	0.135297	1.95387	0.0507163	0.180083	orf19.3292
orf19.3048	158.748	189.407	128.088	-0.562394	0.28801	-1.95269	0.0508561	0.180406	orf19.3048
orf19.4712	148.437	177.218	119.656	-0.5695	0.291786	-1.95177	0.0509654	0.180693	FGR6-3
orf19.2501	4443.98	4869.18	4018.79	-0.27714	0.142092	-1.95042	0.0511257	0.18116	FLC1
orf19.3770	7397.95	8142.22	6653.67	-0.291376	0.149473	-1.94935	0.0512541	0.181513	ARG8
orf19.6921	318.006	362.412	273.6	-0.404959	0.207878	-1.94806	0.051408	0.181956	orf19.6921
orf19.355	197.064	163.777	230.351	0.490984	0.252112	1.94748	0.0514767	0.181983	orf19.355
orf19.4203	613.42	683.429	543.411	-0.330125	0.169492	-1.94773	0.0514473	0.181983	orf19.4203
orf19.4715	5379.53	4927.17	5831.9	0.243375	0.124982	1.94727	0.0515018	0.181983	orf19.4715
orf19.2792	7898.21	7053.65	8742.77	0.309842	0.159147	1.94689	0.0515478	0.182043	IST2
orf19.4252	475.146	537.57	412.722	-0.382355	0.196443	-1.94639	0.0516082	0.182155	orf19.4252
orf19.238	1012.73	713.203	1312.27	0.879932	0.45221	1.94585	0.051673	0.182282	CCP1
orf19.6500	3170.44	3508.23	2832.65	-0.308818	0.15876	-1.94519	0.0517521	0.182358	ECM42
orf19.2529.1	6987.7	6309.36	7666.04	0.280985	0.144436	1.9454	0.051727	0.182358	orf19.2529.1
orf19.5728	45.3373	62.2277	28.4469	-1.12763	0.580112	-1.94381	0.0519182	0.182841	orf19.5728
orf19.4403	756.526	686.807	826.246	0.266535	0.137183	1.94292	0.0520257	0.183118	VPS11
orf19.4233	7280.8	7967.91	6593.7	-0.273237	0.140672	-1.94237	0.0520926	0.183251	THR4
orf19.302	293.331	328.243	258.42	-0.344946	0.177925	-1.93871	0.0525363	0.184709	orf19.302
orf19.164	3972.94	3593.65	4352.22	0.276237	0.142515	1.9383	0.0525868	0.184784	orf19.164
orf19.2372	10110	9448.15	10771.9	0.189205	0.097642	1.93774	0.0526547	0.18492	orf19.2372
orf19.6949	2.47602	4.95204	0	-4.62226	2.38645	-1.93687	0.0527609	0.18519	orf19.6949
orf19.5849	1534.69	1657.97	1411.41	-0.232605	0.12012	-1.93644	0.0528142	0.185274	CWT1
orf19.4747	165.403	138.574	192.233	0.472122	0.243934	1.93545	0.0529354	0.185597	HEM14
orf19.4349	461.509	520.651	402.368	-0.37285	0.192769	-1.93418	0.0530913	0.18604	orf19.4349
orf19.7023	1174.93	1069.13	1280.73	0.260579	0.13476	1.93365	0.0531556	0.186162	orf19.7023
orf19.2687.1	723.57	800.514	646.626	-0.308932	0.159877	-1.93231	0.0533207	0.186568	orf19.2687.1
orf19.551	2301.75	2482.1	2121.41	-0.226735	0.117343	-1.93224	0.0533304	0.186568	orf19.551
orf19.5117	76016.7	70935.5	81097.9	0.19316	0.10006	1.93044	0.0535528	0.187242	OLE1
orf19.1837	4399.99	4100.56	4699.42	0.196539	0.101844	1.9298	0.0536311	0.187412	TBP1
orf19.717	6780.96	6237.92	7324.01	0.231519	0.120016	1.92907	0.0537227	0.187629	HSP60
orf19.1623	18821.5	16913.9	20729.2	0.293405	0.15214	1.92851	0.0537914	0.187765	CAP1
orf19.4332	240.024	200.339	279.709	0.483864	0.250956	1.92808	0.0538451	0.187849	orf19.4332
orf19.524	471.02	409.907	532.132	0.377837	0.196061	1.92714	0.0539623	0.188089	orf19.524
orf19.3549	821.933	731.007	912.859	0.320193	0.166157	1.92705	0.0539734	0.188089	CDC21
orf19.1981	581.238	637.536	524.94	-0.280548	0.145656	-1.9261	0.0540924	0.188296	IMP2
orf19.2965	3427.14	3134.42	3719.85	0.246971	0.12822	1.92615	0.0540854	0.188296	orf19.2965
orf19.1796	268.179	223.806	312.552	0.483446	0.251085	1.92542	0.0541763	0.188485	orf19.1796
orf19.2910	335.41	382.569	288.251	-0.407936	0.212035	-1.92391	0.0543663	0.18873	PGA43
orf19.3093	445.44	498.208	392.671	-0.343041	0.178298	-1.92398	0.0543575	0.18873	MSH2
orf19.4152	26694	28938.2	24449.8	-0.243195	0.126379	-1.92434	0.0543124	0.18873	CEF3
orf19.4004	2590.78	2789.61	2391.95	-0.221854	0.115291	-1.92429	0.0543182	0.18873	CCT3
orf19.596.1	1498.6	1644.82	1352.37	-0.282897	0.147233	-1.92142	0.0546786	0.189671	NOP10
orf19.5334	7029.86	6408.3	7651.43	0.2559	0.133193	1.92127	0.0546973	0.189671	orf19.5334
tL(AAG)1	3.38752	0.587682	6.18736	3.37074	1.75682	1.91866	0.0550272	0.18984	tL%28AAG%291
RDN58	12.9265	5.45396	20.399	1.92038	1.00075	1.91894	0.0549915	0.18984	RDN58
orf19.6371	74.7254	93.1295	56.3213	-0.724379	0.377374	-1.91953	0.0549175	0.18984	orf19.6371
orf19.3063	130.646	154.206	107.086	-0.525698	0.273945	-1.91899	0.0549851	0.18984	HFL1
orf19.1458	148.372	171.999	124.746	-0.465153	0.242215	-1.92041	0.0548056	0.18984	orf19.1458
orf19.4193	686.081	586.626	785.536	0.422175	0.219905	1.9198	0.0548829	0.18984	orf19.4193
orf19.133	326.482	369.194	283.769	-0.37984	0.197852	-1.91982	0.0548808	0.18984	orf19.133
orf19.1429	352.493	396.036	308.951	-0.358001	0.186601	-1.91854	0.0550424	0.18984	SOH1
orf19.5112	4139.15	3721.98	4556.31	0.292048	0.152232	1.91845	0.0550542	0.18984	TKL1
orf19.2198	2150.87	2348.86	1952.89	-0.266793	0.138987	-1.91955	0.0549144	0.18984	FLC3
orf19.6754	1825.17	1984.97	1665.38	-0.253687	0.132248	-1.91828	0.055076	0.18984	orf19.6754
orf19.3661	2321.29	2072.75	2569.83	0.309851	0.161877	1.91411	0.0556063	0.191563	orf19.3661
orf19.4428	673.528	754.732	592.324	-0.350501	0.183177	-1.91345	0.0556899	0.191642	orf19.4428
orf19.2951	3125.8	3379.16	2872.43	-0.234529	0.122559	-1.91361	0.0556704	0.191642	HOM6
orf19.5510	397.727	445.044	350.409	-0.345971	0.18092	-1.91228	0.05584	0.192054	orf19.5510
orf19.3906	99.251	76.1677	122.334	0.686069	0.358938	1.91139	0.0559547	0.19224	MRV6
orf19.3539	120.145	142.314	97.976	-0.537953	0.281424	-1.91154	0.0559352	0.19224	orf19.3539
orf19.3612	375.313	302.19	448.436	0.57071	0.298639	1.91103	0.0560002	0.192292	PST2
orf19.5978	249.745	214.907	284.582	0.406446	0.212811	1.90989	0.0561472	0.192692	orf19.5978
orf19.490	616.437	553.177	679.698	0.297827	0.155969	1.90953	0.0561938	0.192747	NAT5
orf19.3919.1	1460.36	1319.77	1600.95	0.279127	0.146199	1.90922	0.0562335	0.192779	orf19.3919.1
orf19.417	1230.13	1352.14	1108.13	-0.287662	0.15072	-1.90859	0.0563152	0.192954	MTM1
orf19.2927	317.945	361.883	274.006	-0.402632	0.211119	-1.90713	0.0565033	0.193285	MNN11
orf19.5410	498.828	558.013	439.643	-0.344926	0.180849	-1.90726	0.0564873	0.193285	orf19.5410
orf19.6076	559.102	502.306	615.898	0.294193	0.154229	1.9075	0.0564557	0.193285	orf19.6076
orf19.4188	485.173	534.87	435.477	-0.297165	0.155843	-1.90682	0.0565435	0.193318	NMD5
orf19.3438	577.318	650.756	503.879	-0.369553	0.193872	-1.90617	0.0566275	0.1935	orf19.3438
orf19.211	2356.81	2189.2	2524.41	0.20551	0.107858	1.90537	0.0567321	0.193753	orf19.211
orf19.3286	125.837	146.897	104.777	-0.485845	0.255076	-1.90471	0.0568178	0.193941	orf19.3286
orf19.4577.3	1654.88	1492.62	1817.13	0.284177	0.149239	1.90418	0.0568869	0.194072	TIM10
orf19.6008	233.983	198.519	269.447	0.441151	0.231759	1.9035	0.056976	0.194166	orf19.6008
orf19.6458	273.679	237.116	310.241	0.389408	0.204599	1.90327	0.057005	0.194166	orf19.6458
orf19.4897	265.44	233.328	297.552	0.351128	0.184487	1.90326	0.0570064	0.194166	SFH5
orf19.3021	2195.94	2007.93	2383.95	0.247937	0.13029	1.90297	0.0570445	0.194191	orf19.3021
orf19.4000	4930.65	6085.26	3776.03	-0.688529	0.361934	-1.90236	0.0571244	0.194254	GRF10
orf19.5074	1113.9	1214.15	1013.65	-0.260479	0.136918	-1.90244	0.0571131	0.194254	UBA2
orf19.6326	243.696	287.089	200.303	-0.518973	0.272959	-1.90128	0.0572651	0.194344	orf19.6326
orf19.1710	304.184	260.838	347.53	0.413267	0.217362	1.90128	0.0572655	0.194344	ALI1
orf19.4866	2040.53	2238.86	1842.2	-0.281737	0.148188	-1.90122	0.0572738	0.194344	CPP1
orf19.2485	1257.78	1359.59	1155.98	-0.234231	0.12316	-1.90185	0.0571912	0.194344	orf19.2485
orf19.593	3320.15	3545.8	3094.5	-0.19637	0.103318	-1.90063	0.0573504	0.194499	FGR32
orf19.386	3534.53	3244.73	3824.33	0.236846	0.124773	1.89822	0.0576666	0.195467	SAM4
orf19.4909	685.761	604.678	766.843	0.343584	0.181103	1.89717	0.0578052	0.195832	CBK1
orf19.3624	115.598	144.14	87.0567	-0.730087	0.38494	-1.89663	0.0578771	0.19597	MSU1
orf19.4160	99.5539	120.637	78.4708	-0.622028	0.328065	-1.89605	0.0579532	0.196123	orf19.4160
orf19.7190	176.682	208.156	145.207	-0.521828	0.275256	-1.89579	0.0579878	0.196135	OGG1
orf19.6461	569.891	510.959	628.824	0.30023	0.158467	1.89459	0.0581467	0.196567	orf19.6461
orf19.6561	783.438	861.295	705.58	-0.287012	0.15153	-1.8941	0.0582122	0.196579	LAT1
orf19.1471	8478.7	7845.08	9112.32	0.216041	0.114059	1.89412	0.0582094	0.196579	COX4
orf19.701	18.5872	25.9903	11.184	-1.21189	0.640071	-1.89337	0.0583081	0.196727	CFL11
orf19.2033	95.2724	69.4762	121.068	0.801419	0.423292	1.8933	0.0583183	0.196727	PGA19
orf19.1446	581.528	637.23	525.825	-0.276962	0.146399	-1.89184	0.0585129	0.197278	CLB2
orf19.6323	414.024	372.366	455.682	0.291692	0.15423	1.89128	0.0585874	0.197319	HPA2
orf19.2926	1843.75	2013.54	1673.97	-0.266973	0.141157	-1.89132	0.058581	0.197319	orf19.2926
orf19.1223	525.323	465.039	585.607	0.332808	0.176035	1.89058	0.0586806	0.197528	DBF2
orf19.1876	999.734	1087.6	911.865	-0.254953	0.134975	-1.88889	0.058907	0.198184	orf19.1876
orf19.252	228.45	194.276	262.625	0.434313	0.230001	1.88831	0.0589837	0.198337	orf19.252
orf19.2127	316.698	354.684	278.712	-0.349286	0.185091	-1.88711	0.0591459	0.198566	CST5
orf19.4914	909.481	821.418	997.543	0.280939	0.148869	1.88715	0.0591399	0.198566	orf19.4914
orf19.1880	12813.1	12019.4	13606.7	0.178935	0.0947986	1.88752	0.0590899	0.198566	HEM15
orf19.6191	2236.59	2044.29	2428.9	0.248824	0.131881	1.88674	0.0591954	0.198626	TLO8
orf19.3823	2280.91	2495.49	2066.32	-0.272588	0.144532	-1.886	0.0592951	0.198856	ZDS1
orf19.3140.1	6333.79	5932.5	6735.07	0.183052	0.0970763	1.88565	0.0593419	0.198907	orf19.3140.1
orf19.7208	5.61887	10.2209	1.0168	-3.28842	1.74544	-1.88401	0.059564	0.199546	CSK1
orf19.1005	149.569	122.092	177.046	0.539173	0.286368	1.8828	0.0597278	0.199741	orf19.1005
orf19.6347	162.583	190.789	134.376	-0.508429	0.269969	-1.88329	0.0596617	0.199741	orf19.6347
orf19.1386	609.647	691.282	528.011	-0.389903	0.207104	-1.88264	0.0597487	0.199741	orf19.1386
orf19.1852	1170.95	1080.87	1261.03	0.222622	0.118222	1.88309	0.0596884	0.199741	orf19.1852
orf19.4097	371.757	424.823	318.691	-0.415184	0.220614	-1.88195	0.0598428	0.19995	orf19.4097
orf19.3160	46723.5	43225	50222	0.216459	0.115039	1.88161	0.0598891	0.199999	HSP12
orf19.6787	3761.66	3468.49	4054.83	0.225413	0.11982	1.88126	0.059936	0.20005	orf19.6787
orf19.4309	3693.01	3163.65	4222.38	0.416713	0.221581	1.88064	0.0600211	0.200138	GRP2
orf19.1656	1280.08	1148.46	1411.69	0.297406	0.158144	1.88061	0.0600256	0.200138	orf19.1656
orf19.5124	1322.53	1219.13	1425.92	0.225641	0.12	1.88034	0.0600613	0.200152	RBR3
orf19.4511	227.368	186.749	267.986	0.521592	0.277567	1.87916	0.0602231	0.200585	orf19.4511
orf19.1773	501.384	549.546	453.221	-0.278131	0.148117	-1.87778	0.0604114	0.201106	RAP1
orf19.3004	10740.7	10059.3	11422	0.183275	0.0976751	1.87637	0.0606043	0.201642	orf19.3004
orf19.6979	8375.46	7757.27	8993.64	0.213258	0.113719	1.87531	0.0607497	0.20202	orf19.6979
orf19.4189	63.0738	46.7227	79.4249	0.765705	0.40838	1.87498	0.0607956	0.202066	orf19.4189
orf19.2804	80.8898	62.5578	99.2218	0.667901	0.356407	1.87398	0.0609325	0.202285	orf19.2804
orf19.2631	582.931	643.202	522.66	-0.299493	0.159818	-1.87397	0.0609351	0.202285	orf19.2631
orf19.6091	4625.06	5036.53	4213.59	-0.257605	0.137477	-1.8738	0.0609574	0.202285	RIM8
orf19.684	1686.11	1842.99	1529.23	-0.269822	0.144092	-1.87257	0.0611273	0.202743	orf19.684
orf19.7576	606.704	550.779	662.629	0.267168	0.142697	1.87228	0.0611681	0.202772	orf19.7576
orf19.4940	662.129	586.353	737.905	0.332456	0.177667	1.87123	0.0613135	0.203147	orf19.4940
orf19.6246	6938.25	6512.08	7364.43	0.177494	0.0949105	1.87011	0.0614679	0.203552	orf19.6246
orf19.2888	496.858	442.643	551.074	0.315998	0.169134	1.86832	0.0617169	0.20427	orf19.2888
orf19.1105	34.1553	22.8256	45.4851	0.991631	0.530992	1.86751	0.061831	0.204441	orf19.1105
orf19.1338	1257.47	1114.41	1400.53	0.330483	0.176967	1.86749	0.0618332	0.204441	orf19.1338
orf19.388	2536.2	2302.23	2770.17	0.267302	0.143205	1.86657	0.0619622	0.20476	CAF16
orf19.4827	5333.25	5773.1	4893.39	-0.238631	0.127866	-1.86625	0.0620066	0.2048	ADE12
orf19.204	186.043	223.087	149	-0.579824	0.310738	-1.86596	0.0620476	0.204828	orf19.204
orf19.882	9287.45	8315.39	10259.5	0.303204	0.162526	1.86557	0.0621018	0.2049	HSP78
orf19.496	259.6	299.06	220.139	-0.442139	0.237052	-1.86516	0.0621593	0.204983	orf19.496
orf19.2771	1208.36	1325.48	1091.23	-0.28086	0.150762	-1.86293	0.062472	0.205907	BEM3
orf19.2277	908.768	762.118	1055.42	0.470475	0.252802	1.86104	0.062739	0.206679	TPK2
orf19.6360	112.177	132.481	91.8737	-0.525397	0.282673	-1.85867	0.0630734	0.207639	orf19.6360
orf19.4809	579.149	634.477	523.821	-0.276039	0.148527	-1.85851	0.063096	0.207639	ERG12
orf19.6012	1371.57	1252.67	1490.46	0.250873	0.135003	1.85828	0.06313	0.207643	orf19.6012
orf19.984	47.555	34.6071	60.5028	0.805475	0.43368	1.8573	0.0632681	0.207989	PHO8
SCR1	131.939	105.435	158.443	0.588634	0.31703	1.85671	0.063352	0.208157	SCR1
orf19.2057	13686.2	12686.8	14685.6	0.211051	0.113685	1.85646	0.0633886	0.208169	orf19.2057
orf19.5646	75.4155	56.7657	94.0653	0.731649	0.394407	1.85506	0.0635874	0.208281	orf19.5646
orf19.1397	300.227	338.877	261.577	-0.374488	0.201859	-1.8552	0.0635683	0.208281	orf19.1397
orf19.1834	720.17	635.141	805.2	0.341642	0.184087	1.85587	0.0634723	0.208281	orf19.1834
orf19.600	2922.79	3138.03	2707.54	-0.213154	0.11488	-1.85545	0.063532	0.208281	TRK1
orf19.6479	1543.02	1654.57	1431.48	-0.209129	0.112721	-1.85527	0.0635574	0.208281	SEC1
orf19.5760	97.1225	114.408	79.8367	-0.520033	0.280649	-1.85297	0.0638872	0.209115	IHD1
orf19.517	879.405	788.431	970.38	0.299099	0.161429	1.85282	0.0639083	0.209115	HAP31
orf19.2051	1055.28	1160.95	949.623	-0.290515	0.156859	-1.85207	0.0640157	0.209358	orf19.2051
orf19.6463	1089.61	1182.61	996.604	-0.247469	0.133635	-1.85183	0.06405	0.209363	orf19.6463
orf19.7036	860.297	946.606	773.987	-0.291052	0.157296	-1.85035	0.0642626	0.209949	orf19.7036
orf19.6536	570.842	488.499	653.184	0.420087	0.227109	1.84971	0.0643552	0.210143	IQG1
orf19.7466	2676.82	2874.32	2479.32	-0.213511	0.115591	-1.84712	0.0647292	0.211255	ACC1
orf19.5592	59.9888	44.7434	75.2341	0.75297	0.408059	1.84525	0.0650016	0.211925	orf19.5592
orf19.4080	196.255	229.611	162.898	-0.494098	0.267765	-1.84527	0.0649981	0.211925	orf19.4080
orf19.7593	461.01	511.12	410.901	-0.313543	0.170046	-1.84387	0.0652015	0.212429	orf19.7593
orf19.3579	3033.84	2783.16	3284.52	0.23901	0.129634	1.84373	0.0652231	0.212429	ATP4
orf19.2676	137.572	165.568	109.575	-0.593218	0.32186	-1.84309	0.0653154	0.212492	orf19.2676
orf19.3699	292.077	243.915	340.238	0.478954	0.259924	1.84267	0.0653771	0.212492	TEP1
orf19.1557	285.714	239.767	331.661	0.470001	0.255058	1.84272	0.0653699	0.212492	orf19.1557
orf19.727	199.796	228.211	171.38	-0.415327	0.22535	-1.84302	0.0653254	0.212492	orf19.727
orf19.7678	7317.16	6795.12	7839.21	0.206287	0.112011	1.84166	0.065525	0.212864	ATP16
orf19.3876	206.609	178.053	235.164	0.399589	0.217367	1.83832	0.0660156	0.214228	ZCF19
orf19.4055	1349.96	1220.88	1479.03	0.276899	0.150618	1.83842	0.0660003	0.214228	orf19.4055
orf19.3756	4298.53	3993.73	4603.33	0.204819	0.111429	1.83811	0.0660465	0.214228	CHR1
orf19.1306	174.58	203.933	145.228	-0.489455	0.2664	-1.83729	0.0661669	0.214466	orf19.1306
orf19.3706	482.549	422.598	542.5	0.360642	0.196305	1.83715	0.0661877	0.214466	orf19.3706
orf19.4948	82.6936	102.534	62.853	-0.707905	0.385605	-1.83583	0.0663831	0.214989	REX3
orf19.6707	693.006	760.881	625.131	-0.284322	0.154924	-1.83524	0.06647	0.215069	orf19.6707
orf19.4623	2955.99	3186.04	2725.93	-0.224817	0.122502	-1.8352	0.0664759	0.215069	orf19.4623
orf19.1403	1055.42	1172.88	937.947	-0.32332	0.176202	-1.83494	0.0665148	0.215085	orf19.1403
orf19.999	3161.12	2872.34	3449.91	0.26453	0.144213	1.8343	0.0666089	0.215279	GCA2
orf19.2042	1145.73	1054.57	1236.9	0.230556	0.125753	1.83341	0.066742	0.215599	orf19.2042
orf19.3665	228.321	262.566	194.075	-0.43617	0.238211	-1.83102	0.0670972	0.215645	SET6
orf19.5158	3230.9	2798.54	3663.27	0.388742	0.212277	1.83129	0.0670565	0.215645	orf19.5158
orf19.4689	1170	1038.91	1301.1	0.325273	0.177492	1.83261	0.0668611	0.215645	PGA57
orf19.3449	678.488	746.774	610.202	-0.291349	0.1591	-1.83123	0.0670655	0.215645	orf19.3449
orf19.4684.2	9374.49	8442.32	10306.7	0.287813	0.157117	1.83185	0.0669743	0.215645	RPL40B
orf19.7561	4818.22	5285	4351.44	-0.280573	0.153134	-1.83221	0.0669205	0.215645	DEF1
orf19.6478	4937.74	4482.21	5393.28	0.266815	0.145608	1.83241	0.0668897	0.215645	YCF1
orf19.2531	22060.7	20048.5	24072.9	0.263967	0.144144	1.83128	0.0670594	0.215645	CSP37
orf19.811	585.858	638.865	532.852	-0.261351	0.142676	-1.83178	0.0669838	0.215645	orf19.811
orf19.6252	1506.7	1623.26	1390.14	-0.223633	0.122116	-1.83132	0.0670525	0.215645	orf19.6252
orf19.867	661.679	595.738	727.62	0.289486	0.158141	1.83056	0.0671657	0.215756	orf19.867
orf19.3623	225.614	256.992	194.236	-0.405194	0.221795	-1.82689	0.0677166	0.217415	SMC2
orf19.3174	661.035	733.387	588.682	-0.317623	0.173984	-1.82558	0.067913	0.217824	CDC24
orf19.4635	2738.36	2960.42	2516.3	-0.234738	0.128572	-1.82573	0.0678909	0.217824	NIP1
orf19.7324	139.565	117.884	161.246	0.451708	0.247503	1.82506	0.0679926	0.217943	THI13
orf19.2694	2774.51	3042.15	2506.86	-0.279491	0.153156	-1.82488	0.0680188	0.217943	TYS1
orf19.5960	27644.3	26041.1	29247.5	0.167525	0.091882	1.82326	0.0682633	0.218615	NCE102
orf19.3544	393.655	343.8	443.509	0.36839	0.20213	1.82254	0.0683728	0.218855	orf19.3544
orf19.3314	299.404	333.542	265.267	-0.331324	0.181947	-1.82099	0.0686085	0.219499	TRS20
orf19.909	909.763	814.844	1004.68	0.301912	0.165823	1.82069	0.0686544	0.219534	STP4
orf19.1255	705.599	772.997	638.2	-0.276688	0.152081	-1.81935	0.0688584	0.220075	ZCF5
orf19.2229	1690.69	1845.48	1535.9	-0.265447	0.146071	-1.81725	0.0691796	0.220983	orf19.2229
orf19.6319	6368.21	6819.71	5916.71	-0.20505	0.112849	-1.81703	0.0692123	0.220983	orf19.6319
orf19.6691	1092.31	1206.15	978.458	-0.301955	0.166205	-1.81676	0.0692543	0.221006	orf19.6691
orf19.864	2922.03	3130.12	2713.95	-0.206059	0.113516	-1.81524	0.0694871	0.221637	orf19.864
orf19.2340	31236.9	29166.3	33307.5	0.191534	0.10559	1.81393	0.0696885	0.222167	CDC48
orf19.122	1742.71	1597.25	1888.16	0.241826	0.133356	1.81338	0.0697725	0.222323	CDC20
orf19.2469	247.953	283.553	212.354	-0.417431	0.230429	-1.81154	0.070058	0.222721	RAD10
orf19.3859	1058.74	926.737	1190.74	0.362328	0.199941	1.81217	0.06996	0.222721	orf19.3859
orf19.5837	566.501	513.514	619.489	0.271032	0.149623	1.81144	0.0700733	0.222721	orf19.5837
orf19.1409.1	2549.16	2364.7	2733.62	0.209285	0.115542	1.81132	0.0700909	0.222721	orf19.1409.1
orf19.1426	5824.52	6235.84	5413.2	-0.204209	0.112747	-1.81121	0.0701086	0.222721	orf19.1426
orf19.5793	14598.1	13716.8	15479.4	0.17441	0.0962837	1.81141	0.0700766	0.222721	PR26
orf19.2593	7121.04	6676.15	7565.93	0.180481	0.0996766	1.81067	0.0701923	0.222875	BIO2
orf19.3133	15239	16709.1	13768.9	-0.279295	0.154292	-1.81017	0.0702692	0.223007	GUT2
orf19.7468	2508.33	2682.39	2334.26	-0.200748	0.110991	-1.8087	0.0704983	0.223622	orf19.7468
orf19.6984	2093.57	1934.28	2252.86	0.220222	0.121868	1.80705	0.070754	0.22432	orf19.6984
orf19.925	928.847	838.738	1018.96	0.280404	0.15535	1.80498	0.0710778	0.225234	SAM51
orf19.4133	634.567	694.011	575.124	-0.271257	0.150306	-1.8047	0.0711209	0.225258	orf19.4133
orf19.6265	4087.33	3714.25	4460.41	0.264118	0.146467	1.80326	0.0713468	0.22586	RPS22A
orf19.4869	950.091	1036.34	863.843	-0.263114	0.146052	-1.80151	0.0716233	0.226622	SFU1
[truncated: 4,326 more rows]

## Sheet: Sef1_Fe_starved_vs_Sef1_Fe_repl
Feature.ID	Read.Count.All	Read.Count.Sef1_Fe_replete	Read.Count.Sef1_Fe_starved	LFC(Sef1_Fe_starved/Sef1_Fe_replete)	lfcSE	stat	p.Value	FDR	Gene Symbol	Gene Name
orf19.5806	40797.3	699.176	80895.4	6.85302	0.143563	47.7352	0	0	ALD5
orf19.5949	41225.5	2146.06	80304.9	5.22607	0.110658	47.2273	0	0	FAS2
orf19.979	19569	1755.87	37382.1	4.41228	0.101056	43.6616	0	0	FAS1
orf19.6311	36352.4	3395.49	69309.2	4.35147	0.111104	39.1657	0	0	orf19.6311
orf19.3705	3235.82	287.497	6184.14	4.42806	0.12134	36.4929	1.43857e-291	1.82152e-288	PTC6
orf19.802	14904.9	1280.33	28529.6	4.47722	0.123482	36.258	7.43744e-288	7.84774e-285	UGA1
orf19.7466	19544.8	2216.99	36872.7	4.05617	0.112687	35.9951	9.98902e-284	9.03435e-281	ACC1
orf19.2701	1965.14	75.4461	3854.83	5.67321	0.159821	35.4974	5.39294e-276	4.26784e-273	orf19.2701
orf19.5021	4174.59	418.47	7930.71	4.24293	0.119662	35.4576	2.21824e-275	1.56041e-272	PDX1
orf19.3097	23076.5	3952.46	42200.6	3.41636	0.0997937	34.2342	7.49494e-257	4.74505e-254	PDA1
orf19.3722	19569.6	38026.9	1112.36	-5.09571	0.153776	-33.1372	8.65202e-241	4.97963e-238	orf19.3722
orf19.7566	19522.2	3136.5	35907.8	3.51689	0.107425	32.738	4.49424e-235	2.37109e-232	orf19.7566
orf19.3567	4121.02	7648.97	593.065	-3.68979	0.119833	-30.791	3.45594e-208	1.68304e-205	BIO32
orf19.7098	1651	3142.24	159.771	-4.29679	0.139882	-30.7173	3.3447e-207	1.51252e-204	orf19.7098
orf19.5205	8232.16	1434.68	15029.6	3.38921	0.112972	30.0004	9.70238e-198	4.09505e-195	orf19.5205
orf19.2633.1	3667.43	7116.57	218.288	-5.02598	0.168285	-29.8659	5.45768e-196	2.15954e-193	orf19.2633.1
orf19.7436.1	5506.16	10091.4	920.866	-3.45403	0.115958	-29.787	5.75554e-195	2.14343e-192	ECM15
orf19.6561	4470.97	629.887	8312.04	3.72106	0.127739	29.1303	1.48468e-186	5.22194e-184	LAT1
orf19.4654	1014.66	2009.1	20.2229	-6.63742	0.228651	-29.0286	2.86429e-185	9.54413e-183	orf19.4654
orf19.3115	4457.84	8182.46	733.23	-3.48029	0.120505	-28.8809	2.07578e-183	6.5709e-181	orf19.3115
orf19.386	1777.58	3419.66	135.504	-4.65741	0.162271	-28.7015	3.65749e-181	1.10265e-178	SAM4
orf19.5204	2674.41	412.062	4936.75	3.58334	0.125711	28.5045	1.03105e-178	2.96708e-176	orf19.5204
orf19.1108	7189.68	13437.4	941.947	-3.83482	0.134909	-28.4252	9.87866e-178	2.71921e-175	HAM1
orf19.1815	8126.15	15401.5	850.789	-4.1785	0.150095	-27.8391	1.46029e-170	3.85211e-168	orf19.1815
orf19.5294	7371.88	1717.45	13026.3	2.92294	0.106128	27.5417	5.5659e-167	1.40951e-164	PDB1
orf19.4551	14187.8	2792.97	25582.6	3.19534	0.116289	27.4775	3.2575e-166	7.93201e-164	CTN1
orf19.3113	1081.49	2064.72	98.2488	-4.3917	0.16015	-27.4224	1.48157e-165	3.47401e-163	orf19.3113
orf19.3721	1389.72	2704.22	75.2253	-5.16172	0.189003	-27.3102	3.20598e-164	7.24896e-162	orf19.3721
orf19.5610	8737.05	15966.9	1507.17	-3.40525	0.125181	-27.2026	6.04941e-163	1.32065e-160	ARG3
orf19.2633	4472.8	8129.72	815.883	-3.31696	0.122019	-27.1839	1.00684e-162	2.12477e-160	HGT14
orf19.5005	1733.94	232.544	3235.34	3.79807	0.140253	27.0802	1.68452e-161	3.44023e-159	OSM2
orf19.2608	165766	26867.3	304664	3.50327	0.129964	26.9557	4.88934e-160	9.67326e-158	ADH5
orf19.3684	2693.65	367.204	5020.1	3.77156	0.140074	26.9256	1.10274e-159	2.11559e-157	orf19.3684
orf19.5243	2512.94	4624.44	401.453	-3.52587	0.132177	-26.6754	9.07393e-157	1.68962e-154	TRP3
orf19.4653	1324.33	2604.92	43.7277	-5.90263	0.223543	-26.4049	1.20364e-153	2.17722e-151	orf19.4653
orf19.670.2	72035.1	9993.19	134077	3.74592	0.141895	26.3992	1.39841e-153	2.45927e-151	orf19.670.2
orf19.1510	6257.98	1191.02	11324.9	3.24935	0.123489	26.3128	1.36878e-152	2.34209e-150	SRD1
orf19.338	13164	2454.71	23873.3	3.2815	0.125	26.2521	6.76397e-152	1.12691e-149	orf19.338
orf19.1911	18803.8	3813.36	33794.3	3.14746	0.120085	26.2103	2.02838e-151	3.29274e-149	PGA52
orf19.4393	9010.2	1749.08	16271.3	3.2178	0.122925	26.177	4.85353e-151	7.68193e-149	CIT1
orf19.4833	144356	45772.6	242938	2.40803	0.0931152	25.8608	1.84111e-147	2.84295e-145	MLS1
orf19.1991	3703.47	663.672	6743.28	3.34439	0.130017	25.7227	6.51791e-146	9.82497e-144	orf19.1991
orf19.6639	5285.34	1191.61	9379.07	2.97594	0.115864	25.6847	1.73136e-145	2.54913e-143	orf19.6639
orf19.715	4592.89	8669.07	516.707	-4.06937	0.159916	-25.4469	7.64645e-143	1.10022e-140	orf19.715
orf19.5999	5180.55	9896.76	464.347	-4.41449	0.173718	-25.4118	1.86647e-142	2.62592e-140	DYN1
orf19.5100	10200.8	18988.1	1413.55	-3.74756	0.14771	-25.3711	5.25935e-142	7.23846e-140	MLT1
orf19.4754	9705.72	1144.59	18266.8	3.99577	0.158261	25.2479	1.19347e-140	1.60763e-138	ZWF1
orf19.4602	22203.4	5602.93	38803.9	2.79204	0.111401	25.0629	1.26172e-138	1.66415e-136	MDH1-1
snR33a	7852.17	14869.6	834.784	-4.15509	0.166373	-24.9745	1.157e-137	1.4949e-135	snR33a
orf19.781	2462.38	306.14	4618.63	3.91526	0.157793	24.8127	6.53994e-136	8.28087e-134	DUR3
orf19.3093	2048.63	350.778	3746.49	3.41582	0.138948	24.5834	1.90023e-133	2.35889e-131	MSH2
orf19.272	3178.43	569.813	5787.04	3.34445	0.136164	24.5618	3.23168e-133	3.93457e-131	FAA21
orf19.2749	5480.57	10534.8	426.387	-4.62744	0.188429	-24.558	3.55659e-133	4.24845e-131	orf19.2749
orf19.5206	1830.68	275.119	3386.25	3.62073	0.148496	24.3826	2.61379e-131	3.06442e-129	orf19.5206
orf19.3706	4007.49	484.222	7530.76	3.95818	0.162987	24.2853	2.80365e-130	3.22726e-128	orf19.3706
orf19.3264.1	27220.8	47882.7	6558.94	-2.86798	0.118191	-24.2656	4.5259e-130	5.11669e-128	orf19.3264.1
orf19.6000	8231.06	14545.5	1916.63	-2.92408	0.120607	-24.2446	7.53196e-130	8.36576e-128	CDR1
orf19.183	1086.97	2083.84	90.0951	-4.53545	0.187346	-24.209	1.78797e-129	1.95167e-127	HIS3
orf19.419	12852.9	3887.25	21818.5	2.48881	0.103301	24.0929	2.96801e-128	3.18482e-126	orf19.419
orf19.2093	5936.39	1232.16	10640.6	3.11077	0.129181	24.0808	3.977e-128	4.1964e-126	RFA1
orf19.1189	11948.4	21354.9	2541.95	-3.07073	0.128218	-23.9493	9.394e-127	9.74974e-125	orf19.1189
orf19.4612	2040.81	160.389	3921.23	4.60752	0.192571	23.9263	1.63165e-126	1.66613e-124	orf19.4612
orf19.4060	9115.83	16976.4	1255.23	-3.75763	0.157228	-23.8992	3.12304e-126	3.1384e-124	ARO4
orf19.6222.1	796.907	1500.94	92.8682	-4.0172	0.170469	-23.5656	8.68358e-123	8.58996e-121	orf19.6222.1
orf19.3114	902.475	1693.68	111.265	-3.92783	0.16677	-23.5524	1.18689e-122	1.15603e-120	orf19.3114
orf19.4795	2552.15	565.637	4538.65	3.00493	0.128808	23.3288	2.26302e-120	2.17079e-118	orf19.4795
orf19.2607	4745.14	8449.77	1040.5	-3.02192	0.130076	-23.2319	2.16858e-119	2.04915e-117	orf19.2607
orf19.2680	4445.5	1409.16	7481.83	2.40864	0.1037	23.227	2.42756e-119	2.26013e-117	orf19.2680
orf19.3087	14782	25629	3935.11	-2.70333	0.116507	-23.2032	4.22325e-119	3.87499e-117	UBI3
orf19.4909.1	6098.46	10666.1	1530.85	-2.80071	0.121778	-22.9985	4.82362e-117	4.36262e-115	RPL42
orf19.2699	9574.09	2522.66	16625.5	2.72013	0.118696	22.9168	3.1584e-116	2.81631e-114	ABP1
orf19.4591	5424.65	1350.08	9499.23	2.81528	0.123023	22.8842	6.68287e-116	5.87628e-114	CAT2
orf19.6402	11818.4	22073.9	1562.86	-3.82046	0.167248	-22.8432	1.70891e-115	1.48207e-113	CYS3
orf19.1224	3097.92	867.722	5328.12	2.61839	0.114916	22.7853	6.41889e-115	5.49162e-113	FRP3
orf19.3475	5714.06	10019	1409.08	-2.82994	0.125936	-22.4713	7.91993e-112	6.68548e-110	orf19.3475
orf19.7229	4977.94	1236.13	8719.76	2.81862	0.125561	22.4483	1.3307e-111	1.10851e-109	IML2
orf19.2006.1	7604.17	12744.9	2463.41	-2.37135	0.105786	-22.4166	2.71345e-111	2.23102e-109	COX17
orf19.4177	9025.77	16462	1589.54	-3.3726	0.150922	-22.3466	1.30153e-110	1.05641e-108	HIS5
orf19.454	5171.49	9162.41	1180.56	-2.95605	0.132628	-22.2883	4.79771e-110	3.84485e-108	SFL1
orf19.2988	8053.05	14539.4	1566.67	-3.21453	0.144444	-22.2545	1.0213e-109	8.0823e-108	orf19.2988
orf19.4789	1041.03	1888.56	193.513	-3.28807	0.148078	-22.205	3.06985e-109	2.39941e-107	orf19.4789
orf19.716	7474.89	14206.9	742.827	-4.25752	0.192909	-22.0701	6.12356e-108	4.72783e-106	orf19.716
orf19.5469	3522.81	6128.37	917.255	-2.74065	0.124322	-22.0447	1.07333e-107	8.18702e-106	orf19.5469
orf19.944	15323	26590.1	4055.87	-2.71273	0.12335	-21.9922	3.42115e-107	2.57849e-105	IFG3
orf19.3810	1377.81	125.439	2630.18	4.38796	0.200012	21.9384	1.1166e-106	8.31671e-105	orf19.3810
orf19.6286.2	5136.87	8566.8	1706.94	-2.3274	0.107316	-21.6874	2.6968e-104	1.98528e-102	RPS27
orf19.5605	6155.18	2075.77	10234.6	2.30161	0.106147	21.6832	2.9535e-104	2.14926e-102	orf19.5605
orf19.5607	4566.46	796.377	8336.54	3.38703	0.156416	21.654	5.57245e-104	4.009e-102	orf19.5607
orf19.5505	4381.98	7919.69	844.274	-3.22975	0.14965	-21.582	2.6492e-103	1.8845e-101	HIS7
orf19.5750	3784.91	955.447	6614.38	2.79085	0.129396	21.5682	3.57152e-103	2.51236e-101	SHM2
orf19.787	2839.22	726.868	4951.58	2.76901	0.128952	21.4732	2.76964e-102	1.92688e-100	orf19.787
orf19.7048.1	8254.76	14373.2	2136.28	-2.75029	0.12877	-21.3582	3.27259e-101	2.25204e-99	RPS28B
orf19.3171	13023.5	4031.1	22015.8	2.44928	0.115117	21.2765	1.87257e-100	1.27476e-98	ACH1
orf19.6950	633.506	1216.65	50.3668	-4.58913	0.216215	-21.2249	5.6285e-100	3.79086e-98	orf19.6950
orf19.3360	3644.22	1033.2	6255.23	2.59819	0.122712	21.173	1.69591e-99	1.13019e-97	orf19.3360
orf19.2369	2520.13	339.357	4700.9	3.7903	0.179494	21.1165	5.60629e-99	3.69723e-97	orf19.2369
orf19.2791	6343.44	2277.5	10409.4	2.19235	0.103831	21.1146	5.84067e-99	3.81209e-97	BBC1
orf19.3646	734.264	1378.78	89.7481	-3.9391	0.187002	-21.0645	1.68456e-98	1.08826e-96	CTR1
orf19.5000	1725.21	485.906	2964.51	2.60909	0.124282	20.9933	7.54608e-98	4.82568e-96	CYB2
orf19.6984	1111.55	2012.2	210.891	-3.25283	0.155259	-20.951	1.83628e-97	1.16255e-95	orf19.6984
orf19.3870	1437.76	251.167	2624.36	3.38314	0.16172	20.9198	3.53831e-97	2.21793e-95	ADE13
orf19.1783	1185.08	2125.48	244.689	-3.11939	0.149923	-20.8065	3.77574e-96	2.34355e-94	YOR1
orf19.1517	3213.67	5795.9	631.445	-3.19861	0.154238	-20.7381	1.56874e-95	9.64241e-94	ARO3
orf19.5225.2	5221.52	8850.03	1593.01	-2.47389	0.119338	-20.7301	1.85359e-95	1.12837e-93	RPL27A
orf19.2014	12574	4013.59	21134.5	2.39652	0.115956	20.6676	6.78268e-95	4.08963e-93	BCY1
orf19.6124	3083.66	5613.16	554.148	-3.3399	0.162761	-20.5202	1.42085e-93	8.48625e-92	ACE2
orf19.6882.1	6098.95	10568.2	1629.67	-2.69711	0.131457	-20.517	1.51724e-93	8.97726e-92	orf19.6882.1
orf19.6375	6545.85	11217.9	1873.8	-2.58168	0.12586	-20.5123	1.6708e-93	9.79427e-92	RPS20
orf19.4043	7894.26	2582.86	13205.7	2.35385	0.114948	20.4776	3.41208e-93	1.98182e-91	orf19.4043
orf19.5024	20560	4087.16	37032.7	3.17943	0.155435	20.455	5.41915e-93	3.11897e-91	GND1
orf19.4445	13772.5	3626.12	23918.9	2.72163	0.133344	20.4105	1.34809e-92	7.68897e-91	orf19.4445
orf19.4784	29568	5733.57	53402.4	3.21937	0.157852	20.3949	1.85587e-92	1.04236e-90	CRP1
orf19.5964.2	4218.75	7109.17	1328.34	-2.41985	0.118651	-20.3948	1.86047e-92	1.04236e-90	RPL35
orf19.1048	628.826	85.4151	1172.24	3.77652	0.185951	20.3092	1.06595e-91	5.88828e-90	IFD6
orf19.5576	5093.59	1971.24	8215.95	2.05934	0.1014	20.309	1.06958e-91	5.88828e-90	orf19.5576
orf19.265	7286.28	12589.9	1982.68	-2.66677	0.131809	-20.232	5.11599e-91	2.79218e-89	orf19.265
orf19.7244	1530.81	2734.33	327.293	-3.06363	0.151882	-20.1712	1.75285e-90	9.48488e-89	orf19.7244
orf19.5982	8553.37	13811.9	3294.85	-2.06762	0.10286	-20.1013	7.1884e-90	3.85676e-88	RPL18
orf19.1509	989.436	132.236	1846.64	3.79867	0.189	20.0988	7.55962e-90	4.02184e-88	ROD1
orf19.6763	16846.1	5598.47	28093.8	2.32701	0.11599	20.0621	1.58287e-89	8.35098e-88	SLK19
orf19.4873	9723.51	17297.3	2149.7	-3.00853	0.1515	-19.8582	9.36159e-88	4.8982e-86	orf19.4873
orf19.862	1024.49	266.295	1782.68	2.74317	0.13875	19.7706	5.33868e-87	2.77042e-85	orf19.862
orf19.2751	2949.15	5063.44	834.862	-2.60094	0.132112	-19.6874	2.76301e-86	1.42216e-84	orf19.2751
orf19.2075	11429.6	3469.77	19389.5	2.48227	0.126698	19.592	1.80999e-85	9.24119e-84	DFG5
orf19.1193	89795.6	29030.2	150561	2.37471	0.122156	19.44	3.5438e-84	1.79486e-82	GNP1
orf19.1306	670.626	129.677	1211.58	3.22225	0.165895	19.4235	4.88887e-84	2.45646e-82	orf19.1306
orf19.6265.1	5558.44	9250.56	1866.31	-2.30932	0.118945	-19.415	5.76597e-84	2.87436e-82	RPS14B
orf19.7561	11423.2	3889.76	18956.6	2.28507	0.117729	19.4096	6.40609e-84	3.16851e-82	DEF1
orf19.4166	4836.99	1886.28	7787.71	2.04564	0.105541	19.3824	1.08643e-83	5.33191e-82	ZCF21
orf19.7152	2849.96	940.153	4759.77	2.33936	0.120789	19.3674	1.4553e-83	7.08732e-82	orf19.7152
orf19.139	11780.2	20103.2	3457.21	-2.53981	0.131203	-19.3578	1.75073e-83	8.46096e-82	TRA1
orf19.3363	12646.1	4080.38	21211.8	2.37795	0.123706	19.2226	2.39424e-82	1.14833e-80	VTC4
orf19.7060	746.62	114.218	1379.02	3.58884	0.186752	19.2171	2.65988e-82	1.26614e-80	orf19.7060
orf19.6211	7309.25	2500.17	12118.3	2.27719	0.118701	19.1843	5.00485e-82	2.36461e-80	orf19.6211
orf19.6844	196018	47082.4	344953	2.87316	0.150064	19.1462	1.04104e-81	4.88208e-80	ICL1
orf19.54	2382.93	3893.55	872.307	-2.15794	0.112778	-19.1343	1.30752e-81	6.08672e-80	RHD1
orf19.7359	6735.18	10927.4	2542.99	-2.10334	0.110075	-19.1082	2.15828e-81	9.97379e-80	CRZ1
orf19.838.1	6865.44	11454.5	2276.42	-2.33097	0.122077	-19.0943	2.81484e-81	1.29136e-79	RPS9B
orf19.1655	770.971	128.935	1413.01	3.45493	0.181678	19.0167	1.23999e-80	5.64777e-79	PXP2
orf19.4630	3733.53	6751.97	715.09	-3.23866	0.170575	-18.9867	2.19539e-80	9.92789e-79	CPA1
orf19.5742	3840	6624.26	1055.74	-2.64958	0.140077	-18.9151	8.5593e-80	3.84319e-78	ALS9
orf19.4771	5600.76	9155.49	2046.02	-2.16176	0.114737	-18.841	3.48073e-79	1.55186e-77	orf19.4771
orf19.339	15837.6	6127.42	25547.7	2.05992	0.109472	18.8169	5.48887e-79	2.43007e-77	NDE1
orf19.413.1	2984.94	4992.97	976.903	-2.35337	0.125191	-18.7983	7.803e-79	3.43061e-77	RPS27A
orf19.2049	1597.24	2770.07	424.399	-2.70752	0.144554	-18.7302	2.8088e-78	1.22638e-76	orf19.2049
orf19.4878	2390.74	572.237	4209.24	2.87743	0.153705	18.7205	3.37142e-78	1.46195e-76	orf19.4878
orf19.2529.1	23932.4	6848	41016.9	2.58245	0.138152	18.6928	5.6608e-78	2.438e-76	orf19.2529.1
orf19.34	1476.79	2549.7	403.872	-2.65746	0.142177	-18.6912	5.83846e-78	2.49752e-76	GIT1
orf19.1470	7125	12164.5	2085.52	-2.54417	0.136829	-18.5937	3.61111e-77	1.53436e-75	RPS26A
orf19.827.1	3043.54	5138.55	948.519	-2.43781	0.131626	-18.5207	1.4056e-76	5.93255e-75	RPL39
orf19.1345	564.747	71.8337	1057.66	3.87863	0.210468	18.4285	7.75467e-76	3.25131e-74	LIP8
orf19.3142	1870.02	3279.32	460.727	-2.83125	0.153648	-18.4269	7.99603e-76	3.33045e-74	orf19.3142
orf19.1715	3871.34	1528.63	6214.06	2.023	0.109845	18.4169	9.61828e-76	3.97996e-74	IRO1
orf19.6824	437.876	838.831	36.921	-4.49824	0.244654	-18.3861	1.69645e-75	6.97418e-74	TRY6
orf19.5117	169050	72462	265639	1.87417	0.102359	18.3098	6.91333e-75	2.82376e-73	OLE1
orf19.1035	1470.5	449.094	2491.9	2.47187	0.135014	18.3083	7.10599e-75	2.88385e-73	WAR1
orf19.2768	13398.9	3215.49	23582.3	2.87431	0.157121	18.2936	9.2991e-75	3.74985e-73	AMS1
orf19.7446	1294.65	252.942	2336.36	3.20858	0.175775	18.2539	1.92758e-74	7.72376e-73	OPI3
orf19.1267.1	2404.08	4021.77	786.396	-2.35443	0.129315	-18.207	4.54451e-74	1.80952e-72	orf19.1267.1
orf19.4914.1	57949.6	19028.7	96870.5	2.34785	0.128963	18.2056	4.66239e-74	1.84485e-72	BLP1
orf19.2810	1927.33	3358.46	496.211	-2.75823	0.151638	-18.1895	6.24928e-74	2.4574e-72	AAP1
orf19.6792	1051.92	310.598	1793.24	2.52954	0.13921	18.1707	8.8055e-74	3.44121e-72	RRD1
orf19.1340	470.451	887.026	53.8758	-4.03448	0.222914	-18.0988	3.25756e-73	1.26525e-71	orf19.1340
orf19.2994	8262.24	13807.2	2717.3	-2.34516	0.129641	-18.0896	3.84979e-73	1.48616e-71	RPL13
orf19.5031	5974.67	2382.3	9567.03	2.00551	0.111032	18.0624	6.30082e-73	2.4176e-71	SSK1
orf19.7149	1907.16	622.431	3191.88	2.3578	0.130706	18.039	9.62982e-73	3.67267e-71	orf19.7149
orf19.3276	3710.55	921.916	6499.18	2.81658	0.156421	18.0063	1.73717e-72	6.58564e-71	PWP2
orf19.2451	594.266	92.4328	1096.1	3.56111	0.197808	18.0028	1.85186e-72	6.97865e-71	PGA45
orf19.7150	4078.72	1256.48	6900.96	2.45692	0.137054	17.9267	7.30211e-72	2.73548e-70	NRG1
orf19.3506	1026.54	296.855	1756.23	2.56398	0.143304	17.8919	1.3628e-71	5.07522e-70	DBR1
orf19.35	10407.4	4766.89	16047.9	1.75124	0.0980506	17.8606	2.38983e-71	8.84795e-70	orf19.35
orf19.730	6493.75	2449.36	10538.1	2.10496	0.118013	17.8367	3.66679e-71	1.34188e-69	orf19.730
orf19.789	12133.9	5091.72	19176.2	1.91318	0.10726	17.8369	3.65515e-71	1.34188e-69	PYC2
orf19.1605	702.485	125.334	1279.63	3.34703	0.187685	17.8333	3.90035e-71	1.41915e-69	PMS1
orf19.4375.1	4311.35	7162.08	1460.61	-2.29361	0.129064	-17.7711	1.18246e-70	4.27779e-69	RPS30
orf19.2263	1373.12	2282.4	463.837	-2.29932	0.129748	-17.7214	2.86475e-70	1.0305e-68	orf19.2263
orf19.94	5895.97	2402.73	9389.22	1.96618	0.110991	17.7148	3.22341e-70	1.15296e-68	orf19.94
orf19.5466	4451.74	7447.85	1455.63	-2.35501	0.133098	-17.6938	4.68444e-70	1.66613e-68	RPS24
orf19.1064	10249.2	4077.46	16421	2.00997	0.113685	17.6803	5.95153e-70	2.10498e-68	ACS2
orf19.3874	756.764	1324.45	189.074	-2.80902	0.15895	-17.6723	6.85256e-70	2.4102e-68	orf19.3874
orf19.1652	13099.5	2796.8	23402.3	3.06506	0.173541	17.6619	8.24497e-70	2.88392e-68	POX1-3
orf19.4601	784.192	186.004	1382.38	2.8948	0.164016	17.6495	1.02628e-69	3.56999e-68	orf19.4601
orf19.7585	32035.6	7770.64	56300.5	2.85713	0.161952	17.6418	1.1757e-69	4.0674e-68	INO1
orf19.687.1	5358.88	8826.62	1891.13	-2.22261	0.12599	-17.6412	1.18929e-69	4.09207e-68	RPL25
orf19.854	1924.67	500.6	3348.73	2.74156	0.155856	17.5903	2.92172e-69	9.9986e-68	UGA11
orf19.1559	9690.21	16964.3	2416.08	-2.81184	0.160005	-17.5734	3.93972e-69	1.34099e-67	HOM2
orf19.3542	3371.95	1468.71	5275.2	1.84459	0.104968	17.5729	3.97534e-69	1.34588e-67	LEM3
orf19.2551	13921.2	5023.02	22819.3	2.1837	0.12493	17.4794	2.05774e-68	6.92954e-67	MET6
orf19.7094	909.751	98.5931	1720.91	4.12008	0.235819	17.4713	2.36839e-68	7.93349e-67	HGT12
orf19.1042	24874.8	9386.49	40363.1	2.1043	0.120586	17.4506	3.40421e-68	1.13432e-66	POR1
orf19.4811	1257.55	2104.74	410.353	-2.35867	0.135174	-17.4491	3.49744e-68	1.15928e-66	orf19.4811
orf19.1826	15129	6995.56	23262.5	1.73349	0.0993782	17.4434	3.86566e-68	1.27466e-66	MDM34
orf19.5611	796.212	127.749	1464.67	3.51858	0.202206	17.401	8.10977e-68	2.66026e-66	orf19.5611
orf19.4659	1134.21	390.995	1877.42	2.26333	0.130368	17.3612	1.62435e-67	5.30089e-66	orf19.4659
orf19.6448	6749.42	2765.53	10733.3	1.95635	0.112864	17.3337	2.61969e-67	8.50526e-66	orf19.6448
orf19.5295	359.182	52.1266	666.237	3.6784	0.212229	17.3322	2.68849e-67	8.6841e-66	orf19.5295
orf19.5280	2111.18	3759.59	462.776	-3.02246	0.17505	-17.2663	8.44223e-67	2.71309e-65	MUP1
orf19.6254	1964.5	580.953	3348.04	2.52793	0.146436	17.2631	8.91914e-67	2.85187e-65	ANT1
orf19.4513	16640	27084.6	6195.31	-2.12822	0.12335	-17.2534	1.05439e-66	3.35444e-65	orf19.4513
orf19.4657	6690.16	3008.79	10371.5	1.78541	0.1035	17.2503	1.11306e-66	3.5234e-65	orf19.4657
orf19.3247	1585.31	515.393	2655.22	2.36419	0.137182	17.234	1.47504e-66	4.64601e-65	orf19.3247
orf19.6253	9487.32	14892.1	4082.55	-1.86699	0.108546	-17.2	2.65371e-66	8.31713e-65	RPS23A
orf19.2864.1	8866.59	14630.3	3102.9	-2.2373	0.130243	-17.1778	3.89082e-66	1.21344e-64	RPL28
orf19.6809	801.761	1394.53	208.996	-2.73937	0.159859	-17.1362	7.97287e-66	2.47433e-64	orf19.6809
orf19.5683	2169.86	805.731	3533.99	2.13275	0.12459	17.1182	1.08667e-65	3.35596e-64	orf19.5683
orf19.1135	757.832	171.292	1344.37	2.96905	0.17385	17.0782	2.15588e-65	6.62568e-64	CAS1
orf19.5274	2308.29	839.736	3776.84	2.16964	0.12706	17.0758	2.24904e-65	6.8786e-64	orf19.5274
orf19.3374	408.315	798.554	18.0753	-5.47627	0.320742	-17.0737	2.32862e-65	7.08775e-64	ECE1
orf19.3365	705.731	1318.53	92.9356	-3.8267	0.22441	-17.0523	3.36217e-65	1.01846e-63	DAO2
orf19.7079	785.703	210.195	1361.21	2.69741	0.158263	17.0438	3.88503e-65	1.17125e-63	orf19.7079
orf19.2468	930.314	150.56	1710.07	3.50363	0.20558	17.0426	3.96389e-65	1.18935e-63	orf19.2468
orf19.3788.1	3173.5	5185.26	1161.74	-2.15791	0.126829	-17.0143	6.43795e-65	1.92258e-63	RPL30
orf19.5622	8358.14	3273.54	13442.7	2.03767	0.119765	17.0138	6.48339e-65	1.92706e-63	GLC3
orf19.3759	1427.66	449.026	2406.3	2.42218	0.14248	17.0001	8.19187e-65	2.42349e-63	orf19.3759
orf19.4780	1497.84	435.232	2560.45	2.55662	0.150422	16.9963	8.75093e-65	2.57684e-63	orf19.4780
orf19.840	4520.63	7478.58	1562.69	-2.25871	0.133045	-16.9771	1.21365e-64	3.55722e-63	RPL21A
orf19.532	1899.58	3244.45	554.701	-2.54852	0.150178	-16.97	1.36876e-64	3.99336e-63	RBR2
orf19.2160	280.744	543.576	17.911	-4.92814	0.290915	-16.9401	2.27604e-64	6.6099e-63	NAG4
orf19.6947	3299.68	1172.75	5426.61	2.20981	0.130517	16.9312	2.64854e-64	7.65658e-63	GTT11
orf19.2928	865.518	266.607	1464.43	2.45621	0.145087	16.9292	2.73891e-64	7.88185e-63	orf19.2928
orf19.3690.2	2481.2	4115.42	846.977	-2.28042	0.134822	-16.9143	3.52919e-64	1.01101e-62	orf19.3690.2
orf19.88	17782.9	7743.4	27822.3	1.84529	0.109266	16.8881	5.50079e-64	1.56872e-62	ILV5
orf19.6594	19426.5	6293.56	32559.4	2.37104	0.140608	16.8628	8.45556e-64	2.40054e-62	PLB3
orf19.6979	5000.39	8043.11	1957.66	-2.03857	0.12118	-16.8226	1.66544e-63	4.7071e-62	orf19.6979
orf19.3770	3468.53	5954.44	982.629	-2.59924	0.154917	-16.7783	3.51902e-63	9.90175e-62	ARG8
orf19.4135	4035.99	1554.42	6517.56	2.06749	0.12324	16.7762	3.64521e-63	1.02114e-61	PRC2
orf19.6264.4	6548.6	10262.8	2834.41	-1.85645	0.110773	-16.7591	4.86117e-63	1.35577e-61	orf19.6264.4
orf19.7201	3505.79	1457.23	5554.36	1.92998	0.115756	16.6728	2.06642e-62	5.73795e-61	SLA2
orf19.362	681.413	1166.13	196.698	-2.5668	0.154711	-16.5909	8.10782e-62	2.24151e-60	TLO9
orf19.2994.1	6077.23	9677.11	2477.35	-1.96578	0.118598	-16.5751	1.05455e-61	2.90275e-60	RPS16A
orf19.5447	8263.61	1760.62	14766.6	3.06772	0.185102	16.5731	1.09021e-61	2.98792e-60	HGT19
orf19.3554	2979.15	1275.08	4683.21	1.87703	0.113402	16.5521	1.54671e-61	4.22077e-60	AAT1
orf19.6891	1832.57	696.32	2968.82	2.09125	0.126357	16.5503	1.59307e-61	4.32865e-60	RFC1
orf19.2959.1	27795.1	46430.7	9159.48	-2.34177	0.141572	-16.5412	1.85323e-61	5.01402e-60	orf19.2959.1
orf19.2057	8402.31	13129	3675.61	-1.83666	0.111596	-16.4581	7.33509e-61	1.97611e-59	orf19.2057
orf19.5131	7477.49	2910.8	12044.2	2.04873	0.124592	16.4436	9.32636e-61	2.50191e-59	orf19.5131
orf19.1608	686.734	1268.18	105.285	-3.59079	0.218608	-16.4257	1.25308e-60	3.34737e-59	orf19.1608
orf19.3465	7041.58	11937	2146.13	-2.47564	0.151247	-16.3682	3.22407e-60	8.57629e-59	RPL10A
orf19.6481	1548.29	607.554	2489.03	2.03509	0.124344	16.3666	3.31348e-60	8.77726e-59	YPS7
orf19.4716	33538.4	12294.8	54782	2.15573	0.132199	16.3067	8.84308e-60	2.33273e-58	GDH3
orf19.2277	3394.89	941.45	5848.33	2.63409	0.161706	16.2894	1.17426e-59	3.08475e-58	TPK2
orf19.5933	526.147	978.818	73.4752	-3.74133	0.229891	-16.2744	1.50071e-59	3.92603e-58	orf19.5933
orf19.6403.1	2548.09	4131.55	964.618	-2.09868	0.129038	-16.2641	1.7752e-59	4.62502e-58	RPP2A
orf19.6387	26528.8	8854.97	44202.6	2.31951	0.143014	16.2188	3.71523e-59	9.63979e-58	HSP104
orf19.3789	5531.78	9270.56	1793	-2.37024	0.146332	-16.1977	5.23822e-59	1.3536e-57	RPL24A
orf19.29	616.753	139.749	1093.76	2.9695	0.183827	16.1537	1.06914e-58	2.7515e-57	orf19.29
orf19.6119	2133.78	589.156	3678.4	2.64132	0.163668	16.1382	1.37429e-58	3.52251e-57	orf19.6119
orf19.4943	5372.68	1577.33	9168.04	2.53865	0.157417	16.1269	1.65045e-58	4.21332e-57	PSA2
orf19.4502	2496.58	3948.62	1044.54	-1.91865	0.119262	-16.0878	3.10902e-58	7.9049e-57	orf19.4502
orf19.5051	353.485	52.9346	654.036	3.62398	0.225271	16.0872	3.13868e-58	7.9484e-57	orf19.5051
orf19.6287	6072.07	2416.93	9727.21	2.00898	0.125121	16.0563	5.16741e-58	1.30338e-56	AAT21
orf19.7512	902.896	242.127	1563.67	2.69358	0.167981	16.035	7.27351e-58	1.82733e-56	orf19.7512
orf19.6059	15790.8	25705.4	5876.2	-2.1292	0.132843	-16.0279	8.16098e-58	2.04218e-56	TTR1
orf19.6926	4556.62	1974.01	7139.22	1.85449	0.115795	16.0154	9.98263e-58	2.48819e-56	CSC25
orf19.4491	1547.78	559.238	2536.33	2.18033	0.136281	15.9987	1.30457e-57	3.23891e-56	ERG20
orf19.2179.2	5957.56	9268.09	2647.03	-1.80782	0.113017	-15.9961	1.36104e-57	3.36592e-56	RPS10
orf19.6781	3246.82	5114.58	1379.07	-1.89086	0.118555	-15.9492	2.88427e-57	7.10518e-56	ZFU2
orf19.1168	1199.96	383.406	2016.5	2.39527	0.150209	15.9462	3.02696e-57	7.42779e-56	ZCF3
orf19.3185	2537.87	1026.86	4048.88	1.97906	0.124452	15.9022	6.11716e-57	1.49528e-55	orf19.3185
orf19.6852.1	5107.71	1189.44	9025.99	2.92305	0.184207	15.8683	1.05031e-56	2.55749e-55	orf19.6852.1
orf19.581	6535.66	2923.71	10147.6	1.79511	0.113172	15.8618	1.16592e-56	2.82814e-55	orf19.581
orf19.6785	2697.15	4525.78	868.525	-2.38149	0.150212	-15.8542	1.31499e-56	3.17757e-55	RPS12
orf19.2175	3550.37	1318.78	5781.95	2.13193	0.134497	15.8512	1.38011e-56	3.32223e-55	orf19.2175
orf19.4172	827.351	1422.73	231.97	-2.61628	0.165366	-15.8211	2.22539e-56	5.33673e-55	orf19.4172
orf19.6265	2413.32	3989.61	837.027	-2.25299	0.142453	-15.8157	2.42326e-56	5.78588e-55	RPS22A
orf19.3425	3049.81	1446.06	4653.55	1.68628	0.106622	15.8155	2.43097e-56	5.78588e-55	orf19.3425
orf19.3902	904.328	1689.95	118.71	-3.83406	0.242587	-15.8048	2.88096e-56	6.83121e-55	MRV2
orf19.3572.3	5672.66	9103.53	2241.79	-2.02173	0.127992	-15.7958	3.32654e-56	7.85834e-55	orf19.3572.3
orf19.2458	11293.1	5461.15	17125	1.64877	0.104385	15.7951	3.36489e-56	7.91937e-55	SIP5
orf19.5975	483.835	80.4953	887.174	3.45538	0.220013	15.7053	1.39026e-55	3.25989e-54	TRY4
orf19.6793	2252.32	1016.54	3488.1	1.77884	0.113307	15.6992	1.5307e-55	3.57597e-54	orf19.6793
orf19.6112	2503.9	4238.26	769.548	-2.46181	0.15692	-15.6883	1.81911e-55	4.23412e-54	CTA2
orf19.700	982.224	1644.31	320.135	-2.36067	0.150717	-15.6629	2.71048e-55	6.28572e-54	SEO1
orf19.6343	1141.83	1924.07	359.587	-2.41892	0.154459	-15.6606	2.81173e-55	6.49674e-54	FEN1
orf19.2973	727.013	217.414	1236.61	2.50765	0.160517	15.6224	5.12582e-55	1.18006e-53	orf19.2973
orf19.2364	2794.56	1347.31	4241.8	1.65453	0.106033	15.604	6.8425e-55	1.56956e-53	MIS11
orf19.1288	12228.6	3984.43	20472.8	2.36141	0.151361	15.6012	7.14699e-55	1.63349e-53	FOX2
orf19.4476	713.401	132.913	1293.89	3.28449	0.21064	15.5929	8.13523e-55	1.85057e-53	orf19.4476
orf19.6494	5779.32	9387.39	2171.25	-2.11206	0.135452	-15.5927	8.15527e-55	1.85057e-53	WHI3
orf19.1690	887.534	1444.95	330.119	-2.1303	0.136764	-15.5765	1.0517e-54	2.37798e-53	TOS1
orf19.5487	427.576	112.225	742.926	2.72785	0.175224	15.5677	1.20619e-54	2.71758e-53	CDC46
orf19.986	3202.98	5332.19	1073.78	-2.31228	0.148991	-15.5196	2.55681e-54	5.74012e-53	GLY1
orf19.4684.2	5439.17	9224.71	1653.63	-2.47991	0.160243	-15.4759	5.04402e-54	1.1284e-52	RPL40B
orf19.5741	64151.1	112836	15466	-2.86704	0.185454	-15.4596	6.49999e-54	1.44391e-52	ALS1
orf19.56	1356.92	2234.73	479.114	-2.22154	0.143699	-15.4596	6.49832e-54	1.44391e-52	ARG2
orf19.3071	8587.58	13027.3	4147.82	-1.65113	0.107092	-15.4179	1.2417e-53	2.74867e-52	MIH1
orf19.4607	1205.07	414.149	1995.99	2.26763	0.147126	15.4128	1.34168e-53	2.95965e-52	orf19.4607
orf19.4527	11689.1	19368.9	4009.22	-2.27246	0.147486	-15.4079	1.44763e-53	3.18227e-52	HGT1
orf19.409	136131	214340	57922.6	-1.88771	0.122723	-15.3818	2.16761e-53	4.74849e-52	orf19.409
orf19.4506	10671.2	18806.6	2535.84	-2.89067	0.188115	-15.3665	2.7468e-53	5.99655e-52	LYS22
orf19.2028	5874.67	8947.91	2801.43	-1.67552	0.109271	-15.3337	4.55193e-53	9.9032e-52	MXR1
orf19.649	5164.26	2380.22	7948.3	1.73938	0.113482	15.3273	5.02065e-53	1.08855e-51	orf19.649
orf19.3138	2486.26	3919.26	1053.25	-1.89582	0.123745	-15.3205	5.5827e-53	1.20628e-51	NOP1
orf19.5904	17739.8	28002.6	7477.07	-1.90502	0.124409	-15.3125	6.30717e-53	1.35819e-51	RPL19A
orf19.1416	7100.29	11272.7	2927.85	-1.94512	0.127041	-15.3109	6.4634e-53	1.38711e-51	COX11
orf19.4869	2027.28	771.866	3282.69	2.08852	0.13648	15.3027	7.33609e-53	1.56908e-51	SFU1
orf19.93	4091.72	6320.11	1863.34	-1.7619	0.115522	-15.2517	1.60417e-52	3.41953e-51	orf19.93
orf19.5927	5603.74	9035.34	2172.14	-2.05649	0.135247	-15.2054	3.25566e-52	6.91664e-51	RPS15
orf19.6582	5465.53	8250.36	2680.71	-1.62192	0.107024	-15.1547	7.05426e-52	1.49366e-50	PRE10
orf19.3942.1	4865.51	8203.59	1527.42	-2.42516	0.160128	-15.1451	8.15821e-52	1.72165e-50	RPL43A
orf19.85	14116.6	23297.3	4935.97	-2.23887	0.147948	-15.1328	9.84447e-52	2.07061e-50	GPX2
orf19.3888	40381.2	10851.2	69911.2	2.68759	0.177835	15.1128	1.33262e-51	2.79364e-50	PGI1
orf19.900	5695.08	2300.62	9089.54	1.98182	0.13114	15.1122	1.34612e-51	2.81263e-50	NSP1
orf19.2111.2	3541.86	5778.13	1305.58	-2.14583	0.142468	-15.0619	2.88361e-51	6.0053e-50	RPL38
orf19.2372	6248.23	9626.88	2869.58	-1.74638	0.116011	-15.0536	3.26958e-51	6.7868e-50	orf19.2372
orf19.2232	2552.59	4013.14	1092.04	-1.87791	0.125007	-15.0225	5.23224e-51	1.08253e-49	RPL11
orf19.4799	1697.79	730.442	2665.15	1.86769	0.124334	15.0215	5.30728e-51	1.09447e-49	CEF1
orf19.1307	2446.34	901.813	3990.88	2.14575	0.14296	15.0094	6.36906e-51	1.30917e-49	orf19.1307
orf19.771	893.584	334.459	1452.71	2.11807	0.141179	15.0028	7.04204e-51	1.44282e-49	LPG20
orf19.6220.4	3879.46	6523.3	1235.63	-2.40039	0.160247	-14.9793	1.00214e-50	2.04663e-49	orf19.6220.4
orf19.4011	677.865	1207.99	147.739	-3.03361	0.202773	-14.9607	1.32699e-50	2.70134e-49	orf19.4011
orf19.1236	1269.61	378.058	2161.15	2.51439	0.168211	14.9478	1.60927e-50	3.26547e-49	GVP36
orf19.6349	1023.57	308.562	1738.59	2.49288	0.166841	14.9417	1.76515e-50	3.57033e-49	RVS162
orf19.898	2982.87	4715.93	1249.81	-1.91611	0.128399	-14.9231	2.33291e-50	4.70372e-49	HEM2
orf19.1770	1384.66	2199.73	569.585	-1.94896	0.130706	-14.911	2.79432e-50	5.61613e-49	CYC1
orf19.1757	1040.6	1670.71	410.491	-2.0246	0.135792	-14.9096	2.85507e-50	5.72009e-49	orf19.1757
orf19.6773	6336.56	10285.9	2387.21	-2.1072	0.141422	-14.9001	3.2895e-50	6.56967e-49	ECM29
orf19.1971	1077.2	1835.56	318.828	-2.52635	0.169942	-14.8659	5.48321e-50	1.09164e-48	TRY3
orf19.5139	2665.15	1184.86	4145.45	1.80695	0.121629	14.8562	6.3419e-50	1.25864e-48	orf19.5139
orf19.101	1482.23	368.579	2595.88	2.81555	0.189527	14.8557	6.38917e-50	1.26406e-48	RIM9
orf19.5681	743.101	1242.72	243.481	-2.35066	0.158242	-14.8548	6.47243e-50	1.27654e-48	orf19.5681
orf19.3325.3	3815.13	6271.31	1358.95	-2.20636	0.14861	-14.8466	7.31876e-50	1.43898e-48	RPS21B
orf19.7279.1	48602.6	20666.9	76538.3	1.88886	0.127279	14.8403	8.04177e-50	1.57624e-48	orf19.7279.1
orf19.3532	710.45	1171.68	249.222	-2.23257	0.150495	-14.8348	8.72152e-50	1.7042e-48	MRPL10
orf19.3175	2476.73	3877.55	1075.9	-1.84957	0.124869	-14.8121	1.22349e-49	2.38336e-48	orf19.3175
orf19.4054	4078.17	6164.88	1991.45	-1.63015	0.110062	-14.8113	1.23832e-49	2.40485e-48	CTA24
orf19.5719	1474.48	416.772	2532.2	2.60441	0.176067	14.7921	1.64628e-49	3.18733e-48	orf19.5719
orf19.6257	6091.68	2949.42	9233.95	1.64652	0.111604	14.7532	2.93363e-49	5.66245e-48	GLT1
orf19.7092	1995.86	800.655	3191.06	1.9943	0.135227	14.7478	3.17817e-49	6.1158e-48	orf19.7092
[truncated: 6,002 more rows]

## Sheet: WT_Fe_starved_vs_WT_Fe_replete.
Feature.ID	Read.Count.All	Read.Count.WT_Fe_replete	Read.Count.WT_Fe_starved	LFC(WT_Fe_starved/WT_Fe_replete)	lfcSE	stat	p.Value	FDR	Gene Symbol	Gene Name
[truncated: 6,319 more rows]
