# Supplementary material for: A response to iron involving carbon metabolism in the opportunistic fungal pathogen Candida albicans
Source: mSphere. 2025 Apr 4;10(4):e00040-25. doi: 10.1128/msphere.00040-25 (PMC12039268; doi:10.1128/msphere.00040-25)
Supplement: Table S2 — Adjusted FDR for WT. [file msphere.00040-25-s0003.xlsx]

## Sheet: wt
Feature.ID	LFC(WT_Fe_starved/WT_Fe_replete)	p.Value	FDR	Gene Symbol	*-log(FDR)
orf19.5113	7.17522	0	2.17018e-305	ADH2	304.664
orf19.5806	6.71595	0	2.17018e-305	ALD5	304.664
orf19.2062	5.34739	0	2.17018e-305	SOD4	304.664
orf19.5949	4.71446	0	2.17018e-305	FAS2	304.664
orf19.6993	4.6542	0	2.17018e-305	GAP2	304.664
orf19.5952	4.62331	0	2.17018e-305	orf19.5952	304.664
orf19.5307	4.62108	0	2.17018e-305	JEN2	304.664
orf19.385	4.52963	0	2.17018e-305	GCV2	304.664
orf19.7466	4.46354	0	2.17018e-305	ACC1	304.664
orf19.979	4.1683	0	2.17018e-305	FAS1	304.664
orf19.7585	4.03442	0	2.17018e-305	INO1	304.664
orf19.1652	3.6777	0	2.17018e-305	POX1-3	304.664
orf19.4393	3.64214	0	2.17018e-305	CIT1	304.664
orf19.6311	3.46222	0	2.17018e-305	orf19.6311	304.664
orf19.5634	3.38147	0	2.17018e-305	FRP1	304.664
orf19.4873	-3.0883	0	2.17018e-305	orf19.4873	304.664
orf19.4177	-3.21356	0	2.17018e-305	HIS5	304.664
orf19.3722	-3.29567	0	2.17018e-305	orf19.3722	304.664
orf19.2607	-3.62674	0	2.17018e-305	orf19.2607	304.664
orf19.1108	-3.93182	0	2.17018e-305	HAM1	304.664
orf19.4060	-4.40683	0	2.17018e-305	ARO4	304.664
orf19.2023	-4.61992	0	2.17018e-305	HGT7	304.664
orf19.5999	-4.94967	0	2.17018e-305	DYN1	304.664
orf19.655	-5.6236	0	2.17018e-305	PHO84	304.664
orf19.6402	-5.76777	0	2.17018e-305	CYS3	304.664
orf19.7436.1	-3.42257	8.92935e-304	2.17018e-301	ECM15	300.664
orf19.5723	3.58549	8.59728e-295	2.01208e-292	POX1	291.696
orf19.986	-3.87569	7.03712e-288	1.58813e-285	GLY1	284.799
orf19.5610	-2.91478	1.01962e-281	2.22172e-279	ARG3	278.653
orf19.711	-3.53685	3.62228e-280	7.62973e-278	orf19.711	277.117
orf19.3721	-4.35416	2.57027e-272	5.23921e-270	orf19.3721	269.281
orf19.5100	-3.04268	2.82871e-266	5.58583e-264	MLT1	263.253
orf19.1930	5.96757	6.97857e-265	1.33629e-262	FRE4	261.874
orf19.2988	-2.81957	2.51713e-262	4.67816e-260	orf19.2988	259.33
orf19.7098	-4.85931	1.88733e-254	3.40744e-252	orf19.7098	251.468
orf19.7566	3.51136	2.3738e-254	4.16668e-252	orf19.7566	251.38
orf19.541	-4.26587	5.93377e-250	1.01339e-247	orf19.541	246.994
orf19.4527	-2.70306	4.53734e-247	7.54512e-245	HGT1	244.122
orf19.6747	-3.23408	4.91858e-247	7.96936e-245	orf19.6747	244.099
orf19.4056	-2.65842	1.10256e-243	1.74177e-241	BRG1	240.759
orf19.386	-3.88085	1.96166e-240	3.02334e-238	SAM4	237.52
orf19.7469	-2.43026	7.02386e-239	1.05676e-236	ARG1	235.976
orf19.716	-4.24267	3.54957e-238	5.21622e-236	orf19.716	235.283
orf19.3115	-2.97833	3.56119e-234	5.11436e-232	orf19.3115	231.291
orf19.5437	-3.77648	6.21281e-231	8.72417e-229	RHR2	228.059
orf19.1815	-3.42909	1.83903e-230	2.52627e-228	orf19.1815	227.598
orf19.1189	-2.86796	7.57195e-227	1.01802e-224	orf19.1189	223.992
orf19.2765	-2.72556	9.46879e-227	1.24653e-224	PGA62	223.904
orf19.1517	-3.85888	9.51159e-226	1.22661e-223	ARO3	222.911
orf19.4795	3.39942	2.12599e-225	2.68682e-223	orf19.4795	222.571
orf19.5337	-3.22338	5.1854e-224	6.42482e-222	UBC15	221.192
orf19.3684	3.32666	5.7795e-219	7.0232e-217	orf19.3684	216.153
orf19.715	-3.07324	4.37683e-217	5.21834e-215	orf19.715	214.282
orf19.797	-2.95462	9.76595e-213	1.1428e-210	BAT21	209.942
orf19.5636	2.92533	9.12586e-212	1.04848e-209	RBT5	208.979
orf19.4040	-2.74168	3.42228e-209	3.86167e-207	ILV3	206.413
orf19.2098	-2.71162	4.16832e-209	4.62098e-207	ARO8	206.335
orf19.3655	5.23313	1.57894e-207	1.72023e-205	orf19.3655	204.764
orf19.2749	-3.93144	4.20059e-207	4.49891e-205	orf19.2749	204.347
orf19.4066	3.20598	5.86217e-205	6.17385e-203	orf19.4066	202.209
orf19.6143	2.65977	3.09308e-201	3.20413e-199	orf19.6143	198.494
orf19.2283	-2.86062	2.27509e-200	2.31875e-198	DQD1	197.635
orf19.1709	3.35272	3.27075e-200	3.28061e-198	orf19.1709	197.484
orf19.3567	-2.5778	8.81461e-200	8.70305e-198	BIO32	197.06
orf19.3664	4.29724	2.38293e-198	2.31658e-196	HSP31	195.635
orf19.1559	-2.40076	3.37879e-195	3.23494e-193	HOM2	192.49
orf19.854	3.33319	1.75086e-193	1.65129e-191	UGA11	190.782
orf19.5639	-2.45892	1.9787e-193	1.83874e-191	HIS4	190.735
orf19.4716	2.72394	9.09646e-193	8.33051e-191	GDH3	190.079
orf19.5205	2.76161	3.27164e-192	2.95336e-190	orf19.5205	189.53
orf19.6559	-2.80099	8.10647e-188	7.21476e-186	orf19.6559	185.142
orf19.6084	3.27822	4.07627e-187	3.5775e-185	orf19.6084	184.446
orf19.4885	-2.24758	1.57439e-185	1.36282e-183	MIR1	182.866
orf19.4506	-2.94671	4.13039e-184	3.52702e-182	LYS22	181.453
orf19.3113	-4.13497	8.39765e-182	7.0753e-180	orf19.3113	179.15
orf19.1288	2.83571	2.08099e-181	1.73024e-179	FOX2	178.762
orf19.313	2.80877	1.89608e-180	1.55602e-178	DAL4	177.808
orf19.1932	3.44241	1.05818e-179	8.57259e-178	FRE5	177.067
orf19.265	-2.76748	1.91345e-177	1.53052e-175	orf19.265	174.815
orf19.6852.1	3.85765	5.46395e-176	4.31583e-174	orf19.6852.1	173.365
orf19.4653	-6.31085	1.4794e-175	1.15412e-173	orf19.4653	172.938
orf19.2506	3.02661	1.57827e-175	1.21623e-173	orf19.2506	172.915
orf19.6066	3.39449	5.49809e-173	4.18583e-171	orf19.6066	170.378
orf19.2593	-2.46049	1.15589e-172	8.69536e-171	BIO2	170.061
orf19.183	-4.14792	1.17579e-172	8.74096e-171	HIS3	170.058
orf19.4771	-2.80775	5.46492e-172	4.01544e-170	orf19.4771	169.396
orf19.1235	-3.12006	4.33888e-171	3.15142e-169	HOM3	168.501
orf19.4833	2.4856	1.09881e-169	7.89018e-168	MLS1	167.103
orf19.2989	-2.7196	1.14007e-168	8.09453e-167	GOR1	166.092
orf19.5615	3.66109	1.5424e-166	1.08294e-164	AYR2	163.965
orf19.5180	-2.90576	1.01028e-164	7.01531e-163	PRX1	162.154
orf19.3902	-4.78394	1.98264e-164	1.36177e-162	MRV2	161.866
orf19.4304	-2.60424	3.62436e-164	2.46262e-162	GAP1	161.609
orf19.4773	-2.20272	1.25504e-160	8.43684e-159	AOX2	158.074
orf19.1867	-2.20469	3.37021e-157	2.24172e-155	orf19.1867	154.649
orf19.1986	-2.26685	8.93229e-156	5.87949e-154	ARO2	153.231
orf19.1236	2.98514	1.65436e-155	1.07772e-153	GVP36	152.967
orf19.2462	-4.67752	2.38128e-155	1.53544e-153	PRN3	152.814
orf19.7244	-3.00798	1.86454e-154	1.19011e-152	orf19.7244	151.924
orf19.134	3.30088	1.2751e-153	8.05734e-152	orf19.134	151.094
orf19.3770	-2.34456	1.33335e-152	8.34203e-151	ARG8	150.079
orf19.4659	2.91523	5.59046e-151	3.46335e-149	orf19.4659	148.461
orf19.5117	2.0171	1.54487e-149	9.47768e-148	OLE1	147.023
orf19.7281	2.13805	9.49375e-149	5.76836e-147	PDK2	146.239
orf19.5447	3.64852	2.54108e-147	1.52924e-145	HGT19	144.816
orf19.2192	-2.1654	3.24782e-147	1.93613e-145	GDH2	144.713
orf19.6869	2.50013	6.02288e-147	3.55688e-145	orf19.6869	144.449
orf19.4647	3.6976	7.81121e-147	4.57028e-145	HAP3	144.34
orf19.4943	3.10257	3.27795e-146	1.90031e-144	PSA2	143.721
orf19.7114	3.34566	6.59322e-145	3.78751e-143	CSA1	142.422
orf19.944	-1.9566	1.11433e-144	6.34364e-143	IFG3	142.198
orf19.35	2.51232	7.84154e-144	4.42417e-142	orf19.35	141.354
orf19.3114	-3.1489	4.60156e-143	2.57321e-141	orf19.3114	140.59
orf19.5243	-2.71104	6.97921e-142	3.86857e-140	TRP3	139.412
orf19.263.1	-1.96692	1.57948e-141	8.67893e-140	orf19.263.1	139.062
orf19.5484	-2.15818	7.50709e-141	4.08942e-139	SER1	138.388
orf19.3087	-2.13268	3.7964e-140	2.05038e-138	UBI3	137.688
orf19.1826	1.98106	2.22203e-138	1.18992e-136	MDM34	135.924
orf19.780	3.034	4.29356e-138	2.27992e-136	DUR1%2C2	135.642
orf19.454	-2.44187	5.239e-138	2.75877e-136	SFL1	135.559
orf19.5672	2.38613	1.82898e-137	9.5515e-136	MEP2	135.02
orf19.3810	3.39053	4.0285e-135	2.08657e-133	orf19.3810	132.681
orf19.3363	2.23461	3.17078e-134	1.62896e-132	VTC4	131.788
orf19.5813	-2.04813	1.29501e-133	6.59931e-132	orf19.5813	131.181
orf19.5063	2.35397	1.30828e-133	6.61363e-132	COI1	131.18
orf19.7149	2.81214	3.05302e-133	1.53112e-131	orf19.7149	130.815
orf19.5620	-2.67103	4.33998e-133	2.1594e-131	orf19.5620	130.666
orf19.3175	-2.68614	8.00169e-133	3.95021e-131	orf19.3175	130.403
orf19.6068	2.11854	3.57574e-129	1.75156e-127	SVF1	126.757
orf19.1754	3.39708	6.8039e-129	3.30722e-127	CMK2	126.481
orf19.5635	2.1518	1.29097e-128	6.22719e-127	PGA7	126.206
orf19.34	-3.58106	2.05907e-128	9.85703e-127	GIT1	126.006
orf19.7534	-2.94903	4.80455e-128	2.2827e-126	MIS12	125.642
orf19.4970	2.39207	1.04156e-127	4.91166e-126	orf19.4970	125.309
orf19.3133	-2.654	1.67203e-127	7.82633e-126	GUT2	125.106
orf19.6245	-1.78625	5.86307e-127	2.72417e-125	orf19.6245	124.565
orf19.7048.1	-2.02951	8.2706e-127	3.81474e-125	RPS28B	124.419
orf19.2546	-2.23895	1.08608e-126	4.97316e-125	TRP2	124.303
orf19.2067	-2.15286	2.8091e-126	1.27703e-124	orf19.2067	123.894
orf19.1655	3.51735	2.32761e-125	1.05058e-123	PXP2	122.979
orf19.7288	3.22912	8.39806e-125	3.76364e-123	orf19.7288	122.424
orf19.3365	-3.86358	1.90318e-123	8.46917e-122	DAO2	121.072
orf19.6807	1.86058	2.53246e-123	1.11906e-121	orf19.6807	120.951
orf19.3142	-2.40543	8.7605e-123	3.84428e-121	orf19.3142	120.415
orf19.7002	5.3153	1.03364e-122	4.50454e-121	orf19.7002	120.346
orf19.4789	-3.11952	2.61547e-122	1.132e-120	orf19.4789	119.946
orf19.2179	2.22966	3.23951e-122	1.39255e-120	SIT1	119.856
orf19.1704	2.49452	7.81316e-122	3.3359e-120	FOX3	119.477
orf19.6124	-2.18992	1.26582e-121	5.36828e-120	ACE2	119.27
orf19.4591	1.9984	7.95381e-120	3.35067e-118	CAT2	117.475
orf19.6489	2.72596	3.63227e-118	1.52002e-116	FMP45	115.818
orf19.1632	3.20767	3.83733e-118	1.59527e-116	orf19.1632	115.797
orf19.3870	3.26116	4.03855e-118	1.66795e-116	ADE13	115.778
orf19.6163	-3.62067	5.64089e-118	2.3146e-116	CSE4	115.636
orf19.4630	-2.55351	6.05732e-118	2.46943e-116	CPA1	115.607
orf19.2284	-2.98688	1.34858e-117	5.46262e-116	orf19.2284	115.263
orf19.6165	-2.04199	2.25598e-117	9.07997e-116	KGD1	115.042
orf19.5602	-2.28495	2.42331e-117	9.69169e-116	BMT6	115.014
orf19.4054	-2.06847	2.78929e-117	1.10852e-115	CTA24	114.955
orf19.4907	-2.26785	1.00004e-116	3.94954e-115	orf19.4907	114.403
orf19.675	-2.05152	2.72597e-116	1.0699e-114	orf19.675	113.971
orf19.7279.1	1.93337	3.45749e-116	1.34863e-114	orf19.7279.1	113.87
orf19.2768	2.84901	3.53524e-116	1.3705e-114	AMS1	113.863
orf19.670.2	2.93858	1.44669e-114	5.57416e-113	orf19.670.2	112.254
orf19.6112	-2.93112	1.0382e-113	3.976e-112	CTA2	111.401
orf19.1779	1.88694	2.61243e-113	9.94453e-112	MP65	111.002
orf19.1470	-1.79327	2.75006e-113	1.04058e-111	RPS26A	110.983
orf19.6882.1	-1.81902	6.91212e-113	2.58451e-111	orf19.6882.1	110.588
orf19.5505	-2.32705	6.9122e-113	2.58451e-111	HIS7	110.588
orf19.4690	2.40687	8.90774e-113	3.31106e-111	orf19.4690	110.48
orf19.7637	-1.91452	9.60979e-113	3.55112e-111	YHB4	110.45
orf19.6793	2.17709	2.08999e-112	7.67829e-111	orf19.6793	110.115
orf19.2751	-2.1275	2.37133e-112	8.66154e-111	orf19.2751	110.062
orf19.4914.1	2.51446	1.00642e-111	3.65493e-110	BLP1	109.437
orf19.2559	2.12834	1.11706e-110	4.03354e-109	CDC4	108.394
orf19.3093	2.37921	2.16651e-110	7.77851e-109	MSH2	108.109
orf19.5933	-4.39037	2.26401e-110	8.08264e-109	orf19.5933	108.092
orf19.5466	-1.9514	3.46289e-110	1.22933e-108	RPS24	107.91
orf19.6307	3.42021	1.32545e-109	4.67906e-108	orf19.6307	107.33
orf19.4737	-2.25224	4.32369e-108	1.51786e-106	TPO3	105.819
orf19.2511.2	-2.35731	4.89734e-108	1.70974e-106	orf19.2511.2	105.767
orf19.3099	-2.43798	8.28063e-108	2.87502e-106	TRP4	105.541
orf19.4284	2.46601	5.68509e-106	1.96307e-104	BUR2	103.707
orf19.4811	-2.38176	1.15267e-105	3.95856e-104	orf19.4811	103.402
orf19.4011	-3.25443	1.74129e-105	5.94767e-104	orf19.4011	103.226
orf19.6420	-2.84376	3.33265e-105	1.1322e-103	PGA13	102.946
orf19.5285	-3.07214	6.039e-105	2.04067e-103	PST3	102.69
orf19.7219	1.93075	2.29404e-104	7.71067e-103	FTR1	102.113
orf19.4233	-1.92585	5.11619e-104	1.71054e-102	THR4	101.767
orf19.419	1.85095	3.71633e-103	1.23597e-101	orf19.419	100.908
orf19.4012	-2.08535	1.91036e-101	6.32018e-100	PCL5	99.1993
orf19.4697	-2.88643	2.19525e-101	7.22488e-100	MDN1	99.1412
orf19.6086	-2.32512	3.00043e-101	9.82368e-100	LEU4	99.0077
orf19.6594	1.80112	4.11033e-101	1.33882e-99	PLB3	98.8733
orf19.3846	-3.3201	7.32551e-101	2.37384e-99	LYS4	98.6245
orf19.7512	2.75021	1.33294e-100	4.29738e-99	orf19.7512	98.3668
orf19.3176	2.02418	2.40029e-100	7.6992e-99	RIM21	98.1136
orf19.2948	-2.98463	1.27225e-99	4.06027e-98	SNO1	97.3914
orf19.3607	2.93502	1.72741e-99	5.48519e-98	orf19.3607	97.2608
orf19.3156	-3.03609	1.97708e-99	6.24659e-98	orf19.3156	97.2044
orf19.2028	-2.24509	2.39728e-99	7.53652e-98	MXR1	97.1228
orf19.4618	-2.01236	4.9146e-99	1.53739e-97	FBA1	96.8132
orf19.18	-2.19521	5.5811e-99	1.73729e-97	IMH3	96.7601
orf19.7359	-1.7936	1.15438e-98	3.57575e-97	CRZ1	96.4466
orf19.2591	-2.31716	5.29798e-98	1.63307e-96	orf19.2591	95.787
orf19.850	2.02772	6.56953e-98	2.01519e-96	orf19.850	95.6957
orf19.6824	-5.15979	6.9173e-97	2.11162e-95	TRY6	94.6754
orf19.4172	-2.62714	1.47182e-96	4.47135e-95	orf19.4172	94.3496
orf19.7539	2.29244	2.3087e-96	6.98022e-95	INO2	94.1561
orf19.1036	2.34642	5.50489e-96	1.65645e-94	MNS1	93.7808
orf19.2425	3.08416	1.16784e-95	3.49742e-94	HGT18	93.4563
orf19.5480	-1.76767	1.47228e-95	4.38837e-94	ILV1	93.3577
orf19.4118	-3.04688	7.51818e-95	2.23039e-93	CNT	92.6516
orf19.5025	-3.86803	1.10497e-94	3.26277e-93	MET3	92.4864
orf19.409	-1.68372	1.1888e-94	3.49396e-93	orf19.409	92.4567
orf19.4718	-2.35361	1.66588e-94	4.87346e-93	TRP5	92.3122
orf19.740	-1.92124	2.54807e-94	7.41992e-93	HAP41	92.1296
orf19.4368	1.90035	2.60436e-94	7.54906e-93	orf19.4368	92.1221
orf19.2587	-1.73107	3.82113e-94	1.10254e-92	HNM3	91.9576
orf19.649	1.61374	8.37781e-93	2.40634e-91	orf19.649	90.6186
orf19.2618	-1.62987	8.75458e-93	2.50318e-91	MET2	90.6015
orf19.568	-2.05841	4.13889e-92	1.17809e-90	SPE2	89.9288
orf19.3646	-2.24179	5.11836e-92	1.45035e-90	CTR1	89.8385
orf19.7446	2.73221	2.70852e-91	7.64069e-90	OPI3	89.1169
orf19.6249	-2.33559	5.32827e-91	1.49641e-89	HAK1	88.8249
orf19.691	-3.67472	7.37936e-91	2.06328e-89	GPD2	88.6854
orf19.6632	-2.69714	1.49887e-90	4.1724e-89	ACO2	88.3796
orf19.6398	-3.48465	2.12939e-90	5.90159e-89	orf19.6398	88.229
orf19.5754	1.88491	3.7881e-90	1.04528e-88	orf19.5754	87.9808
orf19.5133	-1.63615	7.04728e-90	1.93616e-88	ZCF29	87.7131
orf19.6518	2.06309	8.69795e-90	2.37932e-88	orf19.6518	87.6235
orf19.5280	-2.66892	9.42291e-90	2.56653e-88	MUP1	87.5907
orf19.7448	-2.1633	1.47974e-89	4.01309e-88	LYS9	87.3965
orf19.4704	-1.61743	1.90788e-89	5.15209e-88	ARO1	87.288
orf19.899	2.18107	4.72099e-89	1.26944e-87	orf19.899	86.8964
orf19.2701	3.85745	5.29572e-89	1.41795e-87	orf19.2701	86.8483
orf19.3051	2.16424	8.4593e-89	2.25546e-87	orf19.3051	86.6468
orf19.4199	-1.88998	1.93551e-88	5.13886e-87	SLY41	86.2891
orf19.6763	1.97419	2.27038e-88	6.00272e-87	SLK19	86.2217
orf19.3542	1.99897	7.15927e-88	1.88498e-86	LEM3	85.7247
orf19.4449	-1.8202	9.61749e-88	2.5217e-86	CCS1	85.5983
orf19.6224	-3.18531	2.66905e-87	6.96932e-86	orf19.6224	85.1568
orf19.1168	2.38474	2.9508e-87	7.67331e-86	ZCF3	85.115
orf19.5750	2.32893	4.55383e-87	1.17933e-85	SHM2	84.9284
orf19.2994.1	-1.75963	6.61427e-87	1.70594e-85	RPS16A	84.768
orf19.460	-4.81253	9.33997e-87	2.39916e-85	CEK2	84.6199
orf19.4093	-1.9128	1.64353e-86	4.20464e-85	PES1	84.3763
orf19.4082	2.39058	9.63256e-86	2.45436e-84	DDR48	83.6101
orf19.4128	2.52746	1.08693e-85	2.75837e-84	orf19.4128	83.5593
orf19.2250	-3.62972	1.25908e-85	3.18245e-84	SPE3	83.4972
orf19.4799	1.7624	4.65371e-85	1.17159e-83	CEF1	82.9312
orf19.23	2.21531	6.96528e-85	1.74657e-83	RTA3	82.7578
orf19.6645	1.62565	7.39187e-85	1.84621e-83	HMO1	82.7337
orf19.93	-1.82064	1.21831e-84	3.03091e-83	orf19.93	82.5184
orf19.4555	2.62541	1.56951e-84	3.8893e-83	ALS4	82.4101
orf19.7095	-1.89635	1.77286e-84	4.37605e-83	orf19.7095	82.3589
orf19.87	3.63869	1.79566e-84	4.41508e-83	GPX1	82.3551
orf19.3826	-1.91102	2.29942e-84	5.63179e-83	orf19.3826	82.2494
orf19.3374	-4.15825	5.16046e-84	1.25903e-82	ECE1	81.9
orf19.1562	-1.60492	5.83361e-84	1.41779e-82	orf19.1562	81.8484
orf19.685	-2.22895	9.17503e-84	2.22134e-82	YHM1	81.6534
orf19.3264.1	-1.75625	1.81839e-83	4.38565e-82	orf19.3264.1	81.358
orf19.4270	2.4028	1.83161e-83	4.40073e-82	MNN13	81.3565
orf19.4892	-1.88307	1.89436e-83	4.53426e-82	TPK1	81.3435
orf19.1504	1.7078	1.90766e-83	4.54888e-82	orf19.1504	81.3421
orf19.1880	-1.47169	2.16514e-83	5.14342e-82	HEM15	81.2887
orf19.6926	1.70449	2.3636e-83	5.59386e-82	CSC25	81.2523
orf19.1672	1.85238	3.03034e-83	7.14504e-82	orf19.1672	81.146
orf19.6448	1.65873	3.82068e-83	8.97504e-82	orf19.6448	81.047
orf19.6947	1.89012	4.68344e-83	1.0961e-81	GTT11	80.9602
orf19.923	-2.68624	6.08469e-83	1.41879e-81	THR1	80.8481
orf19.1065	-2.62919	1.04589e-82	2.42977e-81	SSA2	80.6144
orf19.6000	-1.96671	1.12053e-82	2.59363e-81	CDR1	80.5861
orf19.135	1.97776	1.79287e-82	4.13471e-81	EXO84	80.3836
orf19.4513	-1.83778	2.22119e-82	5.1039e-81	orf19.4513	80.2921
orf19.2138	-1.56917	2.77203e-82	6.34654e-81	ILS1	80.1975
orf19.5741	-2.03353	2.88455e-82	6.5803e-81	ALS1	80.1818
orf19.4997	1.82986	3.48238e-82	7.91552e-81	KIS2	80.1015
orf19.7445	1.55573	3.85758e-82	8.73693e-81	orf19.7445	80.0586
orf19.272	2.08435	9.04977e-82	2.04234e-80	FAA21	79.6899
orf19.7513	1.97971	1.1668e-81	2.62384e-80	ALK2	79.5811
orf19.2006.1	-2.36029	1.85044e-81	4.14643e-80	COX17	79.3823
orf19.4231	-2.82361	2.18418e-81	4.87697e-80	PTH2	79.3118
orf19.5227	1.63189	2.24204e-81	4.98854e-80	orf19.5227	79.302
orf19.6445	2.09954	2.37306e-81	5.26152e-80	ECI1	79.2789
orf19.1769	2.00809	7.97339e-81	1.76167e-79	orf19.1769	78.7541
orf19.5742	-1.90613	1.03404e-80	2.27669e-79	ALS9	78.6427
orf19.5469	-2.48434	1.39918e-80	3.06995e-79	orf19.5469	78.5129
orf19.787.1	1.69551	1.49138e-80	3.26091e-79	orf19.787.1	78.4867
orf19.5614	1.67509	2.77493e-80	6.04647e-79	orf19.5614	78.2185
orf19.5604	-5.00222	3.34272e-80	7.25864e-79	MDR1	78.1391
orf19.147	1.67604	3.40956e-80	7.37843e-79	YAK1	78.132
orf19.6267	2.31349	7.66314e-80	1.65268e-78	orf19.6267	77.7818
orf19.7544	-2.35424	8.03548e-80	1.72708e-78	TLO1	77.7627
orf19.757	1.82069	1.2972e-79	2.77864e-78	orf19.757	77.5562
orf19.3733	-3.06581	2.42735e-79	5.18189e-78	IDP2	77.2855
orf19.3443	-2.22257	8.21256e-79	1.74731e-77	OYE2	76.7576
orf19.606	1.67592	2.4874e-78	5.27445e-77	orf19.606	76.2778
orf19.394	-1.72355	3.23109e-78	6.82852e-77	orf19.394	76.1657
orf19.3337	-3.75269	4.02701e-78	8.48223e-77	orf19.3337	76.0715
orf19.5904	-1.52088	8.39709e-78	1.76283e-76	RPL19A	75.7538
orf19.1635	-1.48637	1.05241e-77	2.20204e-76	RPL12	75.6572
orf19.1623	-1.57592	1.31686e-77	2.74628e-76	CAP1	75.5613
orf19.7306	2.74588	2.67516e-77	5.56064e-76	orf19.7306	75.2549
orf19.164	-2.29211	3.0782e-77	6.37743e-76	orf19.164	75.1954
orf19.6877	1.7857	3.75615e-77	7.75657e-76	PNG2	75.1103
orf19.1462	1.97813	4.45907e-77	9.17813e-76	SMP2	75.0372
orf19.1653	-2.24822	6.67288e-77	1.36902e-75	orf19.1653	74.8636
orf19.7583	-1.73948	1.05274e-76	2.15283e-75	ZCF39	74.667
orf19.1042	1.74238	1.36679e-76	2.78605e-75	POR1	74.555
orf19.3074	-1.91755	1.89491e-76	3.85014e-75	TLO10	74.4145
orf19.730	1.47966	2.07786e-76	4.20162e-75	orf19.730	74.3766
orf19.6127	-1.38263	2.0812e-76	4.20162e-75	LPD1	74.3766
orf19.4077	1.62023	1.44656e-75	2.91108e-74	MIT1	73.5359
orf19.2092	-1.50381	1.53164e-75	3.07252e-74	orf19.2092	73.5125
orf19.2864.1	-1.80244	1.54246e-75	3.08444e-74	RPL28	73.5108
orf19.3942.1	-1.62788	1.62419e-75	3.23762e-74	RPL43A	73.4898
orf19.1089	2.66741	1.85102e-75	3.67817e-74	PEX11	73.4344
orf19.362	-2.46333	2.61785e-75	5.18565e-74	TLO9	73.2852
orf19.3089	-2.20989	3.35507e-75	6.62522e-74	orf19.3089	73.1788
orf19.5238	1.96759	5.84426e-75	1.15046e-73	orf19.5238	72.9391
orf19.2903	2.93095	6.58135e-75	1.29154e-73	AGO1	72.8889
orf19.4780	2.23521	6.86574e-75	1.34318e-73	orf19.4780	72.8719
orf19.4491	1.96673	7.52515e-75	1.46764e-73	ERG20	72.8334
orf19.2344	2.16359	1.42302e-74	2.76678e-73	ASR1	72.558
orf19.1801	2.02052	1.97458e-74	3.82741e-73	CBR1	72.4171
orf19.4936.1	-4.00371	3.21306e-74	6.20897e-73	orf19.4936.1	72.207
orf19.2947	-1.9378	4.54172e-74	8.74974e-73	SNZ1	72.058
orf19.7032	2.07384	4.83999e-74	9.29601e-73	orf19.7032	72.0317
orf19.6313.2	2.16213	1.01478e-73	1.94314e-72	MVB12	71.7115
orf19.5964.2	-1.56878	1.24583e-73	2.37837e-72	RPL35	71.6237
orf19.2935	-1.61378	2.97744e-73	5.667e-72	RPL10	71.2466
orf19.4754	2.19401	3.43703e-73	6.52209e-72	ZWF1	71.1856
orf19.5029	1.95304	7.07364e-73	1.33827e-71	MODF	70.8735
orf19.2461	-6.83359	7.6006e-73	1.43368e-71	PRN4	70.8435
orf19.510	-2.21217	1.32138e-72	2.48506e-71	orf19.510	70.6047
orf19.5901	1.60628	1.34968e-72	2.53074e-71	PKC1	70.5968
orf19.1751	1.53238	2.18001e-72	4.07559e-71	SPT23	70.3898
orf19.3259	2.6522	2.4526e-72	4.57167e-71	orf19.3259	70.3399
orf19.4301	-3.35026	2.48487e-72	4.61821e-71	orf19.4301	70.3355
orf19.3934	2.86515	4.03105e-72	7.46986e-71	CAR1	70.1267
orf19.3341	-1.56959	4.07073e-72	7.52133e-71	orf19.3341	70.1237
orf19.4306	-2.0027	4.41324e-72	8.1304e-71	orf19.4306	70.0899
orf19.2463	-3.03453	4.75966e-72	8.7431e-71	PRN2	70.0583
orf19.1199	-1.84919	5.52215e-72	1.01143e-70	NOP5	69.9951
orf19.7680	-3.02148	5.78113e-72	1.05581e-70	CTA26	69.9764
orf19.238	-4.69856	3.11259e-71	5.66814e-70	CCP1	69.2466
orf19.7668	-2.38862	3.14318e-71	5.70739e-70	MAL2	69.2436
orf19.1275	1.90831	6.47845e-71	1.17299e-69	GAT1	68.9307
orf19.4318	-1.77475	6.95773e-71	1.25617e-69	MIG1	68.901
orf19.6190	-1.47366	1.42514e-70	2.56565e-69	SRB1	68.5908
orf19.5576	1.78121	2.7939e-70	5.01553e-69	orf19.5576	68.2997
orf19.133	2.26874	3.02315e-70	5.4117e-69	orf19.133	68.2667
orf19.5148	1.71313	5.30356e-70	9.46701e-69	CYR1	68.0238
orf19.5564	-3.97477	1.32964e-69	2.36675e-68	orf19.5564	67.6258
orf19.7561	2.24276	1.57001e-69	2.78677e-68	DEF1	67.5549
orf19.4658	1.40394	2.17271e-69	3.84576e-68	orf19.4658	67.415
orf19.2372	-1.55773	3.25949e-69	5.75328e-68	orf19.2372	67.2401
orf19.6265.1	-1.4923	4.17001e-69	7.33992e-68	RPS14B	67.1343
orf19.7033	1.95724	5.72625e-69	1.00512e-67	orf19.7033	66.9978
orf19.1363	-2.06224	6.61964e-69	1.15871e-67	orf19.1363	66.936
orf19.7103	-1.72307	1.19157e-68	2.07998e-67	orf19.7103	66.6819
orf19.1926	3.45122	2.23865e-68	3.89698e-67	SEF2	66.4093
orf19.4888	-1.62627	2.4882e-68	4.31948e-67	orf19.4888	66.3646
orf19.6950	-2.78914	2.51823e-68	4.35964e-67	orf19.6950	66.3605
orf19.6146	-1.8766	2.52756e-68	4.36383e-67	CLG1	66.3601
orf19.940	1.58288	2.87538e-68	4.95083e-67	BUD2	66.3053
orf19.198	-1.4558	3.2532e-68	5.58613e-67	ASN1	66.2529
orf19.840	-1.48222	7.16372e-68	1.22676e-66	RPL21A	65.9112
orf19.1857	-2.60044	1.02468e-67	1.74998e-66	orf19.1857	65.757
orf19.7507	-2.78586	1.35726e-67	2.31173e-66	orf19.7507	65.6361
orf19.139	-1.82999	1.50987e-67	2.56475e-66	TRA1	65.591
orf19.5102	1.92757	2.51751e-67	4.26491e-66	PLB5	65.3701
orf19.4495	2.05132	2.59622e-67	4.3865e-66	NDH51	65.3579
orf19.4157	2.03583	3.76541e-67	6.34497e-66	SPS20	65.1976
orf19.413.1	-1.70561	7.00991e-67	1.17807e-65	RPS27A	64.9288
orf19.94	1.86844	7.48979e-67	1.25538e-65	orf19.94	64.9012
orf19.6085	-1.31967	1.05675e-66	1.76655e-65	RPL16A	64.7529
orf19.5607	1.70688	1.35316e-66	2.25611e-65	orf19.5607	64.6466
orf19.5003	1.71439	1.47836e-66	2.45835e-65	orf19.5003	64.6094
orf19.5908	-1.88001	2.67115e-66	4.43018e-65	TEC1	64.3536
orf19.7150	1.91985	3.78296e-66	6.25774e-65	NRG1	64.2036
orf19.5565	3.64762	4.11145e-66	6.78335e-65	HPD1	64.1686
orf19.506	-1.45369	4.6227e-66	7.60699e-65	YDJ1	64.1188
orf19.6554	-1.57014	4.76365e-66	7.81858e-65	orf19.6554	64.1069
orf19.2994	-1.62854	5.2665e-66	8.6215e-65	RPL13	64.0644
orf19.3931	1.54143	5.62525e-66	9.185e-65	SFC1	64.0369
orf19.4212	1.39826	5.80055e-66	9.44683e-65	FET99	64.0247
orf19.2608	1.84686	8.55846e-66	1.39026e-64	ADH5	63.8569
orf19.7200	2.17784	1.55011e-65	2.51158e-64	orf19.7200	63.6001
orf19.6830	2.20862	1.67859e-65	2.71279e-64	orf19.6830	63.5666
orf19.5982	-1.84203	2.41857e-65	3.89871e-64	RPL18	63.4091
orf19.1960	2.35848	3.51671e-65	5.65447e-64	CLN3	63.2476
orf19.2407	-1.58244	5.17922e-65	8.30647e-64	DPS1-1	63.0806
orf19.6734	1.41617	6.57905e-65	1.05248e-63	TCC1	62.9778
orf19.2810	-1.69129	7.0094e-65	1.1185e-63	AAP1	62.9514
orf19.1616	-4.44831	8.45469e-65	1.34572e-63	FGR23	62.871
orf19.7447	-3.68897	1.16621e-64	1.85158e-63	JEN1	62.7325
orf19.5843	-1.54951	1.19592e-64	1.89399e-63	SRR1	62.7226
orf19.4099	-2.12773	5.0031e-64	7.90364e-63	ECM17	62.1022
orf19.7201	1.60397	5.15475e-64	8.12291e-63	SLA2	62.0903
orf19.6941	1.49901	6.31783e-64	9.93094e-63	orf19.6941	62.003
orf19.320	2.47161	6.5855e-64	1.0326e-62	orf19.320	61.9861
orf19.4792	-1.99177	8.62683e-64	1.34933e-62	orf19.4792	61.8699
orf19.2044	-2.36187	1.04878e-63	1.63635e-62	PGA27	61.7861
orf19.2987	1.51674	1.25538e-63	1.95387e-62	orf19.2987	61.7091
orf19.2762	2.19618	1.28289e-63	1.9918e-62	AHP1	61.7008
orf19.5617	1.63966	3.59293e-63	5.56464e-62	orf19.5617	61.2546
orf19.1634	1.95424	4.23198e-63	6.53835e-62	orf19.1634	61.1845
orf19.1340	-4.17398	4.35241e-63	6.70802e-62	orf19.1340	61.1734
orf19.862	2.01292	4.86467e-63	7.47928e-62	orf19.862	61.1261
orf19.5293	-1.53478	1.14744e-62	1.75986e-61	orf19.5293	60.7545
orf19.7297	-1.4841	1.20978e-62	1.85099e-61	orf19.7297	60.7326
orf19.4788	-1.63767	1.71593e-62	2.61907e-61	ARG5%2C6	60.5819
orf19.1991	1.68467	1.81352e-62	2.76136e-61	orf19.1991	60.5589
orf19.6984	-1.91086	2.98527e-62	4.53459e-61	orf19.6984	60.3435
orf19.687.1	-1.53243	3.65023e-62	5.53137e-61	RPL25	60.2572
orf19.3138	-1.68202	9.86255e-62	1.49094e-60	NOP1	59.8265
orf19.2263	-1.88364	1.00305e-61	1.51271e-60	orf19.2263	59.8202
orf19.5274	1.65416	2.22241e-61	3.34367e-60	orf19.5274	59.4758
orf19.3915	-1.5569	3.32965e-61	4.99765e-60	orf19.3915	59.3012
orf19.6639	1.70122	3.53918e-61	5.29955e-60	orf19.6639	59.2758
orf19.7214	1.45371	3.79956e-61	5.67599e-60	orf19.7214	59.246
orf19.2633.1	-4.83848	4.26887e-61	6.36202e-60	orf19.2633.1	59.1964
orf19.3127	-2.03751	7.39836e-61	1.1e-59	CZF1	58.9586
orf19.542	-1.93733	1.31081e-60	1.94437e-59	HXK2	58.7112
orf19.3124	-1.63582	1.4512e-60	2.14757e-59	orf19.3124	58.6681
orf19.1267	-1.58962	2.80481e-60	4.14102e-59	orf19.1267	58.3829
orf19.3291	-2.21949	3.30596e-60	4.86955e-59	HMT1	58.3125
orf19.7229	1.4461	3.32271e-60	4.88283e-59	IML2	58.3113
orf19.6286.2	-1.41125	3.52549e-60	5.16881e-59	RPS27	58.2866
orf19.5798	1.97109	5.16211e-60	7.55078e-59	LIG4	58.122
orf19.2242	1.42155	6.5801e-60	9.6027e-59	PRB1	58.0176
orf19.2160	-4.01683	9.00318e-60	1.31085e-58	NAG4	57.8824
orf19.946	-3.94052	1.04871e-59	1.5234e-58	MET14	57.8172
orf19.7127	-2.42176	1.09715e-59	1.59011e-58	TLO16	57.7986
orf19.1043	2.65195	1.38241e-59	1.99896e-58	orf19.1043	57.6992
orf19.4757	-2.47154	1.4215e-59	2.0508e-58	NAR1	57.6881
orf19.3642	-1.55753	2.09598e-59	3.01697e-58	SUN41	57.5204
orf19.6253	-1.49721	1.03351e-58	1.48426e-57	RPS23A	56.8285
orf19.4931.1	-1.30594	1.26048e-58	1.80612e-57	RPL14	56.7433
orf19.6211	1.36676	1.44772e-58	2.06971e-57	orf19.6211	56.6841
orf19.5263	-1.41444	1.50993e-58	2.15377e-57	SER33	56.6668
orf19.7520	1.51777	2.31589e-58	3.29598e-57	POT1	56.482
orf19.2590	-2.06621	2.71779e-58	3.85926e-57	orf19.2590	56.4135
orf19.7422	-2.1149	2.85894e-58	4.05059e-57	orf19.7422	56.3925
orf19.5758	1.3609	3.47441e-58	4.91158e-57	SAL6	56.3088
orf19.2454	1.96216	4.58055e-58	6.46083e-57	PHO87	56.1897
orf19.5519	2.85088	4.68187e-58	6.58902e-57	GCV1	56.1812
orf19.5430	-1.94062	5.25506e-58	7.37927e-57	BUD21	56.132
orf19.1601	-1.36007	5.42194e-58	7.59673e-57	RPL3	56.1194
orf19.4438	1.69213	5.99469e-58	8.38063e-57	RME1	56.0767
orf19.3002	-1.54657	6.638e-58	9.2595e-57	RPS1	56.0334
orf19.1097	1.92188	9.9658e-58	1.38709e-56	ALS2	55.8579
orf19.775	1.5917	1.00903e-57	1.40133e-56	orf19.775	55.8535
orf19.2333	1.27202	1.03403e-57	1.43291e-56	orf19.2333	55.8438
orf19.1840	2.19295	1.10278e-57	1.52482e-56	orf19.1840	55.8168
orf19.930	-1.5659	1.13309e-57	1.56332e-56	PET9	55.806
orf19.4909.1	-1.56683	1.57425e-57	2.16725e-56	RPL42	55.6641
orf19.4969	1.36081	1.73088e-57	2.3777e-56	KEM1	55.6238
orf19.3575	-1.684	2.18189e-57	2.99075e-56	CDC19	55.5242
orf19.2467	-5.4441	2.88375e-57	3.94425e-56	PRN1	55.404
orf19.729.1	1.45656	5.7969e-57	7.90651e-56	RGD3	55.102
orf19.7044	1.39605	5.8057e-57	7.90651e-56	RIM15	55.102
orf19.6349	2.40222	7.59232e-57	1.03174e-55	RVS162	54.9864
orf19.5383	-1.64642	9.01436e-57	1.22235e-55	PMA1	54.9128
orf19.7638	-1.31027	1.65944e-56	2.2454e-55	PRO1	54.6487
orf19.4447	-2.75739	1.80891e-56	2.44242e-55	YMC1	54.6122
orf19.2737	1.7791	2.22351e-56	2.99582e-55	orf19.2737	54.5235
orf19.4933	-4.78616	2.86305e-56	3.84928e-55	FAD3	54.4146
orf19.3788.1	-1.36812	2.93708e-56	3.94043e-55	RPL30	54.4045
orf19.3465	-1.47682	4.02173e-56	5.38417e-55	RPL10A	54.2689
orf19.5139	1.61078	4.26856e-56	5.70255e-55	orf19.5139	54.2439
orf19.7018	-1.28471	4.87471e-56	6.49858e-55	RPS18	54.1872
orf19.7385	2.05755	4.97996e-56	6.62491e-55	orf19.7385	54.1788
orf19.2738	-2.88093	9.48594e-56	1.25928e-54	SUL2	53.8999
orf19.1793	1.83285	1.1441e-55	1.51563e-54	orf19.1793	53.8194
orf19.3923	-1.66422	1.18592e-55	1.56775e-54	PGA37	53.8047
orf19.4328	1.6347	1.19221e-55	1.57278e-54	CCC2	53.8033
orf19.2014	1.34411	1.61279e-55	2.12317e-54	BCY1	53.673
orf19.2951	-1.6379	1.7589e-55	2.31071e-54	HOM6	53.6363
orf19.1394	-2.11812	2.0466e-55	2.68309e-54	orf19.1394	53.5714
orf19.4263	1.92989	2.53823e-55	3.32072e-54	orf19.4263	53.4788
orf19.1077	-1.44138	3.41698e-55	4.46114e-54	ATM1	53.3506
orf19.4894	2.13168	3.96803e-55	5.1699e-54	orf19.4894	53.2865
orf19.7554	-2.48022	3.97875e-55	5.1732e-54	orf19.7554	53.2862
orf19.2809	1.77306	4.13891e-55	5.37039e-54	CTN3	53.27
orf19.5125	1.17769	4.28744e-55	5.55171e-54	orf19.5125	53.2556
orf19.7238	-1.46056	4.86222e-55	6.2831e-54	NPL3	53.2018
orf19.1588	1.47913	5.064e-55	6.53049e-54	orf19.1588	53.1851
orf19.3328	1.88092	5.48577e-55	7.05999e-54	orf19.3328	53.1512
orf19.3136	1.42749	5.69638e-55	7.31614e-54	orf19.3136	53.1357
orf19.1253	1.70988	6.21728e-55	7.96897e-54	PHO4	53.0986
orf19.1449	3.58974	1.02911e-54	1.31638e-53	orf19.1449	52.8806
orf19.5902	-1.61838	2.44203e-54	3.11742e-53	RAS2	52.5062
orf19.6534.2	1.84951	2.67459e-54	3.40055e-53	CRN1	52.4685
orf19.492	1.60811	2.67347e-54	3.40055e-53	ADE17	52.4685
orf19.56	-1.73832	2.72645e-54	3.45952e-53	ARG2	52.461
orf19.2049	-1.73619	2.74566e-54	3.47691e-53	orf19.2049	52.4588
orf19.6966	1.97478	2.93214e-54	3.70564e-53	orf19.6966	52.4311
orf19.908	-2.64047	3.05953e-54	3.85891e-53	FEN12	52.4135
orf19.4535	1.82979	3.29621e-54	4.14915e-53	PTR3	52.382
orf19.3321	-1.69559	3.3513e-54	4.21011e-53	MRS7	52.3757
orf19.6254	1.90752	4.33733e-54	5.43801e-53	ANT1	52.2646
orf19.5228	1.36551	4.45577e-54	5.57544e-53	RIB3	52.2537
orf19.900	1.96124	5.25296e-54	6.55998e-53	NSP1	52.1831
orf19.3431	2.47407	6.05791e-54	7.55029e-53	orf19.3431	52.122
orf19.1355	1.39593	7.14454e-54	8.88708e-53	orf19.1355	52.0512
orf19.6891	1.59334	7.45791e-54	9.25865e-53	RFC1	52.0335
orf19.499	2.30898	9.62743e-54	1.19286e-52	orf19.499	51.9234
orf19.3618	1.52277	1.34551e-53	1.66385e-52	YWP1	51.7789
orf19.7403	1.57112	1.45726e-53	1.79852e-52	orf19.7403	51.7451
orf19.6375	-1.61743	1.57566e-53	1.94086e-52	RPS20	51.712
orf19.7370	-2.86712	1.72422e-53	2.11972e-52	orf19.7370	51.6737
orf19.7242	1.82474	1.77048e-53	2.17237e-52	NCR1	51.6631
orf19.5348	1.91573	2.01107e-53	2.46278e-52	TPS3	51.6086
orf19.5467	-2.65913	2.36908e-53	2.89559e-52	TLO7	51.5383
orf19.5022	1.31988	2.46277e-53	3.00429e-52	orf19.5022	51.5223
orf19.6287	1.43542	4.70229e-53	5.7252e-52	AAT21	51.2422
orf19.1228	1.76731	5.38523e-53	6.54409e-52	HAP2	51.1842
orf19.5927	-1.19604	6.53387e-53	7.92467e-52	RPS15	51.101
orf19.2175	1.69242	1.04752e-52	1.26806e-51	orf19.2175	50.8969
orf19.6555	-1.94311	1.09799e-52	1.32661e-51	orf19.6555	50.8773
orf19.4502	-1.33715	1.22491e-52	1.47714e-51	orf19.4502	50.8306
orf19.4683	1.26465	1.56325e-52	1.88156e-51	MLP1	50.7255
orf19.5673	-2.2642	1.7524e-52	2.10521e-51	OPT7	50.6767
orf19.852	1.5893	2.79574e-52	3.35223e-51	SAP98	50.4747
orf19.6809	-2.05914	3.09124e-52	3.69954e-51	orf19.6809	50.4319
orf19.2154	1.43107	3.23274e-52	3.86157e-51	HXK1	50.4132
orf19.4991	1.81173	3.2715e-52	3.90049e-51	MPT5	50.4089
orf19.600	1.19895	3.53871e-52	4.21114e-51	TRK1	50.3756
orf19.1341	2.06032	3.73796e-52	4.43988e-51	PRR2	50.3526
orf19.300	-1.55506	6.14309e-52	7.28296e-51	AIP2	50.1377
orf19.4777	2.07824	6.71975e-52	7.95171e-51	DAK2	50.0995
orf19.2241	2.42199	9.32971e-52	1.10195e-50	PST1	49.9578
orf19.7196	1.6448	1.01455e-51	1.19608e-50	orf19.7196	49.9222
orf19.2791	1.41065	1.031e-51	1.2132e-50	BBC1	49.9161
orf19.2270	1.30638	1.12246e-51	1.31837e-50	SMF12	49.88
orf19.2452	1.79135	2.04742e-51	2.40031e-50	orf19.2452	49.6197
orf19.3606	1.30085	2.07318e-51	2.42601e-50	orf19.3606	49.6151
orf19.1721	2.44208	2.09857e-51	2.45118e-50	NCE103	49.6106
orf19.6779	-1.40953	2.16244e-51	2.52112e-50	PRO2	49.5984
orf19.5506	2.25476	2.83966e-51	3.30457e-50	PLC1	49.4809
orf19.6659	-1.42571	3.73702e-51	4.34085e-50	GAP6	49.3624
orf19.6601.1	1.81712	7.15265e-51	8.29314e-50	YKE2	49.0813
orf19.2560	-1.43555	1.12242e-50	1.299e-49	CDC60	48.8864
orf19.5031	1.18129	1.14258e-50	1.31992e-49	SSK1	48.8795
orf19.6367	-1.37636	1.18241e-50	1.36344e-49	SSB1	48.8654
orf19.169	1.48064	1.31001e-50	1.50783e-49	CHO2	48.8216
orf19.1814	1.42203	2.15295e-50	2.47354e-49	STT4	48.6067
orf19.395	-1.69775	2.60304e-50	2.97982e-49	ENO1	48.5258
orf19.4373	-1.97378	2.60181e-50	2.97982e-49	orf19.4373	48.5258
orf19.1164	-1.75161	2.97773e-50	3.40258e-49	GAR1	48.4682
orf19.2573	-1.67484	3.71498e-50	4.23736e-49	FRS1	48.3729
orf19.7344	1.83064	6.44185e-50	7.33443e-49	orf19.7344	48.1346
orf19.7337	2.01679	6.59345e-50	7.49352e-49	orf19.7337	48.1253
orf19.6126	-1.24285	7.94562e-50	9.01407e-49	KGD2	48.0451
orf19.1350	1.47713	9.03356e-50	1.02299e-48	orf19.1350	47.9901
orf19.2977	-1.4318	1.0425e-49	1.17846e-48	MIA40	47.9287
orf19.6702	-1.4535	1.10414e-49	1.2459e-48	DED81	47.9045
orf19.3572.3	-1.29242	1.2562e-49	1.41496e-48	orf19.3572.3	47.8493
orf19.7215	-1.66749	2.86689e-49	3.22347e-48	orf19.7215	47.4917
orf19.4889	-1.81404	2.9573e-49	3.31922e-48	orf19.4889	47.479
orf19.2863.1	-1.64625	3.11579e-49	3.4909e-48	ERV1	47.4571
orf19.55	2.09498	3.30244e-49	3.69347e-48	orf19.55	47.4326
orf19.2563	-2.50921	6.03133e-49	6.73356e-48	orf19.2563	47.1718
orf19.2309.2	-1.32118	7.24679e-49	8.07627e-48	RPL2	47.0928
orf19.118	1.62417	9.98281e-49	1.11059e-47	FAD2	46.9544
orf19.5204	1.70283	1.31949e-48	1.46535e-47	orf19.5204	46.8341
orf19.1289	1.40768	3.22314e-48	3.57316e-47	SCT1	46.4469
orf19.4488	1.61489	3.82792e-48	4.23618e-47	orf19.4488	46.373
orf19.781	2.04154	4.42156e-48	4.88459e-47	DUR3	46.3112
orf19.1736	-2.86071	4.73273e-48	5.21922e-47	orf19.1736	46.2824
orf19.1614	2.02863	4.96536e-48	5.46622e-47	MEP1	46.2623
orf19.2444	1.53601	5.55014e-48	6.09936e-47	CHS7	46.2147
orf19.5485	-2.40502	6.06821e-48	6.65713e-47	MEC3	46.1767
orf19.5068	1.36157	7.08076e-48	7.75448e-47	IRE1	46.1104
orf19.2114	2.11781	7.88928e-48	8.62498e-47	orf19.2114	46.0642
orf19.5686	2.02631	8.15385e-48	8.89883e-47	orf19.5686	46.0507
orf19.915	-2.42722	9.98816e-48	1.08819e-46	orf19.915	45.9633
orf19.6602	1.42811	1.15168e-47	1.25258e-46	orf19.6602	45.9022
orf19.1263	1.88923	1.16174e-47	1.26134e-46	CFL1	45.8992	….............
orf19.3969	-2.68864	1.60882e-47	1.74376e-46	SFL2	45.7585
orf19.3342	-1.23465	1.86286e-47	2.01565e-46	orf19.3342	45.6956
orf19.6873	-1.4254	2.07833e-47	2.24495e-46	RPS8A	45.6488
orf19.6748	-1.43748	2.19994e-47	2.37225e-46	orf19.6748	45.6248
orf19.1453	1.21073	2.92097e-47	3.1444e-46	SPT5	45.5025
orf19.158	-2.03917	3.53102e-47	3.79464e-46	orf19.158	45.4208
orf19.6246	-1.37238	4.13325e-47	4.4343e-46	orf19.6246	45.3532
orf19.4507	-3.21123	4.39899e-47	4.71139e-46	orf19.4507	45.3269
orf19.6092	1.54109	4.80054e-47	5.13277e-46	KEL1	45.2896
orf19.7276.1	-2.26093	8.16798e-47	8.71849e-46	TLO4	45.0596
orf19.1368	1.97583	8.474e-47	9.02988e-46	orf19.1368	45.0443
orf19.1833	-1.26125	1.15792e-46	1.2318e-45	orf19.1833	44.9095
orf19.250	1.49583	1.16978e-46	1.24232e-45	SLC1	44.9058
orf19.4850	1.2693	1.25133e-46	1.32671e-45	orf19.4850	44.8772
orf19.5956	-1.20627	1.25479e-46	1.32814e-45	PIN3	44.8768
orf19.6921	1.87094	1.30793e-46	1.38208e-45	orf19.6921	44.8595
orf19.2529	-1.89647	1.32864e-46	1.40162e-45	orf19.2529	44.8534
orf19.2568	-1.19913	1.41571e-46	1.49098e-45	IFU5	44.8265
orf19.2496	-1.73227	1.63745e-46	1.72164e-45	ATO2	44.7641
orf19.5575	2.08777	1.8817e-46	1.97516e-45	orf19.5575	44.7044
orf19.5206	2.03149	1.91469e-46	2.00646e-45	orf19.5206	44.6976
orf19.4595	1.20894	1.94634e-46	2.03624e-45	orf19.4595	44.6912
orf19.1783	-1.82266	2.16084e-46	2.25692e-45	YOR1	44.6465
orf19.6709	1.77659	2.26902e-46	2.366e-45	orf19.6709	44.626
orf19.1595	1.72734	2.48019e-46	2.58193e-45	orf19.1595	44.5881
orf19.6663	-1.35007	3.6498e-46	3.79327e-45	RPS25B	44.421
orf19.1690	-1.65591	3.74385e-46	3.88463e-45	TOS1	44.4107
orf19.7569	-1.45396	3.86249e-46	4.00116e-45	SIK1	44.3978
orf19.2686	2.11958	5.94916e-46	6.15266e-45	orf19.2686	44.2109
orf19.1999	1.77909	6.90861e-46	7.13325e-45	orf19.1999	44.1467
orf19.3221	-1.41981	9.33818e-46	9.62609e-45	CPA2	44.0166
orf19.6640	1.27637	1.17999e-45	1.21439e-44	TPS1	43.9156
orf19.6434	1.48229	1.2663e-45	1.3011e-44	PEX19	43.8857
orf19.166	-1.49695	1.8527e-45	1.90052e-44	ASG1	43.7211
snR10c	-1.79726	2.00252e-45	2.05088e-44	snR10c	43.6881
orf19.7243	2.22884	2.37033e-45	2.42364e-44	orf19.7243	43.6155
orf19.5051	2.95127	2.56129e-45	2.61466e-44	orf19.5051	43.5826
orf19.4530.1	1.59943	2.7637e-45	2.81674e-44	orf19.4530.1	43.5503
orf19.556	-1.56614	2.77915e-45	2.82793e-44	orf19.556	43.5485
orf19.4456	1.24698	2.89224e-45	2.93828e-44	GAP4	43.5319
orf19.5630	-1.55071	3.47955e-45	3.52926e-44	APA2	43.4523
orf19.1502	-1.99531	5.41073e-45	5.47923e-44	orf19.1502	43.2613
orf19.7483	1.31861	5.67778e-45	5.74046e-44	CRM1	43.2411
orf19.5341	-1.35582	6.43255e-45	6.49318e-44	RPS4A	43.1875
orf19.3508	2.34618	8.21396e-45	8.27815e-44	orf19.3508	43.0821
orf19.191	1.46136	9.92094e-45	9.98255e-44	KIC1	43.0008
orf19.213	-1.20445	1.27184e-44	1.2777e-43	orf19.213	42.8936
orf19.5681	-1.70121	1.47409e-44	1.47853e-43	orf19.5681	42.8302
orf19.2960	-1.15704	1.66587e-44	1.66824e-43	FRS2	42.7777
orf19.7590	1.74311	1.84878e-44	1.84849e-43	orf19.7590	42.7332
orf19.5525	-2.10258	2.77936e-44	2.77453e-43	orf19.5525	42.5568
orf19.755	-2.14774	2.98084e-44	2.97097e-43	MRPL37	42.5271
orf19.360	1.73465	3.33588e-44	3.31959e-43	FUR4	42.4789
orf19.3537	-1.37667	3.40652e-44	3.38456e-43	orf19.3537	42.4705
orf19.4316	2.04108	3.84481e-44	3.81403e-43	orf19.4316	42.4186
orf19.2736	-2.13693	4.7882e-44	4.74242e-43	HFL2	42.324
orf19.5700	-2.24456	5.06884e-44	5.01252e-43	TLO11	42.2999
orf19.1670	1.54333	5.30441e-44	5.23728e-43	BRO1	42.2809
orf19.3395	-1.9825	6.58244e-44	6.48899e-43	orf19.3395	42.1878
orf19.2000	1.81625	6.65231e-44	6.54766e-43	orf19.2000	42.1839
orf19.6850	1.55815	9.40853e-44	9.23176e-43	orf19.6850	42.0347
orf19.4764	1.48439	9.39528e-44	9.23176e-43	orf19.4764	42.0347
orf19.771	1.94475	9.81215e-44	9.61287e-43	LPG20	42.0171
orf19.5924	1.22693	1.25398e-43	1.22661e-42	ZCF31	41.9113
orf19.2179.2	-1.29597	1.36582e-43	1.33395e-42	RPS10	41.8749
orf19.3106	-1.66442	1.38791e-43	1.35343e-42	MET16	41.8686
orf19.6081	-1.07804	1.5378e-43	1.49728e-42	PHR2	41.8247
orf19.3881	1.64497	2.41951e-43	2.35214e-42	orf19.3881	41.6285
orf19.1054	1.5842	2.46708e-43	2.39469e-42	orf19.1054	41.6208
orf19.1048	2.54222	2.60557e-43	2.52524e-42	IFD6	41.5977
orf19.846	1.34763	2.72777e-43	2.63963e-42	orf19.846	41.5785
orf19.2808	1.32862	3.27523e-43	3.16455e-42	ZCF16	41.4997
orf19.2335	-1.74742	3.43419e-43	3.31307e-42	orf19.2335	41.4798
orf19.6308	2.47787	4.09765e-43	3.94711e-42	orf19.6308	41.4037
orf19.4269	1.42846	4.28118e-43	4.11763e-42	orf19.4269	41.3854
orf19.1608	-2.63644	4.39468e-43	4.22036e-42	orf19.1608	41.3747
orf19.4617	-1.41094	5.39725e-43	5.17529e-42	orf19.4617	41.2861
orf19.4191.1	1.49962	6.1155e-43	5.85513e-42	orf19.4191.1	41.2325
orf19.1777	1.11914	6.43783e-43	6.15441e-42	orf19.1777	41.2108
orf19.898	-1.40419	6.84614e-43	6.53486e-42	HEM2	41.1848
orf19.4883	1.32649	1.1609e-42	1.10645e-41	orf19.4883	40.9561
orf19.610	1.14743	1.31675e-42	1.25309e-41	EFG1	40.902
orf19.2606	-1.7219	1.32738e-42	1.26131e-41	HDA1	40.8992
orf19.4802	1.27887	1.48039e-42	1.40459e-41	FTH1	40.8525
orf19.6906	-1.25437	1.51572e-42	1.43596e-41	ASC1	40.8429
orf19.2296	1.52394	1.57211e-42	1.48715e-41	orf19.2296	40.8276
orf19.7038	1.95029	1.63152e-42	1.54104e-41	orf19.7038	40.8122
orf19.5641	1.67231	1.71271e-42	1.61531e-41	CAR2	40.7917
snR13	-3.18421	1.83747e-42	1.7304e-41	snR13	40.7619
orf19.6580	-2.82265	1.89576e-42	1.78263e-41	orf19.6580	40.7489
orf19.3035	1.26704	2.17531e-42	2.04246e-41	orf19.3035	40.6898
orf19.5501	1.60341	2.46119e-42	2.30746e-41	YAF9	40.6369
orf19.1853	2.52006	2.50834e-42	2.34818e-41	HHT2	40.6293
orf19.847	-1.37036	2.74586e-42	2.56673e-41	YIM1	40.5906
orf19.4731	1.56608	3.1663e-42	2.95537e-41	orf19.4731	40.5294
orf19.2594	-1.75621	3.17938e-42	2.9632e-41	orf19.2594	40.5282
orf19.7581	1.24246	4.57226e-42	4.2551e-41	orf19.7581	40.3711
orf19.4135	1.64658	4.97669e-42	4.62466e-41	PRC2	40.3349
orf19.5645	-2.55677	6.03282e-42	5.59786e-41	MET15	40.252
orf19.6002	-1.27452	6.89817e-42	6.39143e-41	RPL8B	40.1944
orf19.2115	-1.53319	6.91323e-42	6.396e-41	orf19.2115	40.1941
orf19.1485	-1.78448	7.4847e-42	6.9146e-41	orf19.1485	40.1602
orf19.1030	-1.95197	8.45662e-42	7.80108e-41	orf19.1030	40.1078
orf19.3653	1.4241	8.96254e-42	8.25573e-41	FAT1	40.0832
orf19.1543	1.24792	9.44669e-42	8.68903e-41	OPI1	40.061
orf19.7441	2.05726	1.24868e-41	1.14686e-40	orf19.7441	39.9405
orf19.1051	1.39423	1.26582e-41	1.16092e-40	HTA2	39.9352
orf19.1519	2.14545	1.47407e-41	1.34995e-40	orf19.1519	39.8697
orf19.6440	1.04647	1.5634e-41	1.42968e-40	orf19.6440	39.8448
orf19.1306	2.3937	1.93722e-41	1.76898e-40	orf19.1306	39.7523
orf19.6457	1.30811	2.00779e-41	1.83077e-40	orf19.6457	39.7374
orf19.5992	-2.77023	2.15147e-41	1.95895e-40	WOR2	39.708
orf19.2108	-1.72069	2.39978e-41	2.1819e-40	SOD6	39.6612
orf19.5784	1.90572	2.63605e-41	2.39328e-40	AMO1	39.621
orf19.2838	1.1797	2.66493e-41	2.41603e-40	orf19.2838	39.6169
orf19.1297	1.98083	2.7917e-41	2.52733e-40	orf19.1297	39.5973
orf19.7444	1.79057	2.85638e-41	2.58219e-40	orf19.7444	39.588
orf19.6129	-1.79812	3.07879e-41	2.77927e-40	MRPL8	39.5561
orf19.6706	1.10397	3.19934e-41	2.88397e-40	GYP7	39.54
orf19.4654	-5.85389	3.84486e-41	3.46092e-40	orf19.4654	39.4608
orf19.4337	1.55007	4.13167e-41	3.7138e-40	orf19.4337	39.4302
orf19.4474	-1.44433	4.45686e-41	4.00042e-40	orf19.4474	39.3979
orf19.5095	1.20134	4.59911e-41	4.12224e-40	orf19.5095	39.3849
orf19.6090	-1.45629	4.70688e-41	4.21286e-40	orf19.6090	39.3754
orf19.338	3.15448	6.48676e-41	5.79771e-40	orf19.338	39.2367
orf19.2361	1.95553	7.12125e-41	6.35581e-40	SPT10	39.1968
orf19.3268	-1.25224	7.37513e-41	6.57312e-40	TMA19	39.1822
orf19.2826	1.53614	8.96611e-41	7.97984e-40	orf19.2826	39.098
orf19.4905	1.7863	9.2601e-41	8.2299e-40	orf19.4905	39.0846
orf19.5557	2.07638	9.71525e-41	8.62228e-40	MNN4-4	39.0644
orf19.5275	2.09621	9.8813e-41	8.75735e-40	orf19.5275	39.0576
orf19.838.1	-1.32173	1.02286e-40	9.05249e-40	RPS9B	39.0432
orf19.1743	1.32835	1.44812e-40	1.27982e-39	ACS1	38.8929
orf19.4262	1.45754	1.45689e-40	1.28577e-39	orf19.4262	38.8908
orf19.5962	1.19953	1.89691e-40	1.67177e-39	HGT4	38.7768
orf19.638	4.46195	2.30753e-40	2.03082e-39	FDH1	38.6923
orf19.2247	-5.02127	3.60957e-40	3.1723e-39	orf19.2247	38.4986
orf19.3038	1.27683	4.17802e-40	3.66679e-39	TPS2	38.4357
orf19.4684.2	-1.45025	4.22649e-40	3.70419e-39	RPL40B	38.4313
orf19.5848	1.14965	4.45668e-40	3.90052e-39	orf19.5848	38.4089
orf19.6337	-1.34062	5.0365e-40	4.40189e-39	TLO13	38.3564
orf19.4813	-1.56941	5.34711e-40	4.66691e-39	GUA1	38.331
orf19.5006	1.18025	5.49917e-40	4.793e-39	GCV3	38.3194
orf19.2111.2	-1.34513	6.32071e-40	5.50146e-39	RPL38	38.2595
orf19.278	-1.45014	6.34435e-40	5.51444e-39	orf19.278	38.2585
orf19.2329.1	-1.21205	6.85563e-40	5.95065e-39	RPS17B	38.2254
orf19.3904	-4.58949	7.12266e-40	6.17395e-39	MRV4	38.2094
orf19.3332	1.21115	7.72336e-40	6.68547e-39	orf19.3332	38.1749
orf19.4828	1.35381	7.87248e-40	6.80523e-39	orf19.4828	38.1672
orf19.3426	-1.04362	8.54934e-40	7.38023e-39	ANB1	38.1319
orf19.7339	1.41984	9.92149e-40	8.55305e-39	BGL22	38.0679
orf19.2458	1.12947	1.1014e-39	9.48196e-39	SIP5	38.0231
orf19.6021	2.26325	1.63208e-39	1.40315e-38	IHD2	37.8529
orf19.2215	1.40656	1.65488e-39	1.42081e-38	GLE1	37.8475
orf19.2672	1.17797	1.95417e-39	1.6755e-38	NCP1	37.7759
orf19.7021	1.18955	2.07238e-39	1.77444e-38	GPH1	37.7509
orf19.6828	-2.40924	2.07745e-39	1.77638e-38	orf19.6828	37.7505
orf19.3720	-1.33338	2.13436e-39	1.82257e-38	orf19.3720	37.7393
orf19.6867	1.66878	2.22296e-39	1.89566e-38	orf19.6867	37.7222
orf19.4032	-1.08431	2.25941e-39	1.92415e-38	RPN5	37.7158
orf19.5338	-1.58042	2.66259e-39	2.26446e-38	GAL4	37.645
orf19.4432	1.29337	3.16003e-39	2.6839e-38	KSP1	37.5712
orf19.1526	1.19856	3.23305e-39	2.74223e-38	SNF2	37.5619
orf19.1061	1.5878	3.46179e-39	2.93231e-38	HHT21	37.5328
orf19.1349	-2.10732	3.96615e-39	3.35504e-38	orf19.1349	37.4743
orf19.2770	1.54907	4.08688e-39	3.45254e-38	orf19.2770	37.4619
orf19.2722	1.4817	4.75808e-39	4.01419e-38	CGR1	37.3964
orf19.2515	1.16891	5.59333e-39	4.71257e-38	orf19.2515	37.3267
orf19.236	-1.41023	6.61748e-39	5.56802e-38	RPL9B	37.2543
orf19.1889	-2.05602	7.16211e-39	6.01827e-38	orf19.1889	37.2205
orf19.5710	1.16228	1.02588e-38	8.60895e-38	orf19.5710	37.065
orf19.4798	1.25358	1.24995e-38	1.04754e-37	orf19.4798	36.9798
orf19.1105.2	-1.05806	1.53742e-38	1.28675e-37	PGA56	36.8905
orf19.6034	-1.33189	1.61765e-38	1.35211e-37	TUB2	36.869
orf19.563	-1.93778	1.80803e-38	1.50924e-37	RRP15	36.8212
orf19.3504	-1.18982	1.83987e-38	1.53379e-37	RPL23A	36.8142
orf19.3351	1.34395	1.872e-38	1.55852e-37	orf19.3351	36.8073
orf19.4910	-3.36571	1.9999e-38	1.66281e-37	FGR41	36.7792
orf19.6781	-1.42003	2.5501e-38	2.11749e-37	ZFU2	36.6742
orf19.7592	1.07446	2.60599e-38	2.16106e-37	FAA4	36.6653
orf19.4390	1.45563	2.6148e-38	2.16552e-37	orf19.4390	36.6644
orf19.6077	1.22063	2.68258e-38	2.21874e-37	orf19.6077	36.6539
orf19.4893	1.08981	3.35372e-38	2.77021e-37	orf19.4893	36.5575
orf19.5030	1.38056	5.09323e-38	4.20158e-37	DOS2	36.3766
orf19.3050	1.14913	5.34876e-38	4.40662e-37	AGE1	36.3559
orf19.6121	1.15418	5.54339e-38	4.56102e-37	MNL1	36.3409
orf19.7310	1.43881	6.18799e-38	5.08477e-37	orf19.7310	36.2937
orf19.5910	1.32115	6.97085e-38	5.72063e-37	orf19.5910	36.2426
orf19.3223	1.2131	7.40126e-38	6.06596e-37	ATP3	36.2171
orf19.7342	-1.76946	8.4954e-38	6.95368e-37	AXL1	36.1578
orf19.1307	1.31387	8.73897e-38	7.1438e-37	orf19.1307	36.1461
orf19.1237	-1.5619	8.81977e-38	7.20053e-37	ARO9	36.1426
orf19.4884	-6.80937	8.91157e-38	7.26609e-37	WOR1	36.1387
orf19.1321	-5.3987	9.44814e-38	7.69366e-37	HWP1	36.1139
orf19.881	1.03082	9.77422e-38	7.94895e-37	DFG16	36.0997
orf19.3392	-2.28315	1.02294e-37	8.3084e-37	DOG1	36.0805
orf19.6059	-1.48625	1.14242e-37	9.26697e-37	TTR1	36.0331
orf19.2706	-1.67946	1.24494e-37	1.00856e-36	CRH11	35.9963
orf19.1933	1.37774	1.27687e-37	1.0331e-36	orf19.1933	35.9859
orf19.6220.4	-1.36022	1.38787e-37	1.12148e-36	orf19.6220.4	35.9502
orf19.4829	-1.26234	1.6221e-37	1.30907e-36	DOA1	35.883
orf19.1403	-1.841	1.68845e-37	1.36089e-36	orf19.1403	35.8662
orf19.1964	1.5904	1.75584e-37	1.4134e-36	orf19.1964	35.8497
orf19.1764	1.05447	1.85231e-37	1.48916e-36	orf19.1764	35.8271
orf19.2020	1.40824	1.93805e-37	1.5561e-36	HGT6	35.808
orf19.85	-1.13892	2.02092e-37	1.62058e-36	GPX2	35.7903
orf19.3098	-1.44052	2.08104e-37	1.66667e-36	orf19.3098	35.7781
orf19.827.1	-1.49961	2.3922e-37	1.91346e-36	RPL39	35.7182
orf19.3334	-1.34234	2.46593e-37	1.96994e-36	RPS21	35.7055
orf19.5735.3	-1.32965	2.48479e-37	1.9825e-36	orf19.5735.3	35.7028
orf19.4271	1.30253	2.55751e-37	2.03795e-36	orf19.4271	35.6908
orf19.1990	1.11393	2.58794e-37	2.0596e-36	SNX4	35.6862
orf19.5221	1.57665	3.77627e-37	3.00154e-36	orf19.5221	35.5227
orf19.6944	1.24702	3.85916e-37	3.06357e-36	PHB1	35.5138
orf19.4849	-1.27858	3.89501e-37	3.08815e-36	orf19.4849	35.5103
orf19.5182	1.45149	4.02417e-37	3.18656e-36	POL3	35.4967
orf19.3159	-1.67	4.91869e-37	3.89001e-36	UTP20	35.41
orf19.2859	-2.48386	5.57131e-37	4.40064e-36	SRP40	35.3565
orf19.1971	-1.50058	5.6508e-37	4.45785e-36	TRY3	35.3509
orf19.4445	1.02665	6.07684e-37	4.78797e-36	orf19.4445	35.3198
orf19.7451	1.05415	7.51093e-37	5.91053e-36	FUN31	35.2284
orf19.6032	-1.29808	7.92858e-37	6.23143e-36	SPE1	35.2054
orf19.2758	-3.20604	9.17461e-37	7.20179e-36	PGA38	35.1426
orf19.526	-1.49421	1.00302e-36	7.86362e-36	NHP2	35.1044
orf19.578	1.05751	1.24552e-36	9.75272e-36	orf19.578	35.0109
orf19.5107	1.27726	1.75417e-36	1.37186e-35	NOT5	34.8627
orf19.4369	1.59795	2.1905e-36	1.71097e-35	orf19.4369	34.7668
orf19.2928	1.89568	2.72963e-36	2.12945e-35	orf19.2928	34.6717
snR128	-2.77403	2.83529e-36	2.20915e-35	snR128	34.6558
orf19.7374	-1.29628	3.01195e-36	2.3439e-35	CTA4	34.6301
orf19.2769	1.08217	3.17338e-36	2.46649e-35	orf19.2769	34.6079
orf19.2746	1.3406	3.385e-36	2.62774e-35	EMP70	34.5804
orf19.1310	1.66897	3.46561e-36	2.68702e-35	orf19.1310	34.5707
orf19.3705	1.64969	3.91229e-36	3.02963e-35	PTC6	34.5186
orf19.4539	1.28963	4.20052e-36	3.24885e-35	orf19.4539	34.4883
orf19.3949	1.05694	4.86258e-36	3.75631e-35	orf19.3949	34.4252
orf19.7001	1.03891	5.55221e-36	4.28381e-35	YCK2	34.3682
orf19.7473	1.40046	6.19214e-36	4.77172e-35	orf19.7473	34.3213
orf19.5302	-4.05503	6.67157e-36	5.13491e-35	PGA31	34.2895
orf19.3812	-1.16142	6.77633e-36	5.2092e-35	SSZ1	34.2832
orf19.5805	1.58254	6.79911e-36	5.22036e-35	DLD1	34.2823
orf19.5698	-1.69574	7.11464e-36	5.456e-35	orf19.5698	34.2631
orf19.2616	1.11025	7.49707e-36	5.7423e-35	UGT51C1	34.2409
orf19.1388	-2.24231	7.77299e-36	5.94643e-35	orf19.1388	34.2257
orf19.2882	1.29784	9.10069e-36	6.95372e-35	XUT1	34.1578
orf19.849	1.73998	9.4828e-36	7.23693e-35	orf19.849	34.1404
orf19.5137.1	1.34495	9.9979e-36	7.62084e-35	HHO1	34.118
orf19.2379	-1.00407	1.09189e-35	8.31283e-35	NOT4	34.0803
orf19.5814.1	-3.85448	1.51827e-35	1.1545e-34	orf19.5814.1	33.9376
orf19.4953	1.43865	1.65951e-35	1.26039e-34	orf19.4953	33.8995
orf19.2060	-2.43942	2.0232e-35	1.53476e-34	SOD5	33.814
orf19.5782	0.957585	2.18863e-35	1.65827e-34	orf19.5782	33.7803
orf19.348	1.30574	2.90253e-35	2.19653e-34	SKN2	33.6583
orf19.4753	0.981986	3.07976e-35	2.32787e-34	PFK26	33.633
orf19.4182	1.29992	3.3685e-35	2.54307e-34	orf19.4182	33.5946
orf19.7296	-0.923198	3.91487e-35	2.95203e-34	orf19.7296	33.5299
orf19.6604	1.14575	4.44466e-35	3.34753e-34	orf19.6604	33.4753
orf19.287	1.19849	4.57229e-35	3.43956e-34	orf19.287	33.4635
orf19.4396	1.15626	4.93275e-35	3.70631e-34	orf19.4396	33.4311
orf19.349	1.41337	5.6288e-35	4.22428e-34	orf19.349	33.3742
orf19.4190	-2.06057	6.04235e-35	4.52925e-34	PAM18	33.344
orf19.1996	1.82595	6.43368e-35	4.81687e-34	CHA1	33.3172
orf19.6994	-1.05574	6.59671e-35	4.93309e-34	BAT22	33.3069
orf19.5975	5.94741	6.77538e-35	5.06071e-34	TRY4	33.2958
orf19.2841	1.34993	7.51068e-35	5.6033e-34	PGM2	33.2516
orf19.5196	-1.1196	8.09804e-35	6.03438e-34	ESS1	33.2194
orf19.7015	-1.34134	9.93443e-35	7.39407e-34	RPP0	33.1311
orf19.4029	-0.971375	1.16907e-34	8.69101e-34	orf19.4029	33.0609
orf19.4581	-1.79498	1.17112e-34	8.69599e-34	orf19.4581	33.0607
orf19.3841	1.11015	1.19393e-34	8.85497e-34	orf19.3841	33.0528
orf19.3930	1.07286	1.42133e-34	1.05291e-33	YUH2	32.9776
orf19.5112	1.45335	1.52723e-34	1.13004e-33	TKL1	32.9469
orf19.2328	1.32707	1.55812e-34	1.15155e-33	orf19.2328	32.9387
orf19.6844	1.21275	1.56123e-34	1.1525e-33	ICL1	32.9384
orf19.5059	-1.67764	1.68074e-34	1.23927e-33	GCS1	32.9068
orf19.5136	-1.20297	1.93554e-34	1.42549e-33	orf19.5136	32.846
orf19.239	1.33552	1.99059e-34	1.46432e-33	orf19.239	32.8344
orf19.5286	-1.34791	2.16773e-34	1.59278e-33	YCP4	32.7978
orf19.2422	-1.37459	2.63572e-34	1.93439e-33	ARC1	32.7135
orf19.918	1.09421	2.64641e-34	1.93998e-33	CDR11	32.7122
orf19.5241	1.23574	2.86015e-34	2.09424e-33	SNT1	32.679
orf19.2495	1.31958	3.03619e-34	2.22056e-33	GSL1	32.6535
orf19.2911	1.22275	3.20074e-34	2.33821e-33	SEC3	32.6311
orf19.581	1.07186	3.20789e-34	2.34072e-33	orf19.581	32.6307
orf19.431	-1.02964	3.35347e-34	2.44413e-33	ZCF2	32.6119
orf19.6343	-1.44307	3.43777e-34	2.50268e-33	FEN1	32.6016
orf19.2131	-1.07102	3.71945e-34	2.70463e-33	orf19.2131	32.5679
orf19.6586	-2.04621	4.35553e-34	3.16352e-33	orf19.6586	32.4998
orf19.7514	-1.02153	5.95248e-34	4.31845e-33	PCK1	32.3647
orf19.2601	-1.07999	6.43142e-34	4.66056e-33	HEM1	32.3316
orf19.3955	-1.03983	6.88339e-34	4.98238e-33	MES1	32.3026
orf19.1699	1.90934	7.73912e-34	5.59537e-33	BZZ1	32.2522
orf19.5429	1.45687	8.20054e-34	5.92219e-33	orf19.5429	32.2275
orf19.1700	-1.29341	9.26857e-34	6.68586e-33	RPS7A	32.1748
orf19.2019	-1.48184	9.60151e-34	6.91812e-33	orf19.2019	32.16
orf19.6710	-1.51133	1.00158e-33	7.20838e-33	UTP9	32.1422
orf19.1854	1.48252	1.15675e-33	8.31571e-33	HHF22	32.0801
orf19.4560	-1.33399	1.24725e-33	8.95611e-33	BFR1	32.0479
orf19.4090	1.33824	1.38677e-33	9.94662e-33	orf19.4090	32.0023
orf19.3003.1	-1.06324	1.55415e-33	1.11345e-32	RPL6	31.9533
orf19.3690.2	-1.23798	1.65211e-33	1.1823e-32	orf19.3690.2	31.9273
orf19.980	-1.4041	1.73057e-33	1.23704e-32	orf19.980	31.9076
orf19.3559	-1.39006	1.84051e-33	1.31414e-32	orf19.3559	31.8814
orf19.4035	1.06595	1.87486e-33	1.33716e-32	PGA4	31.8738
orf19.5079	1.05602	1.94149e-33	1.38312e-32	CDR4	31.8591
orf19.6072	-1.75945	2.07561e-33	1.477e-32	CDC13	31.8306
orf19.3905	-6.63772	2.30997e-33	1.64192e-32	MRV5	31.7846
orf19.6191	-1.52661	2.39477e-33	1.70029e-32	TLO8	31.7695
orf19.3414	-0.98048	2.44151e-33	1.73153e-32	SUR7	31.7616
orf19.6022	-3.38105	2.48424e-33	1.75986e-32	NRM1	31.7545
orf19.7654	-1.76466	2.65265e-33	1.87705e-32	CPR6	31.7265
orf19.783	1.15098	2.91255e-33	2.05866e-32	orf19.783	31.6864
orf19.3605	1.47657	3.59242e-33	2.53637e-32	PEX17	31.5958
orf19.592	1.08059	3.67533e-33	2.59201e-32	orf19.592	31.5864
orf19.5282	-1.04199	3.69214e-33	2.60096e-32	orf19.5282	31.5849
orf19.4756	1.86596	3.72472e-33	2.62099e-32	orf19.4756	31.5815
orf19.3789	-1.17076	4.22295e-33	2.96828e-32	RPL24A	31.5275
orf19.3678	-1.07783	4.26723e-33	2.99607e-32	orf19.3678	31.5234
orf19.3415.1	-1.21183	5.09047e-33	3.57011e-32	RPL32	31.4473
orf19.6544	1.06854	5.27919e-33	3.69836e-32	LPI9	31.432
orf19.6792	1.67065	5.73147e-33	4.01076e-32	RRD1	31.3968
orf19.2151	1.10837	6.05865e-33	4.23502e-32	NAG6	31.3731
orf19.3086	1.8363	6.21155e-33	4.3371e-32	SEC10	31.3628
orf19.74	1.58912	6.72759e-33	4.69223e-32	SEC5	31.3286
orf19.882	1.18336	7.98252e-33	5.56136e-32	HSP78	31.2548
orf19.4984	1.0807	8.07295e-33	5.61817e-32	orf19.4984	31.2504
orf19.5295	2.64837	8.20786e-33	5.70577e-32	orf19.5295	31.2437
orf19.1358	-1.07482	8.39564e-33	5.8299e-32	GCN4	31.2343
orf19.1901	-1.72593	8.7788e-33	6.08927e-32	MCM3	31.2154
orf19.7225	1.27687	9.61575e-33	6.66249e-32	orf19.7225	31.1764
orf19.6681	1.41439	1.22011e-32	8.44454e-32	orf19.6681	31.0734
orf19.5765	1.47648	1.39836e-32	9.66767e-32	NUP82	31.0147
orf19.532	-1.19105	1.46365e-32	1.0108e-31	RBR2	30.9953
orf19.4752	1.15022	2.49484e-32	1.72106e-31	MSN4	30.7642
orf19.5995	1.20144	2.51163e-32	1.73075e-31	MCA1	30.7618
orf19.3910	1.54743	2.56488e-32	1.76552e-31	orf19.3910	30.7531
orf19.1246	1.03118	2.73418e-32	1.88001e-31	orf19.1246	30.7258
orf19.3294	-1.01485	2.83091e-32	1.94441e-31	MBF1	30.7112
orf19.6780	2.07068	3.82176e-32	2.62212e-31	MET8	30.5813
orf19.4018	-1.42948	3.86368e-32	2.648e-31	orf19.4018	30.5771
orf19.4516	1.62151	4.54474e-32	3.1114e-31	orf19.4516	30.507
orf19.6873.1	-1.52335	4.75e-32	3.2484e-31	KTI11	30.4883
orf19.6899	-1.31782	4.99547e-32	3.41258e-31	orf19.6899	30.4669
orf19.6975	-1.06215	5.29522e-32	3.61344e-31	YST1	30.4421
orf19.4660	-1.05175	6.25748e-32	4.26088e-31	RPS6A	30.3705
orf19.3131	-1.63597	6.25317e-32	4.26088e-31	OYE32	30.3705
orf19.742	1.10299	6.2892e-32	4.27787e-31	ALD6	30.3688
orf19.782	-1.0514	6.30731e-32	4.28558e-31	orf19.782	30.368
orf19.6582	-1.00282	6.88085e-32	4.67026e-31	PRE10	30.3307
orf19.6627	1.64961	6.91872e-32	4.69092e-31	orf19.6627	30.3287
orf19.6073	0.864789	7.32246e-32	4.95933e-31	HMX1	30.3046
orf19.6414	-2.59547	7.51975e-32	5.08751e-31	orf19.6414	30.2935
orf19.2104	-1.84809	7.67269e-32	5.18543e-31	orf19.2104	30.2852
orf19.7216	1.11418	1.02688e-31	6.93252e-31	YPT52	30.1591
orf19.4577.3	-1.35533	1.09212e-31	7.36512e-31	TIM10	30.1328
orf19.6023	-1.88219	1.19155e-31	8.02707e-31	orf19.6023	30.0954
orf19.6248	-2.34774	1.21009e-31	8.14328e-31	orf19.6248	30.0892
orf19.3222	1.33012	1.32928e-31	8.93587e-31	orf19.3222	30.0489
orf19.4280	1.73725	1.34115e-31	9.00606e-31	orf19.4280	30.0455
orf19.1943	2.41512	1.3493e-31	9.05121e-31	orf19.1943	30.0433
orf19.1544	1.28046	1.36644e-31	9.15643e-31	orf19.1544	30.0383
orf19.968	-1.08067	1.40738e-31	9.4208e-31	PGA14	30.0259
orf19.7247	-1.09337	1.45894e-31	9.75558e-31	RIM101	30.0107
orf19.6056	-1.45524	1.54251e-31	1.03035e-30	orf19.6056	29.987
orf19.1244	1.36592	1.58916e-31	1.06039e-30	GYP2	29.9745
orf19.6403.1	-1.36067	1.81272e-31	1.20829e-30	RPP2A	29.9178
orf19.2351	-1.23546	1.89922e-31	1.26461e-30	NIT3	29.898
orf19.5663	-2.34394	1.92563e-31	1.28085e-30	RCH1	29.8925
orf19.1433	1.20125	2.4346e-31	1.61769e-30	orf19.1433	29.7911
orf19.1135	1.86888	2.45749e-31	1.63118e-30	CAS1	29.7875
orf19.6117	-0.993642	2.61659e-31	1.73451e-30	orf19.6117	29.7608
orf19.5996.1	-1.02279	2.61865e-31	1.73451e-30	RPS19A	29.7608
orf19.6773	-1.09691	2.63334e-31	1.74241e-30	ECM29	29.7588
orf19.7218	3.59044	2.65275e-31	1.75342e-30	RBE1	29.7561
orf19.3697	2.08654	2.81282e-31	1.85729e-30	orf19.3697	29.7311
orf19.7267	-1.30511	2.9508e-31	1.94636e-30	SAM35	29.7108
orf19.7107	-1.32921	3.12838e-31	2.06134e-30	orf19.7107	29.6859
orf19.7421	-0.983241	3.83428e-31	2.52384e-30	CYP5	29.5979
orf19.6634	1.21543	3.9438e-31	2.59322e-30	VMA2	29.5862
orf19.1169	-1.08256	4.17592e-31	2.74078e-30	orf19.1169	29.5621
orf19.4436	-1.45067	4.17689e-31	2.74078e-30	GPX3	29.5621
orf19.4248	-1.42856	4.27014e-31	2.79907e-30	orf19.4248	29.553
orf19.4590	-1.4997	4.63799e-31	3.03704e-30	RFX2	29.5175
orf19.7437	-1.0006	4.92112e-31	3.2191e-30	orf19.7437	29.4923
orf19.7160	-1.70502	4.94825e-31	3.2335e-30	orf19.7160	29.4903
orf19.1618	-1.0212	5.33472e-31	3.48245e-30	GFA1	29.4581
orf19.2301	-1.3071	5.89983e-31	3.84737e-30	orf19.2301	29.4148
orf19.6247.1	-1.47163	6.37545e-31	4.15325e-30	orf19.6247.1	29.3816
orf19.974	1.32716	6.89888e-31	4.4896e-30	ROT2	29.3478
orf19.2721	-1.61437	8.40326e-31	5.46299e-30	orf19.2721	29.2626
orf19.3481	-1.24303	8.53312e-31	5.5417e-30	orf19.3481	29.2564
orf19.2551	1.60491	9.26422e-31	6.01033e-30	MET6	29.2211
orf19.220	1.1912	1.11979e-30	7.25736e-30	PIR1	29.1392
orf19.3315	1.03723	1.19995e-30	7.76896e-30	CTA9	29.1096
orf19.3532	-1.53526	1.35088e-30	8.73717e-30	MRPL10	29.0586
orf19.5259	-2.69646	1.50061e-30	9.69563e-30	orf19.5259	29.0134
orf19.4543	1.17207	1.65866e-30	1.07059e-29	UGA2	28.9704
orf19.6028	-1.34282	1.80877e-30	1.16628e-29	HGC1	28.9332
orf19.6568	1.09543	1.81611e-30	1.16982e-29	SMC6	28.9319
orf19.2517	1.90165	2.12696e-30	1.36866e-29	orf19.2517	28.8637
orf19.4871	-0.88941	2.15205e-30	1.3834e-29	ERO1	28.8591
orf19.1782.1	-3.60424	2.32972e-30	1.49609e-29	orf19.1782.1	28.825
orf19.6696	-1.38911	2.34824e-30	1.50645e-29	TIM9	28.822
orf19.7221	1.27916	2.49089e-30	1.59634e-29	SET3	28.7969
orf19.5225.2	-1.01667	3.6853e-30	2.35941e-29	RPL27A	28.6272
orf19.2446	-1.48667	3.95418e-30	2.52899e-29	orf19.2446	28.5971
orf19.2967	-1.15361	4.11816e-30	2.63121e-29	TIF34	28.5798
orf19.1109	-1.41526	4.21616e-30	2.6911e-29	orf19.1109	28.5701
orf19.6800	1.8875	4.51216e-30	2.87713e-29	POS5	28.541
orf19.1413	-1.79724	4.8784e-30	3.10752e-29	YFH1	28.5076
orf19.5968	1.21469	5.21492e-30	3.31854e-29	RDI1	28.4791
orf19.3922	-1.00378	5.2607e-30	3.34094e-29	orf19.3922	28.4761
orf19.6222.1	-1.44145	5.25721e-30	3.34094e-29	orf19.6222.1	28.4761
orf19.685.1	-1.26867	5.3155e-30	3.37235e-29	orf19.685.1	28.4721
orf19.517	-1.9966	5.37201e-30	3.40479e-29	HAP31	28.4679
orf19.814	0.934326	5.92134e-30	3.7488e-29	SSY1	28.4261
orf19.2633	-0.934697	5.92665e-30	3.7488e-29	HGT14	28.4261
orf19.2264	0.941872	6.04512e-30	3.81991e-29	OLE2	28.4179
orf19.122	-1.23892	6.14791e-30	3.88098e-29	CDC20	28.4111
orf19.3121	-6.05718	6.31906e-30	3.98504e-29	GST1	28.3996
orf19.5326	-1.22565	7.1382e-30	4.49714e-29	orf19.5326	28.3471
orf19.5368	-1.05527	8.41627e-30	5.29705e-29	orf19.5368	28.276
orf19.3869	1.13615	8.80374e-30	5.53541e-29	orf19.3869	28.2569
orf19.3195	-1.06174	8.90512e-30	5.59358e-29	HIP1	28.2523
orf19.3215	1.02312	1.21417e-29	7.61901e-29	orf19.3215	28.1181
orf19.5685	-1.08286	1.2758e-29	7.9978e-29	THS1	28.097
orf19.5552	0.907164	1.29562e-29	8.11401e-29	orf19.5552	28.0908
orf19.1214	0.960704	1.34151e-29	8.39309e-29	orf19.1214	28.0761
orf19.2952	-2.31726	1.39758e-29	8.73523e-29	EXG2	28.0587
orf19.2214	-1.40157	1.61568e-29	1.00884e-28	orf19.2214	27.9962
orf19.744	0.934272	1.67407e-29	1.04427e-28	GDB1	27.9812
orf19.4965	1.86339	1.84582e-29	1.15027e-28	orf19.4965	27.9392
orf19.1868	-1.1517	1.91686e-29	1.19336e-28	RNR22	27.9232
orf19.1567	1.13152	2.51362e-29	1.56334e-28	orf19.1567	27.8059
orf19.3249	1.33514	3.05027e-29	1.89525e-28	LAG1	27.7223
orf19.2197	-3.86792	3.28008e-29	2.03603e-28	orf19.2197	27.6912
orf19.6418	-1.33085	3.4405e-29	2.13352e-28	orf19.6418	27.6709
orf19.1915	-0.986002	3.83892e-29	2.37825e-28	MPP10	27.6237
orf19.22	-1.49695	4.02805e-29	2.49297e-28	orf19.22	27.6033
orf19.1212	1.15765	4.13696e-29	2.55787e-28	orf19.1212	27.5921
orf19.4918	1.17525	4.37339e-29	2.70141e-28	orf19.4918	27.5684
orf19.5728	5.90927	4.41607e-29	2.72511e-28	orf19.5728	27.5646
orf19.5245	1.34892	4.44494e-29	2.74025e-28	BUL4	27.5622
orf19.7331	1.53399	4.6047e-29	2.83597e-28	FCY24	27.5473
orf19.7317	1.32726	4.65296e-29	2.86028e-28	UGA33	27.5436
orf19.2638.1	-1.51955	4.65322e-29	2.86028e-28	orf19.2638.1	27.5436
orf19.1035	1.38207	4.76298e-29	2.92491e-28	WAR1	27.5339
orf19.4593.1	-2.89212	4.92165e-29	3.01941e-28	orf19.4593.1	27.5201
orf19.4222	1.25022	5.22999e-29	3.20546e-28	SST2	27.4941
orf19.5711	1.58025	7.25193e-29	4.4404e-28	orf19.5711	27.3526
orf19.1225	1.49894	8.1536e-29	4.98767e-28	PEX22	27.3021
orf19.3941	-1.3152	8.22513e-29	5.02656e-28	URA7	27.2987
orf19.7188	-1.11839	8.36135e-29	5.10487e-28	RPP1B	27.292
orf19.6400	-1.62442	9.4857e-29	5.78573e-28	orf19.6400	27.2376
orf19.4632	-1.22185	9.59139e-29	5.84455e-28	RPL20B	27.2332
orf19.2884	1.09081	9.74106e-29	5.93004e-28	CDC68	27.2269
orf19.5431	-1.31651	1.21363e-28	7.3811e-28	orf19.5431	27.1319
orf19.3367	-1.12724	1.24003e-28	7.53439e-28	orf19.3367	27.123
orf19.1336	-0.994864	1.25407e-28	7.61238e-28	PUP3	27.1185
orf19.1093	1.16511	1.34848e-28	8.1776e-28	FLO8	27.0874
orf19.4051	-1.05053	1.39732e-28	8.46567e-28	HTS1	27.0723
orf19.2163	1.08825	1.45116e-28	8.78343e-28	orf19.2163	27.0563
orf19.4980	1.34088	1.60909e-28	9.72997e-28	HSP70	27.0119
orf19.5974	1.17664	1.74225e-28	1.05251e-27	ATG9	26.9778
orf19.192	1.56334	1.91513e-28	1.15585e-27	orf19.192	26.9371
orf19.4388	1.12484	2.04289e-28	1.23178e-27	orf19.4388	26.9095
orf19.7676	1.3773	2.10552e-28	1.26833e-27	XYL2	26.8968
orf19.5533	1.46231	2.20732e-28	1.32839e-27	orf19.5533	26.8767
orf19.243	1.21275	2.56167e-28	1.54017e-27	OXR1	26.8124
orf19.815	1.2187	3.05989e-28	1.83797e-27	DCK1	26.7357
orf19.6202	1.03497	3.28234e-28	1.96971e-27	RBT4	26.7056
orf19.675.1	-1.67091	3.48182e-28	2.08744e-27	orf19.675.1	26.6804
orf19.6310	1.68264	3.53663e-28	2.11829e-27	orf19.6310	26.674
orf19.90	1.40074	3.62331e-28	2.16815e-27	orf19.90	26.6639
orf19.4746	-1.25488	3.94932e-28	2.361e-27	JIP5	26.6269
orf19.1802	1.1547	4.13022e-28	2.46681e-27	OFD1	26.6079
orf19.1166	1.01106	4.49826e-28	2.68409e-27	CTA3	26.5712
orf19.2196	-1.55249	4.79966e-28	2.86123e-27	orf19.2196	26.5434
orf19.719	0.909731	4.87735e-28	2.9048e-27	orf19.719	26.5369
orf19.6255	1.58119	5.13757e-28	3.0569e-27	orf19.6255	26.5147
orf19.4580	-1.66533	5.17454e-28	3.076e-27	orf19.4580	26.512
orf19.4724	-1.20936	5.41659e-28	3.21686e-27	orf19.4724	26.4926
orf19.6264.4	-1.2532	5.59134e-28	3.31753e-27	orf19.6264.4	26.4792
orf19.2249	-1.87241	7.76241e-28	4.60138e-27	orf19.2249	26.3371
orf19.7042	-1.65246	9.7271e-28	5.76059e-27	orf19.7042	26.2395
orf19.6881	-0.928969	1.02146e-27	6.04362e-27	YTH1	26.2187
orf19.2262	-1.29781	1.06559e-27	6.29887e-27	orf19.2262	26.2007
orf19.136	-1.10887	1.1329e-27	6.69049e-27	QDR3	26.1745
orf19.6587	-1.28879	1.17292e-27	6.92032e-27	GIR2	26.1599
orf19.7152	1.32312	1.26322e-27	7.44617e-27	orf19.7152	26.1281
orf19.7077	-3.66476	1.27589e-27	7.51387e-27	FRE7	26.1241
orf19.314	1.10496	1.28066e-27	7.53493e-27	orf19.314	26.1229
orf19.6855	1.40598	1.36218e-27	8.00711e-27	orf19.6855	26.0965
orf19.4505	2.34302	1.47215e-27	8.64546e-27	ADH3	26.0632
orf19.2964	0.985793	1.50001e-27	8.8009e-27	orf19.2964	26.0555
orf19.5846	1.21045	1.64629e-27	9.6502e-27	orf19.5846	26.0155
orf19.5352	1.46308	1.79406e-27	1.05066e-26	orf19.5352	25.9785
orf19.6578	-1.04532	1.85223e-27	1.08372e-26	orf19.6578	25.9651
orf19.680	-0.978665	1.8614e-27	1.08809e-26	TIM50	25.9633
orf19.3107	-1.61162	1.86331e-27	1.08819e-26	orf19.3107	25.9633
orf19.1738	1.32542	2.20551e-27	1.28685e-26	UGP1	25.8905
orf19.2847.1	-2.80526	2.24554e-27	1.309e-26	orf19.2847.1	25.8831
orf19.7499.1	-1.32379	2.29915e-27	1.33902e-26	orf19.7499.1	25.8732
orf19.5605	1.3271	2.35412e-27	1.36977e-26	orf19.5605	25.8634
orf19.2396	1.06366	2.49322e-27	1.44937e-26	IFR2	25.8388
orf19.4223	-0.909854	2.61416e-27	1.51828e-26	GCD11	25.8186
orf19.5087	1.40151	2.63154e-27	1.52697e-26	BUD6	25.8162
orf19.1757	-1.2011	2.6718e-27	1.54891e-26	orf19.1757	25.81
orf19.437	-0.91278	2.73714e-27	1.58533e-26	GRS1	25.7999
orf19.1414	-1.1937	3.18785e-27	1.84469e-26	orf19.1414	25.7341
orf19.1760	0.888778	3.19872e-27	1.84929e-26	RAS1	25.733
orf19.7612	0.901194	3.32975e-27	1.92328e-26	CTM1	25.716
orf19.1474	1.03174	3.33403e-27	1.92396e-26	SLA1	25.7158
orf19.813	-1.47112	3.33702e-27	1.92396e-26	orf19.813	25.7158
orf19.6565	-1.58876	3.36473e-27	1.93817e-26	orf19.6565	25.7126
orf19.6529	-1.05845	3.51997e-27	2.02575e-26	CDC34	25.6934
orf19.2622	1.02385	3.60161e-27	2.07085e-26	YPT31	25.6839
orf19.2116	-1.02663	3.7773e-27	2.16989e-26	NAT2	25.6636
orf19.2699	1.08925	3.87349e-27	2.22313e-26	ABP1	25.653
orf19.2529.1	-1.27134	4.08817e-27	2.3442e-26	orf19.2529.1	25.63
orf19.5727	1.55789	5.1767e-27	2.96569e-26	orf19.5727	25.5279
orf19.1140	1.58117	5.44379e-27	3.11588e-26	orf19.1140	25.5064
orf19.3168	-0.897825	5.63444e-27	3.22208e-26	RPN8	25.4919
orf19.5442	1.21915	5.98891e-27	3.42169e-26	orf19.5442	25.4658
orf19.397	-1.89107	6.59518e-27	3.76467e-26	orf19.397	25.4243
orf19.4511	1.71617	7.09099e-27	4.04404e-26	orf19.4511	25.3932
orf19.1798	1.26529	7.21617e-27	4.11172e-26	TSC2	25.386
orf19.3756	-1.10973	7.67889e-27	4.37143e-26	CHR1	25.3594
orf19.880	1.0143	8.19906e-27	4.66335e-26	orf19.880	25.3313
orf19.4275	1.54574	8.22714e-27	4.67512e-26	RAD9	25.3302
orf19.399	-0.865075	1.05282e-26	5.97734e-26	orf19.399	25.2235
orf19.5671	1.05579	1.05427e-26	5.98019e-26	orf19.5671	25.2233
orf19.7053	0.911767	1.08455e-26	6.14642e-26	GAC1	25.2114
orf19.3360	1.26335	1.125e-26	6.36994e-26	orf19.3360	25.1959
orf19.6848	1.33052	1.15494e-26	6.53365e-26	VPS16	25.1848
orf19.3077	-1.03429	1.17451e-26	6.63838e-26	VID21	25.1779
orf19.1287	1.58543	1.20794e-26	6.82124e-26	orf19.1287	25.1661
orf19.4477	2.31194	1.23608e-26	6.97152e-26	CSH1	25.1567
orf19.7401	-1.38003	1.23676e-26	6.97152e-26	ISW2	25.1567
orf19.7457	-1.16563	1.25063e-26	7.04342e-26	orf19.7457	25.1522
orf19.945	1.20945	1.38103e-26	7.77092e-26	VPS2	25.1095
orf19.2364	1.29719	1.44625e-26	8.13065e-26	MIS11	25.0899
orf19.427	1.00082	1.60506e-26	9.01542e-26	orf19.427	25.045
orf19.4323	2.03807	1.66545e-26	9.34637e-26	orf19.4323	25.0294
orf19.4005	-1.26903	1.74772e-26	9.7993e-26	orf19.4005	25.0088
orf19.2770.1	1.51748	1.80058e-26	1.00868e-25	SOD1	24.9962
orf19.3476	0.801444	1.96143e-26	1.09781e-25	HRR25	24.9595
orf19.1578	-1.38565	2.16665e-26	1.2116e-25	orf19.1578	24.9166
orf19.6898.1	1.27219	2.21361e-26	1.23676e-25	orf19.6898.1	24.9077
orf19.4686	0.953512	2.3086e-26	1.2887e-25	orf19.4686	24.8898
orf19.7231	-4.10937	2.33414e-26	1.3018e-25	FTR2	24.8855
orf19.1861	0.989541	2.8077e-26	1.56454e-25	orf19.1861	24.8056
orf19.2077	0.981409	3.04235e-26	1.6938e-25	ZCF9	24.7711
orf19.4864	1.44926	3.04818e-26	1.69555e-25	orf19.4864	24.7707
orf19.6053	-1.09078	3.07759e-26	1.7104e-25	CIS2	24.7669
orf19.5759	1.44885	3.74207e-26	2.07787e-25	SNQ2	24.6824
orf19.6912	1.15901	3.94157e-26	2.18672e-25	orf19.6912	24.6602
orf19.1655.3	-0.910866	4.08323e-26	2.26333e-25	orf19.1655.3	24.6453
orf19.4176	-1.23784	4.25379e-26	2.3558e-25	orf19.4176	24.6279
orf19.7316	1.27983	4.26517e-26	2.36004e-25	orf19.7316	24.6271
orf19.4403	1.16312	4.4807e-26	2.47713e-25	VPS11	24.6061
orf19.4013	-1.46434	4.59083e-26	2.53579e-25	orf19.4013	24.5959
orf19.4791	1.02483	4.62979e-26	2.55508e-25	orf19.4791	24.5926
orf19.2958	1.30178	5.10762e-26	2.81632e-25	orf19.2958	24.5503
orf19.5543	0.908672	5.37546e-26	2.96143e-25	orf19.5543	24.5285
orf19.5444	-1.1937	5.4394e-26	2.99404e-25	TIM44	24.5237
orf19.2051	-1.31179	5.58542e-26	3.07174e-25	orf19.2051	24.5126
orf19.2172	1.05048	6.13627e-26	3.37175e-25	ARA1	24.4721
orf19.2650	0.929776	6.40678e-26	3.51733e-25	orf19.2650	24.4538
orf19.4743	1.43993	6.68431e-26	3.6665e-25	AFG1	24.4357
orf19.3981	1.67693	7.86975e-26	4.313e-25	MAL31	24.3652
orf19.4381	0.967284	8.65649e-26	4.74007e-25	VTC3	24.3242
orf19.1893	-0.990743	1.09524e-25	5.99205e-25	orf19.1893	24.2224
orf19.1604	-0.931808	1.11542e-25	6.0972e-25	orf19.1604	24.2149
orf19.2613	1.12407	1.181e-25	6.45009e-25	ECM4	24.1904
orf19.5815	1.14778	1.39982e-25	7.63855e-25	SCT2	24.117
orf19.5040	1.37731	1.41679e-25	7.7245e-25	orf19.5040	24.1121
orf19.6184	-2.47683	1.48384e-25	8.0831e-25	orf19.6184	24.0924
orf19.6048	1.24139	1.50293e-25	8.18003e-25	orf19.6048	24.0872
orf19.4088	-2.10448	1.60203e-25	8.71189e-25	GLO2	24.0599
orf19.2610	-1.0377	1.61604e-25	8.78052e-25	orf19.2610	24.0565
orf19.6492	0.953515	1.79791e-25	9.76029e-25	orf19.6492	24.0105
orf19.706	-1.245	2.00731e-25	1.08877e-24	NMD3	23.9631
orf19.5719	1.26938	2.07431e-25	1.12415e-24	orf19.5719	23.9492
orf19.6315	-2.42522	2.30782e-25	1.24962e-24	orf19.6315	23.9032
orf19.2929	-0.899286	2.32309e-25	1.25682e-24	GSC1	23.9007
orf19.288	0.947635	2.46001e-25	1.32975e-24	MET13	23.8762
orf19.6500	-0.893514	2.73926e-25	1.47943e-24	ECM42	23.8299
orf19.5720	-1.0266	3.10862e-25	1.67749e-24	orf19.5720	23.7753
orf19.7650	-1.53552	3.25716e-25	1.75614e-24	LTV1	23.7554
orf19.5439	-1.17056	3.349e-25	1.80412e-24	orf19.5439	23.7437
orf19.353	1.47752	3.42016e-25	1.84089e-24	ULP1	23.735
orf19.4163	1.34495	3.53203e-25	1.89948e-24	orf19.4163	23.7214
orf19.1734	-0.997408	3.71228e-25	1.99472e-24	orf19.1734	23.7001
orf19.3854	-1.19972	4.05924e-25	2.1793e-24	orf19.3854	23.6617
orf19.5530	0.917027	4.16865e-25	2.23614e-24	NAB3	23.6505
orf19.6063	-0.92098	4.19803e-25	2.24999e-24	UBP6	23.6478
orf19.4532	-1.72803	4.51858e-25	2.41974e-24	orf19.4532	23.6162
orf19.3198	1.1969	4.7144e-25	2.52033e-24	OBPA	23.5985
orf19.7062	-1.27224	4.71112e-25	2.52033e-24	RPA135	23.5985
orf19.3774	1.15867	4.99703e-25	2.66917e-24	PPG1	23.5736
orf19.2385	-2.32262	5.27066e-25	2.81295e-24	KTI12	23.5508
orf19.4024	1.07479	5.39766e-25	2.87829e-24	RIB5	23.5409
orf19.3331	1.04709	5.7689e-25	3.07367e-24	ABC1	23.5123
orf19.6014	-1.58683	5.91418e-25	3.14842e-24	RRS1	23.5019
orf19.4179	-5.22697	6.03758e-25	3.2114e-24	orf19.4179	23.4933
orf19.6268	1.32539	7.38273e-25	3.92359e-24	orf19.6268	23.4063
orf19.515	-2.01153	8.31931e-25	4.41762e-24	orf19.515	23.3548
orf19.3469	-1.37086	9.47928e-25	5.02935e-24	orf19.3469	23.2985
orf19.6979	-0.80766	9.94724e-25	5.27321e-24	orf19.6979	23.2779
orf19.5140	-1.62622	1.01187e-24	5.35959e-24	orf19.5140	23.2709
orf19.4673	-1.21217	1.01891e-24	5.39239e-24	BMT9	23.2682
orf19.7635	-1.25787	1.10857e-24	5.86198e-24	DRS1	23.232
orf19.3350	-1.47244	1.14936e-24	6.07256e-24	MRP20	23.2166
orf19.89	-0.98176	1.283e-24	6.77301e-24	PEX7	23.1692
orf19.7598	-0.818659	1.32458e-24	6.98666e-24	orf19.7598	23.1557
orf19.4698	-1.90853	1.39594e-24	7.35691e-24	PTC8	23.1333
orf19.1416	-0.893924	1.43909e-24	7.57801e-24	COX11	23.1204
orf19.4384.1	-3.41032	1.55718e-24	8.19304e-24	orf19.4384.1	23.0866
orf19.1940	0.863207	1.66299e-24	8.74248e-24	orf19.1940	23.0584
orf19.7060	2.07046	1.67581e-24	8.80252e-24	orf19.7060	23.0554
orf19.3591	-1.27517	1.7477e-24	9.17251e-24	APE3	23.0375
orf19.1668	1.36873	1.77468e-24	9.3064e-24	orf19.1668	23.0312
orf19.7571	-0.897965	1.9477e-24	1.02052e-23	UBC4	22.9912
orf19.1267.1	-1.20488	2.02278e-24	1.05898e-23	orf19.1267.1	22.9751
orf19.1611	-2.4185	2.21678e-24	1.15959e-23	orf19.1611	22.9357
orf19.6621	0.850737	2.29519e-24	1.19862e-23	MHP1	22.9213
orf19.607	0.808457	2.29487e-24	1.19862e-23	orf19.607	22.9213
orf19.816	1.07276	2.32684e-24	1.21415e-23	DCK2	22.9157
orf19.3928	-1.0302	2.63326e-24	1.3729e-23	orf19.3928	22.8624
orf19.2748	-1.15203	2.74111e-24	1.42795e-23	ARG83	22.8453
orf19.1830	1.67076	2.78472e-24	1.44948e-23	orf19.1830	22.8388
orf19.6351	1.12888	2.89277e-24	1.50448e-23	orf19.6351	22.8226
orf19.732	1.09607	3.02414e-24	1.57151e-23	orf19.732	22.8037
snR17A	-2.42039	3.11359e-24	1.61666e-23	snR17A	22.7914
orf19.5328	-1.16548	3.21497e-24	1.66793e-23	GCN1	22.7778
orf19.951	1.05549	3.30427e-24	1.71285e-23	orf19.951	22.7663
orf19.6955	-1.27076	3.57719e-24	1.85281e-23	HBR3	22.7322
orf19.2094	0.961258	4.45161e-24	2.30383e-23	PDR6	22.6376
orf19.3353	1.1814	4.45586e-24	2.30414e-23	orf19.3353	22.6375
orf19.1832	-1.0762	4.54262e-24	2.34708e-23	FCY23	22.6295
orf19.5021	1.25679	4.82429e-24	2.49058e-23	PDX1	22.6037
orf19.3555	1.00158	4.94712e-24	2.5519e-23	BUD14	22.5931
orf19.4356	2.01598	5.07665e-24	2.61659e-23	HGT3	22.5823
orf19.493	-0.879958	5.13905e-24	2.64659e-23	RPL15A	22.5773
orf19.3419	1.39834	5.44386e-24	2.80128e-23	MAE1	22.5526
orf19.1585	-1.47484	5.80419e-24	2.98427e-23	ZRT2	22.5252
orf19.3357	-1.54035	6.37422e-24	3.27469e-23	orf19.3357	22.4848
orf19.801	-1.9145	6.5842e-24	3.37982e-23	TBF1	22.4711
orf19.1719	1.22368	6.82451e-24	3.50033e-23	SGA1	22.4559
orf19.512	-1.37067	6.89004e-24	3.53108e-23	orf19.512	22.4521
orf19.5069	-1.04538	6.91006e-24	3.53847e-23	orf19.5069	22.4512
orf19.5279	-1.14753	7.31267e-24	3.7416e-23	orf19.5279	22.4269
orf19.3758	0.911367	7.53437e-24	3.85192e-23	orf19.3758	22.4143
orf19.7605	-0.942916	8.16907e-24	4.17303e-23	PUP1	22.3795
orf19.355	-4.31013	8.44664e-24	4.31133e-23	orf19.355	22.3654
orf19.6612	1.17216	8.8538e-24	4.51551e-23	orf19.6612	22.3453
orf19.2953	-1.08903	9.0622e-24	4.61807e-23	TOM20	22.3355
orf19.5436	-1.54836	9.20991e-24	4.68956e-23	UTP8	22.3289
orf19.1121	1.26749	9.42836e-24	4.79692e-23	orf19.1121	22.319
orf19.2839	1.34265	9.86324e-24	5.01415e-23	CIRT4B	22.2998
orf19.2775	-1.15623	1.01313e-23	5.14628e-23	IDI1	22.2885
orf19.6592	1.04443	1.23569e-23	6.27177e-23	orf19.6592	22.2026
orf19.5032	0.869555	1.30749e-23	6.63082e-23	SIM1	22.1784
orf19.4476	1.92766	1.48509e-23	7.52548e-23	orf19.4476	22.1235
orf19.6798	1.04419	1.50003e-23	7.59509e-23	SSN6	22.1195
orf19.1345	2.11501	1.75407e-23	8.87428e-23	LIP8	22.0519
orf19.5271	2.31892	1.79056e-23	9.05162e-23	orf19.5271	22.0433
orf19.5420	-1.00948	2.12282e-23	1.07227e-22	orf19.5420	21.9697
orf19.5190	-1.16727	2.23297e-23	1.12701e-22	orf19.5190	21.9481
orf19.6843	-0.773343	2.23891e-23	1.1291e-22	orf19.6843	21.9473
orf19.3764	1.65956	2.61468e-23	1.31756e-22	GSG1	21.8802
orf19.144	1.37558	2.8195e-23	1.41964e-22	SNU114	21.8478
orf19.2480.1	0.837887	2.82904e-23	1.4233e-22	AUT7	21.8467
orf19.5387	1.48705	2.94895e-23	1.48245e-22	VPS8	21.829
orf19.6078	-1.68	3.02143e-23	1.51768e-22	POL93	21.8188
orf19.6589	-1.58428	3.04228e-23	1.52694e-22	SSF1	21.8162
orf19.7046	-0.82996	3.13839e-23	1.57393e-22	MET28	21.803
orf19.3226	1.22606	3.25145e-23	1.62933e-22	orf19.3226	21.788
orf19.4622	0.814619	3.33664e-23	1.6707e-22	orf19.4622	21.7771
orf19.1630	1.14879	3.52426e-23	1.76324e-22	orf19.1630	21.7537
orf19.3838	-1.00633	3.57122e-23	1.78533e-22	EFB1	21.7483
orf19.2411	-1.24073	3.65772e-23	1.82712e-22	SYN8	21.7382
orf19.5242	1.51594	3.6664e-23	1.83002e-22	CDC6	21.7375
orf19.5411	1.29412	3.67275e-23	1.83174e-22	orf19.5411	21.7371
orf19.7043.1	0.942031	3.82582e-23	1.90657e-22	ACB1	21.7197
orf19.446.2	-2.0293	3.91643e-23	1.95019e-22	orf19.446.2	21.7099
orf19.5586	1.55526	4.15585e-23	2.06778e-22	orf19.5586	21.6845
orf19.903	-1.01782	4.16708e-23	2.07174e-22	GPM1	21.6837
orf19.7498	-1.26233	4.20328e-23	2.08809e-22	LEU1	21.6803
orf19.5500	-1.84303	4.49248e-23	2.23e-22	MAK16	21.6517
orf19.2132	-1.03997	4.50607e-23	2.23499e-22	orf19.2132	21.6507
orf19.6934	-1.1188	4.57786e-23	2.26882e-22	orf19.6934	21.6442
orf19.4079	-1.28601	4.59374e-23	2.27491e-22	SLP2	21.643
orf19.3496	1.0399	4.62357e-23	2.28789e-22	CHC1	21.6406
orf19.1727	-0.736897	4.85329e-23	2.39968e-22	PMC1	21.6198
orf19.4279	-1.27975	5.13082e-23	2.53492e-22	MNN1	21.596
orf19.6889	1.00277	5.23143e-23	2.58261e-22	MKK2	21.5879
orf19.4751.1	1.46046	5.24604e-23	2.58578e-22	orf19.4751.1	21.5874
orf19.7335	-0.853085	5.24198e-23	2.58578e-22	PRE8	21.5874
orf19.6309	1.35925	5.63376e-23	2.77472e-22	MSS11	21.5568
orf19.4600	-1.47064	5.9701e-23	2.93809e-22	orf19.4600	21.5319
orf19.1715	0.903763	6.01558e-23	2.95817e-22	IRO1	21.529
orf19.203	-0.895239	7.12002e-23	3.49855e-22	STB3	21.4561
orf19.7154	-1.46638	7.36673e-23	3.61697e-22	UTP18	21.4417
orf19.333	-1.81793	7.50658e-23	3.68277e-22	FCY2	21.4338
orf19.6785	-1.38984	7.75026e-23	3.79937e-22	RPS12	21.4203
orf19.6668	0.984678	7.89573e-23	3.86768e-22	orf19.6668	21.4125
orf19.2182	-0.807692	7.96641e-23	3.89928e-22	BLM3	21.409
orf19.2898	1.1322	8.16589e-23	3.99383e-22	orf19.2898	21.3986
orf19.334	0.961831	8.17486e-23	3.99512e-22	orf19.334	21.3985
orf19.2440	1.38123	8.2078e-23	4.00812e-22	orf19.2440	21.3971
orf19.5393	-1.32776	8.57358e-23	4.18351e-22	orf19.5393	21.3785
orf19.6362	0.934612	9.05658e-23	4.41578e-22	SPA2	21.355
orf19.5861.1	2.46384	9.06986e-23	4.41885e-22	orf19.5861.1	21.3547
orf19.837	-1.74304	9.52851e-23	4.63872e-22	GNA1	21.3336
orf19.7502	0.813301	1.00024e-22	4.86566e-22	orf19.7502	21.3129
orf19.5070	-1.49126	1.02967e-22	5.00497e-22	orf19.5070	21.3006
orf19.497	1.08372	1.03791e-22	5.04118e-22	EAF7	21.2975
orf19.7161	-0.775321	1.15254e-22	5.59363e-22	SUI3	21.2523
orf19.5692	-1.3813	1.17116e-22	5.67963e-22	orf19.5692	21.2457
orf19.1711	1.08306	1.18609e-22	5.74764e-22	END3	21.2405
orf19.6033	1.03653	1.2591e-22	6.09672e-22	CMP1	21.2149
orf19.2289	1.05665	1.31154e-22	6.3458e-22	ARP3	21.1975
orf19.540	1.35368	1.32653e-22	6.4134e-22	orf19.540	21.1929
orf19.7280	3.43337	1.37129e-22	6.62474e-22	orf19.7280	21.1788
orf19.1041	2.10222	1.41701e-22	6.84039e-22	orf19.1041	21.1649
orf19.3292	-1.03144	1.42201e-22	6.85932e-22	orf19.3292	21.1637
orf19.1082.1	0.826464	1.43186e-22	6.90157e-22	orf19.1082.1	21.1611
orf19.3877	1.22203	1.47699e-22	7.11366e-22	orf19.3877	21.1479
orf19.1923	-1.2598	1.61531e-22	7.77393e-22	RRN3	21.1094
orf19.4993	0.893025	1.68641e-22	8.10992e-22	SEC18	21.091
orf19.5356	-0.898655	1.86584e-22	8.96597e-22	orf19.5356	21.0474
orf19.7609	-4.65224	2.04155e-22	9.80286e-22	PGA11	21.0086
orf19.5234	1.02583	2.06011e-22	9.88447e-22	RBD1	21.005
orf19.6913	1.74265	2.06368e-22	9.89408e-22	GCN2	21.0046
orf19.2306	-1.4544	2.12488e-22	1.01797e-21	orf19.2306	20.9923
orf19.3893	-2.72967	2.13907e-22	1.024e-21	SCW11	20.9897
orf19.6265	-1.315	2.3604e-22	1.1291e-21	RPS22A	20.9473
orf19.3999	1.03907	2.4489e-22	1.17054e-21	orf19.3999	20.9316
orf19.6478	0.774361	2.75284e-22	1.31483e-21	YCF1	20.8811
orf19.6552	0.967606	2.88993e-22	1.37927e-21	orf19.6552	20.8604
orf19.5821	1.01621	2.89921e-22	1.38265e-21	orf19.5821	20.8593
orf19.1224	1.15994	2.93119e-22	1.39685e-21	FRP3	20.8549
orf19.6874	-0.916776	2.93843e-22	1.39924e-21	orf19.6874	20.8541
orf19.5873	1.13392	2.94614e-22	1.40185e-21	POL1	20.8533
orf19.5854	0.846561	3.10652e-22	1.47706e-21	SBP1	20.8306
orf19.4336	-0.829121	3.11785e-22	1.48133e-21	RPS5	20.8293
orf19.2767	-0.762517	3.36784e-22	1.5989e-21	PGA59	20.7962
orf19.5831	-2.43865	3.41585e-22	1.62048e-21	orf19.5831	20.7904
orf19.3415	-1.11158	3.43687e-22	1.62922e-21	PTK2	20.788
orf19.5877	-1.00774	3.44114e-22	1.63003e-21	ATF1	20.7878
orf19.2651	-1.15152	3.65873e-22	1.7318e-21	CAM1-1	20.7615
orf19.6385	1.10406	3.8944e-22	1.84197e-21	ACO1	20.7347
orf19.5239	-1.56317	4.00616e-22	1.89341e-21	orf19.5239	20.7228
orf19.6065	1.04684	4.47101e-22	2.11153e-21	orf19.6065	20.6754
orf19.1936	0.803149	4.58004e-22	2.16141e-21	SNF1	20.6653
orf19.2436	1.10949	4.9707e-22	2.34402e-21	orf19.2436	20.63
orf19.2893	1.39576	5.5749e-22	2.62698e-21	orf19.2893	20.5805
orf19.4699	1.03098	5.83327e-22	2.74668e-21	orf19.4699	20.5612
orf19.1890	0.852026	6.13412e-22	2.88619e-21	orf19.1890	20.5397
orf19.2479	1.8033	6.76553e-22	3.1809e-21	UGA4	20.4974
orf19.2755	-0.764933	7.55174e-22	3.54792e-21	orf19.2755	20.45
orf19.703	1.2847	7.68376e-22	3.60726e-21	orf19.703	20.4428
orf19.1596	-1.03682	7.73629e-22	3.62922e-21	FGR28	20.4402
orf19.4059	1.19429	7.78741e-22	3.65049e-21	orf19.4059	20.4376
orf19.905	1.0483	8.63322e-22	4.04398e-21	AVT7	20.3932
orf19.2093	0.956176	1.05093e-21	4.91912e-21	RFA1	20.3081
orf19.1659	-1.43473	1.07696e-21	5.03722e-21	ALG8	20.2978
orf19.2072	1.30332	1.17043e-21	5.47039e-21	orf19.2072	20.262
orf19.4668	-1.39736	1.24586e-21	5.8186e-21	orf19.4668	20.2352
orf19.5680	-1.16476	1.24753e-21	5.82212e-21	orf19.5680	20.2349
orf19.5870	-1.18449	1.27495e-21	5.94569e-21	CTP1	20.2258
orf19.5419	0.921058	1.29524e-21	6.03585e-21	ATP5	20.2193
orf19.3778	-1.52858	1.3638e-21	6.35068e-21	orf19.3778	20.1972
orf19.1785	1.00277	1.42763e-21	6.64301e-21	orf19.1785	20.1776
orf19.5407	1.18854	1.63717e-21	7.6124e-21	SOF1	20.1185
orf19.1862	1.25217	1.82798e-21	8.49339e-21	orf19.1862	20.0709
orf19.6387	1.17159	1.88111e-21	8.73382e-21	HSP104	20.0588
orf19.3526	0.958085	2.08561e-21	9.6762e-21	ITR1	20.0143
orf19.4145	1.13569	2.29479e-21	1.06389e-20	ZCF20	19.9731
orf19.6691	-1.36582	2.55152e-21	1.18204e-20	orf19.6691	19.9274
orf19.688	-1.19408	2.64911e-21	1.22635e-20	orf19.688	19.9114
orf19.3302	-0.883395	2.68261e-21	1.24095e-20	orf19.3302	19.9062
orf19.1770	-1.0819	2.94307e-21	1.36044e-20	CYC1	19.8663
orf19.3921	-1.55823	2.98118e-21	1.37705e-20	orf19.3921	19.861
orf19.7092	1.17893	3.14488e-21	1.45161e-20	orf19.7092	19.8382
orf19.3458	1.05155	3.49728e-21	1.61309e-20	orf19.3458	19.7923
orf19.337	1.02774	3.54564e-21	1.6342e-20	VTI1	19.7867
orf19.2631	-1.48989	3.58186e-21	1.64969e-20	orf19.2631	19.7826
orf19.2851	-2.06226	4.15079e-21	1.91033e-20	orf19.2851	19.7189
orf19.2185	-2.50073	4.499e-21	2.06908e-20	NSA1	19.6842
orf19.2039	1.11859	4.5615e-21	2.0963e-20	MSF1	19.6785
orf19.4657	0.916424	4.62052e-21	2.12188e-20	orf19.4657	19.6733
orf19.4931	-0.851644	4.62574e-21	2.12274e-20	orf19.4931	19.6731
orf19.6481	1.01216	4.7814e-21	2.19257e-20	YPS7	19.659
orf19.1058	-0.763272	4.95128e-21	2.26883e-20	orf19.1058	19.6442
orf19.6525	1.22151	5.21183e-21	2.38649e-20	orf19.6525	19.6222
orf19.681	1.11809	5.25568e-21	2.40483e-20	HAP43	19.6189
orf19.3647	1.23984	5.52502e-21	2.52624e-20	SEC8	19.5975
orf19.5463	1.2307	5.63037e-21	2.57254e-20	SEC6	19.5896
orf19.6630	-1.9895	5.73425e-21	2.61812e-20	orf19.6630	19.582
orf19.5058	-0.705409	5.85982e-21	2.67352e-20	SMI1	19.5729
orf19.2512	-2.36598	6.30483e-21	2.87447e-20	orf19.2512	19.5414
orf19.5433	-1.81479	6.37021e-21	2.90219e-20	orf19.5433	19.5373
orf19.3540	-1.27038	6.4064e-21	2.91657e-20	MAK5	19.5351
orf19.2443	1.23515	6.41903e-21	2.92022e-20	RGD1	19.5346
orf19.2498	-0.745205	6.64254e-21	3.01973e-20	orf19.2498	19.52
orf19.5947	0.969724	6.70239e-21	3.04474e-20	SEC7	19.5164
orf19.2166	1.21916	6.74361e-21	3.06127e-20	VMA5	19.5141
orf19.3651	-1.12907	6.86201e-21	3.11278e-20	PGK1	19.5069
orf19.6443	1.57282	7.04238e-21	3.19231e-20	orf19.6443	19.4959
orf19.125	-1.67308	7.1254e-21	3.22763e-20	EBP1	19.4911
orf19.5718	1.07323	7.41232e-21	3.35519e-20	orf19.5718	19.4743
orf19.4311	-1.18436	7.42657e-21	3.35923e-20	YNK1	19.4738
orf19.5219	-1.02272	7.64072e-21	3.45363e-20	IRA2	19.4617
orf19.1415	1.34337	7.72728e-21	3.48776e-20	FRE10	19.4575
orf19.1167	-1.7054	7.72705e-21	3.48776e-20	orf19.1167	19.4575
orf19.2337	-1.72487	7.8536e-21	3.54225e-20	ALP1	19.4507
orf19.2236	1.32221	8.40635e-21	3.78885e-20	FHL1	19.4215
orf19.3432	-1.09424	8.62399e-21	3.88417e-20	orf19.3432	19.4107
orf19.1393	-2.11271	9.83642e-21	4.42709e-20	orf19.1393	19.3539
orf19.2315	1.16383	9.94041e-21	4.47071e-20	RTG3	19.3496
orf19.3325.3	-1.09747	1.00606e-20	4.52154e-20	RPS21B	19.3447
orf19.6225.1	-0.900032	1.01421e-20	4.55493e-20	orf19.6225.1	19.3415
orf19.585	-1.57582	1.18764e-20	5.33003e-20	orf19.585	19.2733
orf19.4528	-1.20462	1.22032e-20	5.47284e-20	orf19.4528	19.2618
orf19.4193.1	-1.17738	1.27553e-20	5.71635e-20	RPS13	19.2429
orf19.6003	1.48863	1.30945e-20	5.86422e-20	orf19.6003	19.2318
orf19.5755	0.987345	1.31907e-20	5.90311e-20	orf19.5755	19.2289
orf19.2437	1.2146	1.33514e-20	5.97079e-20	ARC35	19.224
orf19.6598	1.09122	1.36061e-20	6.08039e-20	WAL1	19.2161
orf19.1789.1	-1.03423	1.48763e-20	6.64336e-20	LYS1	19.1776
orf19.4014	1.04796	1.49764e-20	6.68331e-20	orf19.4014	19.175
orf19.302	1.25319	1.61643e-20	7.20834e-20	orf19.302	19.1422
orf19.3428	0.862278	1.71633e-20	7.64845e-20	orf19.3428	19.1164
orf19.3954	1.12226	1.7238e-20	7.67634e-20	PSD2	19.1148
orf19.3751	-1.07685	1.79845e-20	8.00312e-20	orf19.3751	19.0967
orf19.3003	1.13693	2.07119e-20	9.2103e-20	orf19.3003	19.0357
orf19.2709	-1.12072	2.18584e-20	9.71329e-20	ZUO1	19.0126
orf19.5892	-1.57141	2.19638e-20	9.7533e-20	orf19.5892	19.0108
orf19.1979	0.81783	2.22353e-20	9.86693e-20	GIT3	19.0058
orf19.4585	0.772785	2.26776e-20	1.00561e-19	TFG1	18.9976
orf19.3707	-0.917377	2.39989e-20	1.06346e-19	YHB1	18.9733
orf19.7577	-0.810055	2.41563e-20	1.06968e-19	MSS51	18.9707
orf19.4631	0.775367	2.5549e-20	1.13056e-19	ERG251	18.9467
orf19.7450	-0.998739	2.56989e-20	1.1364e-19	orf19.7450	18.9445
orf19.4471	1.23336	2.58507e-20	1.14231e-19	orf19.4471	18.9422
orf19.1468	0.893145	2.65835e-20	1.17387e-19	CDC55	18.9304
orf19.4195	-2.53451	2.6701e-20	1.17824e-19	orf19.4195	18.9288
orf19.6011	0.77195	2.76349e-20	1.2186e-19	SIN3	18.9141
orf19.5224	0.952485	2.77776e-20	1.22403e-19	PKH2	18.9122
orf19.3886	0.900855	2.89339e-20	1.2741e-19	orf19.3886	18.8948
orf19.6511	-0.947965	3.11139e-20	1.36914e-19	LIG1	18.8636
orf19.2752	1.08956	3.12627e-20	1.37473e-19	ADR1	18.8618
orf19.5230	-1.14919	3.1804e-20	1.39756e-19	MRPS9	18.8546
orf19.4921.1	-1.34311	3.2234e-20	1.41548e-19	orf19.4921.1	18.8491
orf19.6729	1.03886	3.28852e-20	1.44207e-19	TIP120	18.841
orf19.6863	0.841899	3.28651e-20	1.44207e-19	VPH1	18.841
orf19.5917	0.925225	3.40706e-20	1.49301e-19	STP1	18.8259
orf19.667.1	-0.957419	3.54078e-20	1.55053e-19	RPL37B	18.8095
orf19.4844	-0.904278	3.5863e-20	1.56938e-19	orf19.4844	18.8043
orf19.4046	-1.23881	3.68013e-20	1.60932e-19	orf19.4046	18.7934
orf19.5024	2.23346	3.73176e-20	1.62965e-19	GND1	18.7879
orf19.2661	-1.95415	3.72924e-20	1.62965e-19	TLO34	18.7879
orf19.173	0.824015	3.80511e-20	1.66053e-19	orf19.173	18.7798
orf19.3015	-1.55135	3.84472e-20	1.67666e-19	ARX1	18.7756
orf19.121	2.06722	4.06303e-20	1.77064e-19	ARC18	18.7519
orf19.4395	0.933967	4.11924e-20	1.7939e-19	orf19.4395	18.7462
orf19.318	-1.17605	4.23187e-20	1.84168e-19	orf19.318	18.7348
orf19.4689	-1.49197	4.25732e-20	1.85148e-19	PGA57	18.7325
orf19.1816	0.940399	4.59346e-20	1.99629e-19	ALS3	18.6998
orf19.4415	0.900235	4.92934e-20	2.14079e-19	MED3	18.6694
orf19.5004	-1.69387	5.07586e-20	2.20291e-19	RAD54	18.657
orf19.1570	1.32199	5.19595e-20	2.25348e-19	ERG7	18.6471
orf19.3054	-0.78739	5.54261e-20	2.40218e-19	RPN3	18.6194
orf19.4778	1.04149	6.31318e-20	2.73427e-19	LYS142	18.5632
orf19.6739	1.04415	6.93458e-20	3.00134e-19	orf19.6739	18.5227
orf19.929	-3.6341	7.31213e-20	3.16258e-19	orf19.929	18.5
orf19.3348	-1.44917	7.34446e-20	3.1744e-19	orf19.3348	18.4983
orf19.4609	-1.41482	8.21852e-20	3.54975e-19	orf19.4609	18.4498
orf19.897	-0.81804	8.29458e-20	3.58016e-19	VPS20	18.4461
orf19.2805	1.29864	9.10055e-20	3.92535e-19	PEX8	18.4061
orf19.577	0.862022	9.70342e-20	4.18253e-19	orf19.577	18.3786
orf19.2308	-0.941397	9.9602e-20	4.29028e-19	orf19.2308	18.3675
orf19.6517	-0.797963	1.03754e-19	4.46608e-19	RAD14	18.3501
orf19.4194	-1.70601	1.04993e-19	4.51634e-19	orf19.4194	18.3452
orf19.7128	-1.0742	1.05179e-19	4.52128e-19	SYS1	18.3447
orf19.3433	-2.30088	1.08776e-19	4.67272e-19	OYE23	18.3304
orf19.2066	-1.25316	1.11764e-19	4.79781e-19	orf19.2066	18.319
orf19.7291	-1.30356	1.16584e-19	5.00133e-19	orf19.7291	18.3009
orf19.4148	1.31407	1.38338e-19	5.93053e-19	orf19.4148	18.2269
orf19.6285	0.71378	1.50811e-19	6.46083e-19	GLC7	18.1897
orf19.1247	-1.26649	1.69914e-19	7.2743e-19	orf19.1247	18.1382
orf19.2708	-1.23835	1.77408e-19	7.59001e-19	orf19.2708	18.1198
orf19.597	-0.726179	1.89373e-19	8.09638e-19	orf19.597	18.0917
orf19.3171	0.874336	1.94715e-19	8.31916e-19	ACH1	18.0799
orf19.4144	0.814988	2.05295e-19	8.76526e-19	orf19.4144	18.0572
orf19.4475	1.00236	2.10697e-19	8.98983e-19	KTR4	18.0462
orf19.7433	0.78088	2.11152e-19	9.00317e-19	orf19.7433	18.0456
orf19.3945	0.989228	2.18367e-19	9.30451e-19	orf19.3945	18.0313
orf19.2415	-1.20119	2.18697e-19	9.31232e-19	orf19.2415	18.0309
orf19.2580	1.13644	2.24831e-19	9.56706e-19	HST2	18.0192
orf19.2668	-1.84246	2.26129e-19	9.6158e-19	RHD2	18.017
orf19.4257	-1.3397	2.32204e-19	9.86749e-19	INT1	18.0058
orf19.92	0.933488	2.53452e-19	1.07632e-18	orf19.92	17.9681
orf19.5129	1.10805	2.56381e-19	1.08803e-18	orf19.5129	17.9634
orf19.1034	1.26837	2.75983e-19	1.17043e-18	orf19.1034	17.9317
orf19.4605	-1.14136	2.88856e-19	1.2242e-18	TYR1	17.9121
orf19.4459	-1.50275	2.9467e-19	1.248e-18	orf19.4459	17.9038
orf19.54	0.86581	3.0669e-19	1.29804e-18	RHD1	17.8867
orf19.2558	-1.43225	3.10197e-19	1.312e-18	orf19.2558	17.8821
orf19.1642	-2.22984	3.15274e-19	1.33259e-18	orf19.1642	17.8753
orf19.7050	-1.79013	3.29593e-19	1.39218e-18	NOP15	17.8563
orf19.182	1.06332	3.40723e-19	1.43823e-18	orf19.182	17.8422
orf19.738	0.749381	3.50958e-19	1.48044e-18	MYO5	17.8296
orf19.1448	-1.92937	3.90852e-19	1.64763e-18	APT1	17.7831
orf19.4533	-1.09659	4.05703e-19	1.70909e-18	orf19.4533	17.7672
orf19.3553	-1.57206	4.07676e-19	1.71626e-18	RPF2	17.7654
orf19.3528	-1.6707	4.28762e-19	1.80383e-18	orf19.3528	17.7438
orf19.1142	1.28944	4.3928e-19	1.84685e-18	AVT4	17.7336
orf19.3516	-1.36402	4.46038e-19	1.87401e-18	orf19.3516	17.7272
orf19.6005	0.892867	5.45864e-19	2.2919e-18	HGT5	17.6398
orf19.7365	1.36752	5.8944e-19	2.47322e-18	orf19.7365	17.6067
orf19.759	1.02825	5.92033e-19	2.48245e-18	SEC21	17.6051
orf19.3521	-1.39966	6.5288e-19	2.73577e-18	ARH2	17.5629
orf19.549	-1.02241	6.66721e-19	2.79192e-18	orf19.549	17.5541
orf19.2259	-1.21717	6.6822e-19	2.79634e-18	orf19.2259	17.5534
orf19.6818	-1.4841	6.91183e-19	2.89052e-18	orf19.6818	17.539
orf19.131.2	0.946914	6.9585e-19	2.90812e-18	orf19.131.2	17.5364
orf19.2846	1.36756	7.241e-19	3.02418e-18	orf19.2846	17.5194
orf19.7664	-2.27352	7.25519e-19	3.02811e-18	orf19.7664	17.5188
orf19.5804	0.846771	7.3197e-19	3.05301e-18	HYU1	17.5153
orf19.7057	-0.947329	7.44338e-19	3.10255e-18	GUS1	17.5083
orf19.4843	-0.796719	7.67231e-19	3.19587e-18	FRE16	17.4954
orf19.7657	-1.85682	8.00498e-19	3.33224e-18	POP3	17.4773
orf19.1210	0.771298	8.12879e-19	3.38156e-18	orf19.1210	17.4709
orf19.7023	0.907309	8.37295e-19	3.48083e-18	orf19.7023	17.4583
orf19.5334	0.793073	8.38296e-19	3.4827e-18	orf19.5334	17.4581
orf19.4166	0.857986	8.46588e-19	3.51484e-18	ZCF21	17.4541
orf19.6888	-0.765548	8.63322e-19	3.58196e-18	orf19.6888	17.4459
orf19.6134	1.04404	9.10881e-19	3.77681e-18	orf19.6134	17.4229
orf19.4451	-0.886761	9.27795e-19	3.84442e-18	RIA1	17.4152
orf19.7675	-1.29142	9.35682e-19	3.87456e-18	orf19.7675	17.4118
orf19.1514	0.937166	9.95069e-19	4.11777e-18	orf19.1514	17.3853
orf19.6760	1.00683	1.07488e-18	4.44511e-18	MDS3	17.3521
orf19.7387	-1.05133	1.09661e-18	4.53203e-18	ELP3	17.3437
orf19.3071	-0.766851	1.18463e-18	4.8926e-18	MIH1	17.3105
orf19.3682	1.17253	1.22447e-18	5.05385e-18	CWH8	17.2964
orf19.7217	-0.958306	1.23049e-18	5.07536e-18	RPL4B	17.2945
orf19.717	-0.865697	1.39144e-18	5.73547e-18	HSP60	17.2414
orf19.6018	0.837717	1.44536e-18	5.95386e-18	LRO1	17.2252
orf19.359	2.73995	1.4661e-18	6.03537e-18	GTT12	17.2193
orf19.2257	-0.997165	1.5243e-18	6.27086e-18	orf19.2257	17.2027
orf19.4584	1.47711	1.68252e-18	6.91726e-18	PHO114	17.1601
orf19.3026	-0.78626	1.7844e-18	7.33135e-18	MAS1	17.1348
orf19.175	1.10272	1.81033e-18	7.43304e-18	orf19.175	17.1288
orf19.7382	-1.06483	1.83113e-18	7.51356e-18	CAM1	17.1242
orf19.5912	-1.09411	1.86987e-18	7.66755e-18	MAK21	17.1153
orf19.1494	0.730738	1.88944e-18	7.74278e-18	RAD23	17.1111
orf19.3959	0.704277	1.92831e-18	7.89695e-18	SSD1	17.1025
orf19.709	-0.730276	1.9625e-18	8.03177e-18	PUP2	17.0952
orf19.2397.3	-0.697744	2.03542e-18	8.32479e-18	orf19.2397.3	17.0796
orf19.3295	1.32877	2.04024e-18	8.33912e-18	orf19.3295	17.0789
orf19.2410	1.005	2.06493e-18	8.43457e-18	SYS3	17.0739
orf19.5928	-1.05002	2.17343e-18	8.87203e-18	RPP2B	17.052
orf19.6322	0.85465	2.26223e-18	9.22854e-18	ARD	17.0349
orf19.1665	0.782951	2.34492e-18	9.55972e-18	MNT1	17.0196
orf19.1701	-0.944367	2.4401e-18	9.94133e-18	RKI1	17.0026
orf19.1331	0.83508	2.54625e-18	1.03671e-17	HSM3	16.9843
orf19.2204	0.997268	2.81659e-18	1.14604e-17	orf19.2204	16.9408
orf19.2202	-1.7024	2.84667e-18	1.15754e-17	orf19.2202	16.9365
orf19.5171	0.8568	2.85399e-18	1.15977e-17	PMT1	16.9356
orf19.6976	1.39039	3.07201e-18	1.24756e-17	orf19.6976	16.9039
orf19.4274	0.767134	3.11863e-18	1.26568e-17	PUT1	16.8977
orf19.3874	-1.05187	3.28926e-18	1.33407e-17	orf19.3874	16.8748
orf19.3140.1	-0.712034	3.41786e-18	1.38534e-17	orf19.3140.1	16.8584
orf19.3859	1.21177	3.47723e-18	1.4085e-17	orf19.3859	16.8512
orf19.4867	0.931626	3.87537e-18	1.56877e-17	SWE1	16.8044
orf19.1064	0.79333	3.98505e-18	1.61213e-17	ACS2	16.7926
orf19.6920	-1.82562	4.05503e-18	1.63939e-17	orf19.6920	16.7853
orf19.3148	1.0293	4.21785e-18	1.70413e-17	orf19.3148	16.7685
orf19.2881	0.893893	4.46695e-18	1.80362e-17	MNN4	16.7439
orf19.1037	1.80676	4.6033e-18	1.85749e-17	orf19.1037	16.7311
orf19.4468	1.08265	4.64234e-18	1.87204e-17	orf19.4468	16.7277
orf19.5890	0.750298	5.05557e-18	2.03738e-17	orf19.5890	16.6909
orf19.4785	0.913987	5.30498e-18	2.13653e-17	PTC1	16.6703
orf19.7056	-2.83255	5.3935e-18	2.1708e-17	orf19.7056	16.6634
orf19.3303	-0.994408	5.49614e-18	2.2107e-17	orf19.3303	16.6555
orf19.947	-1.27573	5.55079e-18	2.23126e-17	MRP17	16.6514
orf19.3925	2.79702	5.60746e-18	2.25261e-17	orf19.3925	16.6473
orf19.6722	1.28639	6.3721e-18	2.55815e-17	orf19.6722	16.5921
orf19.4959	0.808957	7.26579e-18	2.91491e-17	orf19.4959	16.5354
orf19.6541	-0.836497	7.26997e-18	2.91491e-17	RPL5	16.5354
orf19.2946	1.28317	7.92137e-18	3.17407e-17	HNM4	16.4984
orf19.2818	1.55856	8.44698e-18	3.38254e-17	orf19.2818	16.4708
orf19.1117	-2.79022	8.9481e-18	3.58094e-17	orf19.1117	16.446
orf19.5178	0.80008	9.14223e-18	3.65631e-17	ERG5	16.437
orf19.4815	-1.40941	9.21443e-18	3.68286e-17	YTM1	16.4338
orf19.6447	0.779053	1.22204e-17	4.88119e-17	ARF1	16.3115
orf19.2232	-0.933932	1.31944e-17	5.26691e-17	RPL11	16.2784
orf19.5364	-0.989884	1.35423e-17	5.40239e-17	orf19.5364	16.2674
orf19.7479	-0.928862	1.42135e-17	5.66656e-17	NTH1	16.2467
orf19.6607	1.04154	1.44762e-17	5.76768e-17	orf19.6607	16.239
orf19.6936	-1.39643	1.46922e-17	5.85004e-17	RAD53	16.2328
orf19.861	-0.943692	1.48046e-17	5.89106e-17	CAP4	16.2298
orf19.3610	1.6736	1.52204e-17	6.05273e-17	orf19.3610	16.218
orf19.6885	0.78596	1.65193e-17	6.56513e-17	SPO7	16.1828
orf19.4278	0.772512	1.75376e-17	6.96543e-17	orf19.4278	16.1571
orf19.3840	0.767533	1.832e-17	7.2716e-17	orf19.3840	16.1384
orf19.6973	0.73305	1.83908e-17	7.29514e-17	orf19.6973	16.137
orf19.2985	-0.811317	1.85375e-17	7.34869e-17	orf19.2985	16.1338
orf19.5335	0.805343	1.92962e-17	7.64468e-17	SGS1	16.1166
orf19.1116	-3.08544	2.00888e-17	7.95369e-17	orf19.1116	16.0994
orf19.240	-1.12942	2.03741e-17	8.0616e-17	PAM17	16.0936
orf19.3661	-0.94893	2.10579e-17	8.32695e-17	orf19.3661	16.0795
orf19.7140	0.88666	2.11607e-17	8.36237e-17	orf19.7140	16.0777
orf19.3010.1	-0.861011	2.12215e-17	8.38115e-17	ECM33	16.0767
orf19.3396	-1.54982	2.15843e-17	8.51913e-17	HCH1	16.0696
orf19.593	0.818498	2.21043e-17	8.71893e-17	FGR32	16.0595
orf19.1106	-1.71736	2.27561e-17	8.97041e-17	orf19.1106	16.0472
orf19.535	2.52531	2.30736e-17	9.08992e-17	RBR1	16.0414
orf19.4664	-1.61237	2.31475e-17	9.11333e-17	NAT4	16.0403
orf19.7369	0.938279	2.42784e-17	9.55264e-17	TRM12	16.0199
orf19.6147	1.00652	2.4495e-17	9.63184e-17	orf19.6147	16.0163
orf19.7486	-1.33688	2.47735e-17	9.73532e-17	MRPL6	16.0116
orf19.3862	0.815943	3.18546e-17	1.25102e-16	orf19.3862	15.9027
orf19.4076	0.785121	3.5856e-17	1.40729e-16	MET10	15.8516
orf19.661	-1.25904	3.77599e-17	1.4811e-16	KRR1	15.8294
orf19.4779	-0.754232	3.80036e-17	1.48973e-16	orf19.4779	15.8269
orf19.3529	-2.21154	3.85618e-17	1.51067e-16	ABP2	15.8208
orf19.4264	1.75552	3.9075e-17	1.52983e-16	orf19.4264	15.8154
orf19.4629	-0.960577	3.91028e-17	1.52997e-16	orf19.4629	15.8153
orf19.7269	-0.705543	3.96361e-17	1.54988e-16	orf19.7269	15.8097
orf19.407	-0.814048	4.02067e-17	1.57122e-16	GCD6	15.8038
orf19.4551	0.789826	4.06545e-17	1.58774e-16	CTN1	15.7992
orf19.7538	1.04824	4.07163e-17	1.58917e-16	orf19.7538	15.7988
orf19.6393	1.00914	4.15582e-17	1.62103e-16	orf19.6393	15.7902
orf19.2949	1.02257	4.25122e-17	1.65722e-16	IML1	15.7806
orf19.6392	-1.25994	4.3646e-17	1.70036e-16	orf19.6392	15.7695
orf19.878	0.942451	4.3774e-17	1.7043e-16	NBN1	15.7685
orf19.1183	0.906577	4.51736e-17	1.75771e-16	orf19.1183	15.7551
orf19.6692	1.33183	4.53404e-17	1.76311e-16	MNN26	15.7537
orf19.772.1	-1.40851	4.67775e-17	1.81788e-16	orf19.772.1	15.7404
orf19.276	-0.961408	4.73697e-17	1.83976e-16	orf19.276	15.7352
orf19.4863	-0.866741	4.74685e-17	1.84247e-16	PDC2	15.7346
orf19.3782	1.44498	4.78448e-17	1.85593e-16	orf19.3782	15.7314
orf19.5210	1.16645	6.02057e-17	2.33399e-16	orf19.5210	15.6319
orf19.5177	1.0066	6.14615e-17	2.38121e-16	orf19.5177	15.6232
orf19.3004	0.668916	6.26518e-17	2.42584e-16	orf19.3004	15.6151
orf19.3696	-1.08631	6.55031e-17	2.53468e-16	TOM22	15.5961
orf19.1220	0.860866	6.6589e-17	2.57513e-16	RVS167	15.5892
orf19.6754	0.867442	6.98854e-17	2.70095e-16	orf19.6754	15.5685
orf19.3437	2.34837	7.21917e-17	2.78838e-16	orf19.3437	15.5546
orf19.6458.1	0.852305	7.85149e-17	3.03076e-16	orf19.6458.1	15.5184
snR68	-2.3107	8.09655e-17	3.12345e-16	snR68	15.5054
orf19.1896	-0.629779	8.12353e-17	3.13194e-16	SSC1	15.5042
orf19.894	1.14191	8.22745e-17	3.17008e-16	orf19.894	15.4989
orf19.6812	0.985443	8.31179e-17	3.20062e-16	PMT2	15.4948
orf19.451	-0.916192	8.44963e-17	3.25172e-16	SOK1	15.4879
orf19.428	1.07413	8.56448e-17	3.29391e-16	orf19.428	15.4823
orf19.2219	0.701089	8.67014e-17	3.33252e-16	ORF298	15.4772
orf19.7360	-1.062	9.13462e-17	3.50892e-16	orf19.7360	15.4548
orf19.3380	-3.69299	9.14488e-17	3.51072e-16	HWP2	15.4546
orf19.3000	0.876107	9.2068e-17	3.53235e-16	ORC1	15.4519
orf19.5131	0.794004	9.45722e-17	3.62622e-16	orf19.5131	15.4405
orf19.5380	1.17185	1.11161e-16	4.25972e-16	LYS144	15.3706
orf19.3490	1.23035	1.12534e-16	4.30972e-16	FGR6-4	15.3656
orf19.6470	1.26394	1.16488e-16	4.45845e-16	AHP2	15.3508
orf19.1499	1.00942	1.1917e-16	4.55833e-16	CTF1	15.3412
orf19.6415.1	-1.03167	1.20241e-16	4.5965e-16	orf19.6415.1	15.3376
orf19.5791	0.729349	1.20719e-16	4.612e-16	IDH2	15.3361
orf19.2782	-0.933876	1.25914e-16	4.80755e-16	orf19.2782	15.3181
orf19.3793	1.52814	1.29441e-16	4.93922e-16	orf19.3793	15.3063
orf19.727	1.30207	1.42962e-16	5.45188e-16	orf19.727	15.2635
orf19.1676	-0.920365	1.47858e-16	5.63518e-16	orf19.1676	15.2491
orf19.2095	0.662792	1.5211e-16	5.79376e-16	orf19.2095	15.237
orf19.3008	0.990472	1.53955e-16	5.86048e-16	COQ4	15.2321
orf19.2478.1	-0.798263	1.54323e-16	5.87095e-16	orf19.2478.1	15.2313
orf19.2825	-0.945159	1.57836e-16	6.00102e-16	DRE2	15.2218
orf19.6992	-1.43036	1.73029e-16	6.57468e-16	QDR2	15.1821
orf19.2017	-1.13976	1.77205e-16	6.72933e-16	orf19.2017	15.172
orf19.6942	0.903325	1.7997e-16	6.8302e-16	ORC3	15.1656
orf19.2747	0.880556	1.90264e-16	7.21655e-16	RGT1	15.1417
orf19.3736	-2.02303	1.91081e-16	7.24321e-16	KAR4	15.1401
orf19.6805	1.02743	2.10544e-16	7.97619e-16	orf19.6805	15.0982
orf19.6271	0.725581	2.14274e-16	8.11261e-16	orf19.6271	15.0908
orf19.7058	0.883911	2.571e-16	9.72824e-16	orf19.7058	15.012
orf19.873.1	0.787721	2.77042e-16	1.04765e-15	COX6	14.9798
orf19.1308	1.12826	2.8738e-16	1.0861e-15	orf19.1308	14.9641
orf19.1992	1.62058	3.04146e-16	1.14877e-15	SIR2	14.9398
orf19.1920	-5.53441	3.10812e-16	1.17325e-15	orf19.1920	14.9306
orf19.1624	1.09392	3.17389e-16	1.19736e-15	orf19.1624	14.9218
orf19.4442	0.913916	3.18878e-16	1.20226e-15	ALG9	14.92
orf19.5550	-1.34649	3.49407e-16	1.31658e-15	MRT4	14.8806
orf19.1078	0.84368	3.51699e-16	1.32364e-15	HBR2	14.8782
orf19.2915	0.750312	3.51572e-16	1.32364e-15	orf19.2915	14.8782
orf19.5839	-2.081	3.57553e-16	1.34487e-15	PDR17	14.8713
orf19.5399	-2.1562	4.05862e-16	1.52567e-15	IFF11	14.8165
orf19.4878	0.956883	4.1221e-16	1.54803e-15	orf19.4878	14.8102
orf19.4192	-1.94786	4.12301e-16	1.54803e-15	CDC14	14.8102
orf19.1925	-0.938836	4.14062e-16	1.55372e-15	TLO5	14.8086
orf19.498	-0.846537	4.19326e-16	1.57253e-15	orf19.498	14.8034
orf19.6094	0.755871	4.34043e-16	1.62676e-15	VPS53	14.7887
orf19.5911	-0.879312	4.66702e-16	1.74813e-15	CMK1	14.7574
orf19.3833	0.758378	4.70319e-16	1.76063e-15	orf19.3833	14.7543
orf19.3583	0.824716	4.80242e-16	1.79671e-15	orf19.3583	14.7455
orf19.4917	1.62009	4.84339e-16	1.8099e-15	orf19.4917	14.7423
orf19.3873	1.00843	4.84283e-16	1.8099e-15	ARC40	14.7423
orf19.6938	-1.59722	5.29803e-16	1.97862e-15	MEU1	14.7036
orf19.6838	0.982996	5.33053e-16	1.98958e-15	orf19.6838	14.7012
orf19.4851	0.752274	5.33727e-16	1.99092e-15	TFA1	14.7009
orf19.1888	-0.72372	5.43494e-16	2.02616e-15	orf19.1888	14.6933
orf19.5037	1.25636	5.48379e-16	2.04317e-15	HRQ2	14.6897
orf19.1149	-0.952313	6.22012e-16	2.31614e-15	MRF1	14.6352
orf19.414	-1.65116	6.25666e-16	2.32837e-15	RSM22	14.6329
orf19.4142	1.4856	6.31959e-16	2.35041e-15	orf19.4142	14.6289
orf19.5357	-0.655237	6.40713e-16	2.38157e-15	AKL1	14.6231
orf19.2341	-0.781586	6.42156e-16	2.38553e-15	HNT1	14.6224
orf19.1813	0.742467	6.65845e-16	2.47208e-15	FLC2	14.6069
orf19.5536	1.17262	6.70625e-16	2.48836e-15	orf19.5536	14.6041
orf19.7025	0.847423	6.74388e-16	2.50086e-15	MCM1	14.6019
orf19.2895	0.934602	6.78012e-16	2.51282e-15	VMA8	14.5998
orf19.2943.5	1.58303	6.82609e-16	2.52838e-15	orf19.2943.5	14.5972
orf19.2408	-0.996095	7.03688e-16	2.60492e-15	orf19.2408	14.5842
orf19.7081	-0.59526	7.13329e-16	2.63907e-15	SPL1	14.5785
orf19.7458	-0.998721	7.21291e-16	2.66696e-15	orf19.7458	14.574
orf19.841	0.998238	7.4557e-16	2.75512e-15	orf19.841	14.5599
orf19.177	0.98724	7.85495e-16	2.90096e-15	orf19.177	14.5375
orf19.5061	0.866459	7.945e-16	2.9325e-15	ADE5%2C7	14.5328
orf19.3301	-0.771876	8.36408e-16	3.08538e-15	orf19.3301	14.5107
orf19.6382	-0.666256	8.68452e-16	3.20172e-15	orf19.6382	14.4946
orf19.2844	0.886098	9.17157e-16	3.37931e-15	APL4	14.4712
orf19.6520	-4.45856	9.36594e-16	3.44891e-15	orf19.6520	14.4623
orf19.7228	1.00331	9.74437e-16	3.58618e-15	orf19.7228	14.4454
orf19.4593	0.77005	9.92505e-16	3.65055e-15	RGA2	14.4376
orf19.4372	-0.654039	1.04661e-15	3.8473e-15	orf19.4372	14.4148
orf19.4450.2	-0.963434	1.06411e-15	3.90936e-15	orf19.4450.2	14.4079
orf19.4913	0.878309	1.07434e-15	3.94466e-15	orf19.4913	14.404
orf19.6041	-1.22179	1.08342e-15	3.97569e-15	RPO41	14.4006
orf19.778	0.891477	1.10192e-15	4.04123e-15	PIL1	14.3935
orf19.230	1.41163	1.12122e-15	4.10962e-15	orf19.230	14.3862
orf19.5855	0.862587	1.1278e-15	4.13135e-15	MBP1	14.3839
orf19.172	-1.34903	1.12854e-15	4.13166e-15	RPC19	14.3839
orf19.837.1	0.932369	1.14022e-15	4.17201e-15	INO4	14.3797
orf19.6608	-0.933294	1.16921e-15	4.2756e-15	orf19.6608	14.369
orf19.6082	-0.831731	1.17998e-15	4.3125e-15	orf19.6082	14.3653
orf19.207	-0.767047	1.21437e-15	4.4356e-15	PGA55	14.353
orf19.2992	-0.811908	1.22582e-15	4.47486e-15	RPP1A	14.3492
orf19.5580	-0.863864	1.28688e-15	4.69502e-15	TEL1	14.3284
orf19.5994	-0.788509	1.30043e-15	4.74173e-15	RHB1	14.3241
orf19.4681	0.941216	1.30475e-15	4.75475e-15	RAT1	14.3229
orf19.5035	-1.30015	1.31759e-15	4.79875e-15	HPC2	14.3189
orf19.7648	-0.90046	1.32276e-15	4.81482e-15	orf19.7648	14.3174
orf19.3335	0.646731	1.34346e-15	4.88735e-15	orf19.3335	14.3109
orf19.5625	-1.59202	1.42169e-15	5.16898e-15	orf19.5625	14.2866
orf19.6044	0.932191	1.44814e-15	5.26209e-15	MOB2	14.2788
orf19.7272	1.04026	1.63288e-15	5.92997e-15	orf19.7272	14.2269
orf19.6482	1.19159	1.82051e-15	6.60757e-15	orf19.6482	14.18
orf19.2304	0.995207	1.82952e-15	6.63646e-15	orf19.2304	14.1781
orf19.6274	-3.63496	1.85346e-15	6.71945e-15	PBR1	14.1727
orf19.6055	0.875921	1.87508e-15	6.79395e-15	orf19.6055	14.1679
orf19.5211	-0.843778	1.89902e-15	6.87672e-15	IDP1	14.1626
orf19.1641	1.5389	1.9245e-15	6.96502e-15	orf19.1641	14.1571
orf19.6323	-1.50109	1.98437e-15	7.17757e-15	HPA2	14.144
orf19.2210	0.722946	2.14461e-15	7.75275e-15	orf19.2210	14.1105
orf19.7402	1.02037	2.15606e-15	7.78968e-15	DOT1	14.1085
orf19.7645	-0.740551	2.16437e-15	7.81523e-15	orf19.7645	14.1071
orf19.3304	-1.14276	2.25021e-15	8.12056e-15	orf19.3304	14.0904
orf19.799	1.12361	2.26802e-15	8.18013e-15	STE4	14.0872
orf19.3689	0.732118	2.37155e-15	8.54867e-15	orf19.3689	14.0681
orf19.5413	0.939403	2.37978e-15	8.57345e-15	orf19.5413	14.0668
orf19.3478	-1.66383	2.66699e-15	9.60268e-15	NIP7	14.0176
orf19.5270	1.11665	2.71911e-15	9.78476e-15	orf19.5270	14.0094
orf19.335	0.904151	2.73942e-15	9.85225e-15	orf19.335	14.0065
orf19.522	-0.769322	2.78682e-15	1.0017e-14	PIM1	13.9993
orf19.6991	-0.687269	2.95005e-15	1.05977e-14	PRE3	13.9748
orf19.3352	-0.930008	2.95409e-15	1.06062e-14	orf19.3352	13.9744
orf19.2843	0.674901	2.96796e-15	1.06499e-14	RHO1	13.9727
orf19.3432.1	-2.61818	3.22742e-15	1.15744e-14	orf19.3432.1	13.9365
orf19.6259	-1.52879	3.23661e-15	1.16008e-14	orf19.6259	13.9355
orf19.1590	1.60621	3.43976e-15	1.23219e-14	orf19.1590	13.9093
orf19.7593	-1.29178	3.54087e-15	1.26769e-14	orf19.7593	13.897
orf19.6036	2.04266	3.57557e-15	1.27939e-14	RIC1	13.893
orf19.2326	0.827119	3.59116e-15	1.28424e-14	orf19.2326	13.8914
orf19.2275	-1.10783	3.60937e-15	1.29002e-14	orf19.2275	13.8894
orf19.7600	-1.05727	3.74076e-15	1.33623e-14	FDH3	13.8741
orf19.5524	-5.4112	3.91165e-15	1.39648e-14	orf19.5524	13.855
orf19.7177	0.664977	4.0538e-15	1.44641e-14	KAP120	13.8397
orf19.3402	0.746281	4.13513e-15	1.4746e-14	FPG1	13.8313
orf19.5093	1.11796	4.36479e-15	1.55474e-14	orf19.5093	13.8083
orf19.7350	-0.781587	4.36261e-15	1.55474e-14	RCT1	13.8083
orf19.932	-0.870928	4.42472e-15	1.5752e-14	orf19.932	13.8027
orf19.7284	-0.690563	4.78195e-15	1.70142e-14	ASR2	13.7692
orf19.6155	0.694869	4.80692e-15	1.70934e-14	orf19.6155	13.7672
orf19.3615	1.01218	4.93714e-15	1.75466e-14	orf19.3615	13.7558
orf19.1154	-0.840077	4.97041e-15	1.76549e-14	EGD1	13.7531
orf19.7127.1	-2.36473	5.05668e-15	1.79512e-14	orf19.7127.1	13.7459
orf19.36.1	-2.30963	5.17835e-15	1.83728e-14	orf19.36.1	13.7358
orf19.1159	-0.969291	5.20922e-15	1.8472e-14	orf19.1159	13.7335
orf19.1564	0.747719	5.22455e-15	1.85159e-14	orf19.1564	13.7325
orf19.1728	3.77897	5.47502e-15	1.93819e-14	orf19.1728	13.7126
orf19.2187	-0.925094	5.47302e-15	1.93819e-14	ALG7	13.7126
orf19.2934	-2.0479	5.53193e-15	1.95724e-14	orf19.2934	13.7084
orf19.6882	0.828038	5.70419e-15	2.01705e-14	OSM1	13.6953
orf19.2400	-0.859683	5.85128e-15	2.06791e-14	orf19.2400	13.6845
orf19.3973	0.713085	6.05851e-15	2.13995e-14	orf19.3973	13.6696
orf19.3197	0.958788	6.09531e-15	2.15175e-14	PAP1	13.6672
orf19.4174	0.736489	6.15311e-15	2.17094e-14	orf19.4174	13.6634
orf19.3865	0.943702	6.85318e-15	2.41659e-14	RFX1	13.6168
orf19.3929	-0.917879	6.87829e-15	2.42409e-14	orf19.3929	13.6155
orf19.7079	1.33912	6.88989e-15	2.42682e-14	orf19.7079	13.615
orf19.1387	-0.641688	6.99687e-15	2.46313e-14	orf19.1387	13.6085
orf19.4848	0.728293	7.06983e-15	2.48743e-14	SKI3	13.6042
orf19.7020	-0.822522	7.22022e-15	2.53893e-14	orf19.7020	13.5953
orf19.5365	-0.937873	7.42081e-15	2.60802e-14	orf19.5365	13.5837
orf19.3963	-1.07772	7.44593e-15	2.61539e-14	orf19.3963	13.5825
orf19.3235	1.25591	7.60016e-15	2.66808e-14	orf19.3235	13.5738
orf19.4540	-0.640193	7.69437e-15	2.69965e-14	UBC8	13.5687
orf19.802	1.17662	8.0556e-15	2.82482e-14	UGA1	13.549
orf19.4085	1.507	8.21301e-15	2.87842e-14	orf19.4085	13.5408
orf19.1702	1.12016	8.28862e-15	2.90331e-14	ARF3	13.5371
orf19.2772	-0.678605	8.29808e-15	2.90502e-14	HOS3	13.5369
orf19.382	-0.760802	8.55546e-15	2.99273e-14	TEF2	13.5239
orf19.2244	-0.797295	8.5581e-15	2.99273e-14	orf19.2244	13.5239
orf19.1907	-0.639569	9.0753e-15	3.17184e-14	EMC9	13.4987
orf19.1190	0.803693	9.61676e-15	3.35922e-14	STV1	13.4738
orf19.5828	0.74018	9.62434e-15	3.36001e-14	orf19.5828	13.4737
snR5a	-0.92273	9.8436e-15	3.43466e-14	snR5a	13.4641
orf19.5408	0.645519	9.98444e-15	3.48188e-14	HRK1	13.4582
orf19.1805	0.763913	1.00136e-14	3.48943e-14	PEX14	13.4572
orf19.7222	-0.76812	1.00171e-14	3.48943e-14	PAM16	13.4572
orf19.6010.1	-0.846765	1.0125e-14	3.52508e-14	RPB11	13.4528
orf19.536	0.914409	1.05141e-14	3.65851e-14	orf19.536	13.4367
orf19.6358	0.786311	1.08471e-14	3.7723e-14	orf19.6358	13.4234
orf19.1878	1.12515	1.08575e-14	3.77383e-14	MED4	13.4232
orf19.3154	1.11271	1.10282e-14	3.83108e-14	orf19.3154	13.4167
orf19.3643	-0.924042	1.10789e-14	3.84658e-14	orf19.3643	13.4149
orf19.4882	0.651091	1.12248e-14	3.8951e-14	orf19.4882	13.4095
orf19.6376	0.716945	1.13157e-14	3.92446e-14	PTC5	13.4062
orf19.5941	1.03767	1.19826e-14	4.1535e-14	orf19.5941	13.3816
orf19.1584	-0.852522	1.23999e-14	4.29579e-14	orf19.1584	13.367
orf19.5780	0.976062	1.38357e-14	4.79058e-14	orf19.5780	13.3196
orf19.5236	1.04127	1.39152e-14	4.81546e-14	orf19.5236	13.3174
orf19.7123	-0.768914	1.52232e-14	5.2652e-14	orf19.7123	13.2786
orf19.4123	0.753343	1.53386e-14	5.30221e-14	orf19.4123	13.2755
orf19.7163	1.78355	1.5474e-14	5.34612e-14	orf19.7163	13.272
orf19.7410	-0.864808	1.65101e-14	5.70094e-14	CYM1	13.2441
orf19.6321	1.26158	1.67083e-14	5.76622e-14	PGA48	13.2391
orf19.6336	-0.807568	1.68518e-14	5.81258e-14	PGA25	13.2356
orf19.6688	0.714621	1.78964e-14	6.16951e-14	orf19.6688	13.2097
orf19.3462	1.04026	1.83999e-14	6.33965e-14	SAR1	13.1979
orf19.3359	0.790181	1.90648e-14	6.56513e-14	ARP8	13.1828
orf19.729	0.909683	1.9239e-14	6.62153e-14	orf19.729	13.179
orf19.6952	-1.16177	1.97139e-14	6.78129e-14	orf19.6952	13.1687
orf19.5395	0.762042	1.97566e-14	6.79227e-14	orf19.5395	13.168
orf19.3704	-1.21808	1.99778e-14	6.86457e-14	orf19.3704	13.1634
orf19.3123.2	-1.3363	2.01159e-14	6.90827e-14	orf19.3123.2	13.1606
orf19.3355	0.773542	2.01735e-14	6.9243e-14	ISN1	13.1596
orf19.2370	1.73806	2.15259e-14	7.37842e-14	DSL1	13.132
orf19.7010	-1.04123	2.15316e-14	7.37842e-14	orf19.7010	13.132
orf19.6177	-1.04877	2.15154e-14	7.37842e-14	orf19.6177	13.132
orf19.4759	0.730621	2.24719e-14	7.69646e-14	COX5	13.1137
orf19.5917.3	0.88258	2.25265e-14	7.711e-14	orf19.5917.3	13.1129
orf19.3150	-0.697578	2.26309e-14	7.74255e-14	GRE2	13.1111
orf19.520	-1.21356	2.31283e-14	7.90843e-14	orf19.520	13.1019
orf19.5076.1	-0.992698	2.35585e-14	8.05116e-14	orf19.5076.1	13.0941
orf19.2128	-1.02483	2.48059e-14	8.4729e-14	orf19.2128	13.072
orf19.3166	0.8552	2.54057e-14	8.67306e-14	orf19.3166	13.0618
orf19.2615	0.796672	2.6909e-14	9.18131e-14	MDL1	13.0371
orf19.6853	-0.915439	2.69475e-14	9.18948e-14	orf19.6853	13.0367
orf19.7175	-0.767111	2.73317e-14	9.31549e-14	HLJ1	13.0308
orf19.6035	1.48873	2.76111e-14	9.40565e-14	orf19.6035	13.0266
orf19.6247	-1.03961	2.81079e-14	9.56971e-14	orf19.6247	13.0191
snR33a	-2.86291	2.93713e-14	9.99445e-14	snR33a	13.0002
orf19.4063	1.14729	2.97128e-14	1.01052e-13	GPT1	12.9955
orf19.1286	-3.97353	3.01112e-14	1.02352e-13	orf19.1286	12.9899
orf19.7481	0.847502	3.05161e-14	1.03617e-13	MDH1	12.9846
orf19.2609	0.621925	3.05137e-14	1.03617e-13	CET1	12.9846
orf19.6684	0.954886	3.07808e-14	1.0446e-13	PNC1	12.9811
orf19.3912	0.784726	3.11442e-14	1.05636e-13	GLN3	12.9762
orf19.3281	0.984996	3.1176e-14	1.05687e-13	orf19.3281	12.976
orf19.754	-0.690402	3.35758e-14	1.13762e-13	YBN5	12.944
orf19.3628	0.643503	3.50531e-14	1.18703e-13	RSP5	12.9255
orf19.4592	1.303	3.58466e-14	1.21325e-13	HSX11	12.916
orf19.2863	-1.46189	3.91187e-14	1.32329e-13	orf19.2863	12.8783
orf19.3370	-1.33031	4.09401e-14	1.38417e-13	DOT4	12.8588
orf19.5879	-1.80227	4.54342e-14	1.53529e-13	orf19.5879	12.8138
orf19.1440.1	-6.18292	4.59011e-14	1.55024e-13	orf19.1440.1	12.8096
orf19.7596	-1.83735	4.89258e-14	1.65151e-13	orf19.7596	12.7821
orf19.1683	0.70971	4.95113e-14	1.67038e-13	PPH21	12.7772
orf19.4682	1.84819	4.96541e-14	1.6743e-13	HGT17	12.7762
orf19.4816	1.08035	5.10891e-14	1.72177e-13	orf19.4816	12.764
orf19.3247	0.98604	5.19764e-14	1.75074e-13	orf19.3247	12.7568
orf19.5492	1.20759	5.33898e-14	1.79739e-13	orf19.5492	12.7454
orf19.2835	-1.34798	5.40701e-14	1.81932e-13	orf19.2835	12.7401
orf19.1989	0.780972	5.43365e-14	1.82731e-13	DCW1	12.7382
orf19.216	-0.750933	5.73221e-14	1.92669e-13	orf19.216	12.7152
orf19.5045	-0.711726	5.76436e-14	1.93647e-13	PTP2	12.713
orf19.3029	0.718662	5.81151e-14	1.95127e-13	EHD3	12.7097
orf19.714	-1.40631	6.15712e-14	2.06622e-13	orf19.714	12.6848
orf19.1193	0.802907	6.43185e-14	2.15726e-13	GNP1	12.6661
orf19.4633	0.793719	6.58506e-14	2.20748e-13	orf19.4633	12.6561
orf19.2901	0.773282	6.70824e-14	2.24758e-13	NUP60	12.6483
orf19.1741	1.81612	6.93873e-14	2.32357e-13	DIT1	12.6338
orf19.2575	-1.8426	7.03983e-14	2.35618e-13	orf19.2575	12.6278
orf19.3744	1.01823	7.50168e-14	2.50943e-13	orf19.3744	12.6004
orf19.6166	0.920573	8.0746e-14	2.69965e-13	orf19.6166	12.5687
orf19.6234	-1.43416	8.33807e-14	2.78627e-13	orf19.6234	12.555
orf19.2799	-0.864441	8.5662e-14	2.86099e-13	GPI8	12.5435
orf19.7235	0.623228	8.6658e-14	2.89272e-13	orf19.7235	12.5387
orf19.6196	1.07369	8.71133e-14	2.90638e-13	orf19.6196	12.5366
orf19.2966	1.19885	8.76211e-14	2.92178e-13	orf19.2966	12.5344
orf19.967	-1.3888	8.84953e-14	2.94938e-13	orf19.967	12.5303
orf19.992	0.82997	9.0341e-14	3.0093e-13	LKH1	12.5215
orf19.505	0.816898	9.45206e-14	3.14687e-13	SRV2	12.5021
orf19.299	0.792081	9.56358e-14	3.18232e-13	ECM14	12.4973
orf19.2003	0.63385	9.85404e-14	3.27725e-13	HNM1	12.4845
orf19.1837	-0.636125	9.88836e-14	3.28693e-13	TBP1	12.4832
orf19.2268	0.698172	1.01162e-13	3.36089e-13	RCK2	12.4735
orf19.356	-1.83532	1.031e-13	3.42349e-13	GTT13	12.4655
orf19.4022	-1.44053	1.05607e-13	3.50489e-13	SDH4	12.4553
orf19.1298	1.107	1.09153e-13	3.62067e-13	NUP84	12.4412
orf19.3325	0.684182	1.10088e-13	3.64976e-13	orf19.3325	12.4377
orf19.328	1.22586	1.10559e-13	3.66345e-13	NPR2	12.4361
orf19.6045	0.693528	1.11166e-13	3.68164e-13	orf19.6045	12.434
orf19.4670	0.794897	1.19962e-13	3.97088e-13	CAS5	12.4011
orf19.3429	1.20111	1.22474e-13	4.05189e-13	FGR47	12.3923
orf19.3201	0.914906	1.27755e-13	4.2244e-13	MTLA1	12.3742
orf19.4307	-0.727789	1.34536e-13	4.4463e-13	orf19.4307	12.352
orf19.2438	-0.92405	1.36144e-13	4.49709e-13	orf19.2438	12.3471
orf19.2853	0.92431	1.38468e-13	4.57146e-13	orf19.2853	12.3399
orf19.3184	0.805541	1.43228e-13	4.72614e-13	orf19.3184	12.3255
orf19.4424	-3.01862	1.45098e-13	4.78536e-13	PHO100	12.3201
orf19.1434	1.03357	1.4546e-13	4.79478e-13	orf19.1434	12.3192
orf19.3694	-1.17273	1.4658e-13	4.8292e-13	orf19.3694	12.3161
orf19.5381	1.13015	1.49984e-13	4.93875e-13	orf19.5381	12.3064
orf19.4526	-0.861636	1.51834e-13	4.99707e-13	HSP30	12.3013
orf19.1480	-0.906466	1.58197e-13	5.20107e-13	orf19.1480	12.2839
orf19.2930	-1.29739	1.58156e-13	5.20107e-13	orf19.2930	12.2839
orf19.2564	-1.94467	1.61535e-13	5.30806e-13	orf19.2564	12.2751
orf19.2156	0.925493	1.69717e-13	5.57401e-13	NAG1	12.2538
orf19.2178.1	1.173	1.74598e-13	5.73134e-13	orf19.2178.1	12.2417
orf19.7564	-1.4008	1.76538e-13	5.79203e-13	DPB2	12.2372
orf19.6638	-0.752748	1.78102e-13	5.8403e-13	PTC4	12.2336
orf19.1535	1.52803	1.78614e-13	5.85404e-13	orf19.1535	12.2325
snR40	-4.62183	1.79406e-13	5.87697e-13	snR40	12.2308
orf19.3753	-1.15443	1.80124e-13	5.89744e-13	SEF1	12.2293
orf19.1938	-1.36267	1.81045e-13	5.9245e-13	orf19.1938	12.2273
orf19.6269	1.10327	1.82175e-13	5.9584e-13	orf19.6269	12.2249
orf19.1040	1.4281	1.84115e-13	6.01873e-13	MAD2	12.2205
orf19.7364	-2.98179	1.91379e-13	6.25296e-13	orf19.7364	12.2039
orf19.2382	-1.14386	1.92868e-13	6.29837e-13	orf19.2382	12.2008
orf19.6318	0.945572	1.94788e-13	6.35779e-13	orf19.6318	12.1967
orf19.3446	1.21757	1.95264e-13	6.37002e-13	orf19.3446	12.1959
orf19.4950	-0.651043	1.96985e-13	6.42285e-13	AKR1	12.1923
orf19.978	-0.670613	1.98117e-13	6.45644e-13	BDF1	12.19
orf19.4312	1.01255	2.02301e-13	6.58937e-13	orf19.4312	12.1812
orf19.1662	-1.15953	2.0649e-13	6.72238e-13	orf19.1662	12.1725
orf19.3132	0.686528	2.08158e-13	6.77317e-13	orf19.3132	12.1692
orf19.7156	1.07788	2.09956e-13	6.82816e-13	FAA2-3	12.1657
orf19.2972	-0.763383	2.1906e-13	7.12058e-13	PDE2	12.1475
orf19.2474	0.940091	2.31716e-13	7.52707e-13	PRC3	12.1234
orf19.668	-0.888246	2.31804e-13	7.52707e-13	TOS4	12.1234
orf19.550	0.68465	2.36231e-13	7.66689e-13	PDX3	12.1154
orf19.2605	0.672601	2.40828e-13	7.81206e-13	PRK1	12.1072
orf19.4642	1.04767	2.45769e-13	7.96827e-13	orf19.4642	12.0986
orf19.5277	-1.02754	2.60361e-13	8.43703e-13	orf19.5277	12.0738
orf19.4353	0.849712	2.61356e-13	8.46492e-13	ULP2	12.0724
orf19.3330	-0.815291	2.64775e-13	8.57126e-13	CRL1	12.067
orf19.1261	1.10475	2.69198e-13	8.70813e-13	CGT1	12.0601
orf19.2137	-0.921598	2.69278e-13	8.70813e-13	orf19.2137	12.0601
orf19.430	-0.73626	2.69856e-13	8.72236e-13	YPT53	12.0594
orf19.1902	-1.11207	2.70142e-13	8.72713e-13	NOC4	12.0591
orf19.3400	1.03476	2.70609e-13	8.73776e-13	COQ3	12.0586
orf19.350	-0.602684	2.75257e-13	8.8833e-13	PRE9	12.0514
orf19.2286	-0.702561	2.93873e-13	9.47925e-13	orf19.2286	12.0232
orf19.6328	-1.19524	2.96194e-13	9.54924e-13	orf19.6328	12.02
orf19.3391	-0.818819	2.96497e-13	9.55414e-13	ADK1	12.0198
orf19.5683	0.942172	3.33889e-13	1.07535e-12	orf19.5683	11.9684
orf19.3042	-2.3485	3.3589e-13	1.08125e-12	orf19.3042	11.9661
orf19.3858	0.689843	3.36494e-13	1.08264e-12	orf19.3858	11.9655
orf19.5584	0.784464	3.42214e-13	1.10048e-12	PEP3	11.9584
orf19.2073	0.590061	3.59594e-13	1.15579e-12	orf19.2073	11.9371
orf19.7480	-4.15559	3.67662e-13	1.18112e-12	orf19.7480	11.9277
orf19.7088	-1.56027	3.69382e-13	1.18604e-12	orf19.7088	11.9259
orf19.752	0.851446	3.74501e-13	1.20143e-12	orf19.752	11.9203
orf19.1513	0.747047	3.74556e-13	1.20143e-12	FAB1	11.9203
orf19.2644	0.689952	3.84366e-13	1.23227e-12	QCR2	11.9093
orf19.2002	0.934218	3.9228e-13	1.25701e-12	orf19.2002	11.9007
orf19.6724	0.720571	3.94326e-13	1.26292e-12	FUM12	11.8986
orf19.6136	-0.862002	4.00433e-13	1.28183e-12	orf19.6136	11.8922
orf19.5378	-0.662375	4.07078e-13	1.30244e-12	SCL1	11.8852
orf19.6046	0.92053	4.18111e-13	1.33707e-12	APC1	11.8738
orf19.7394	-1.18737	4.87458e-13	1.55804e-12	GDA1	11.8074
orf19.6782	1.05154	4.89663e-13	1.5643e-12	BMT1	11.8057
orf19.4290	-0.8545	5.0209e-13	1.60319e-12	TRR1	11.795
orf19.5014	1.36832	5.49076e-13	1.75233e-12	orf19.5014	11.7564
orf19.6243	1.06498	5.52026e-13	1.76086e-12	VPS34	11.7543
orf19.4089	0.750304	5.62611e-13	1.79371e-12	SGT1	11.7462
orf19.642	0.848469	5.64995e-13	1.80041e-12	orf19.642	11.7446
orf19.416	-2.21732	5.87548e-13	1.87133e-12	orf19.416	11.7278
orf19.3984	-0.659212	6.02942e-13	1.91939e-12	orf19.3984	11.7168
orf19.2360	-0.891863	6.26169e-13	1.99233e-12	URA2	11.7006
orf19.2013	-0.658428	6.51304e-13	2.07126e-12	KAR2	11.6838
orf19.6435	-0.798547	6.70422e-13	2.13099e-12	orf19.6435	11.6714
orf19.748	0.804404	6.73565e-13	2.1399e-12	orf19.748	11.6696
orf19.5674	-3.41263	6.92188e-13	2.19796e-12	PGA10	11.658
orf19.4355	-1.90542	6.97163e-13	2.21264e-12	orf19.4355	11.6551
orf19.1059	0.88601	6.9764e-13	2.21305e-12	HHF1	11.655
orf19.1546	-0.792807	7.24683e-13	2.29768e-12	orf19.1546	11.6387
orf19.5793	-0.606685	7.29914e-13	2.3131e-12	PR26	11.6358
orf19.5244	-1.26317	7.3623e-13	2.33195e-12	MCD4	11.6323
orf19.3393	-1.16969	7.50976e-13	2.37746e-12	orf19.3393	11.6239
orf19.3629	-0.793178	7.51806e-13	2.3789e-12	DSE1	11.6236
orf19.868	0.565709	7.74817e-13	2.45049e-12	ADAEC	11.6107
orf19.863	-0.946125	7.90977e-13	2.50034e-12	orf19.863	11.602
[truncated: 2,104 more rows]
