# Supplementary material for: A response to iron involving carbon metabolism in the opportunistic fungal pathogen Candida albicans
Source: mSphere. 2025 Apr 4;10(4):e00040-25. doi: 10.1128/msphere.00040-25 (PMC12039268; doi:10.1128/msphere.00040-25)
Supplement: Table S3 — Adjusted FDR for sef1. [file msphere.00040-25-s0004.xlsx]

## Sheet: sef1
Feature.ID	LFC(Sef1_Fe_starved/Sef1_Fe_replete)	p.Value	FDR	Gene Symbol	*-log(FDR)
orf19.5806	6.85302	0	1.82152e-292	ALD5	291.74
orf19.5949	5.22607	0	1.82152e-292	FAS2	291.74
orf19.979	4.41228	0	1.82152e-292	FAS1	291.74
orf19.6311	4.35147	0	1.82152e-292	orf19.6311	291.74
orf19.3705	4.42806	1.43857e-291	1.82152e-288	PTC6	287.74
orf19.802	4.47722	7.43744e-288	7.84774e-285	UGA1	284.105
orf19.7466	4.05617	9.98902e-284	9.03435e-281	ACC1	280.044
orf19.2701	5.67321	5.39294e-276	4.26784e-273	orf19.2701	272.37
orf19.5021	4.24293	2.21824e-275	1.56041e-272	PDX1	271.807
orf19.3097	3.41636	7.49494e-257	4.74505e-254	PDA1	253.324
orf19.3722	-5.09571	8.65202e-241	4.97963e-238	orf19.3722	237.303
orf19.7566	3.51689	4.49424e-235	2.37109e-232	orf19.7566	231.625
orf19.3567	-3.68979	3.45594e-208	1.68304e-205	BIO32	204.774
orf19.7098	-4.29679	3.3447e-207	1.51252e-204	orf19.7098	203.82
orf19.5205	3.38921	9.70238e-198	4.09505e-195	orf19.5205	194.388
orf19.2633.1	-5.02598	5.45768e-196	2.15954e-193	orf19.2633.1	192.666
orf19.7436.1	-3.45403	5.75554e-195	2.14343e-192	ECM15	191.669
orf19.6561	3.72106	1.48468e-186	5.22194e-184	LAT1	183.282
orf19.4654	-6.63742	2.86429e-185	9.54413e-183	orf19.4654	182.02
orf19.3115	-3.48029	2.07578e-183	6.5709e-181	orf19.3115	180.182
orf19.386	-4.65741	3.65749e-181	1.10265e-178	SAM4	177.958
orf19.5204	3.58334	1.03105e-178	2.96708e-176	orf19.5204	175.528
orf19.1108	-3.83482	9.87866e-178	2.71921e-175	HAM1	174.566
orf19.1815	-4.1785	1.46029e-170	3.85211e-168	orf19.1815	167.414
orf19.5294	2.92294	5.5659e-167	1.40951e-164	PDB1	163.851
orf19.4551	3.19534	3.2575e-166	7.93201e-164	CTN1	163.101
orf19.3113	-4.3917	1.48157e-165	3.47401e-163	orf19.3113	162.459
orf19.3721	-5.16172	3.20598e-164	7.24896e-162	orf19.3721	161.14
orf19.5610	-3.40525	6.04941e-163	1.32065e-160	ARG3	159.879
orf19.2633	-3.31696	1.00684e-162	2.12477e-160	HGT14	159.673
orf19.5005	3.79807	1.68452e-161	3.44023e-159	OSM2	158.463
orf19.2608	3.50327	4.88934e-160	9.67326e-158	ADH5	157.014
orf19.3684	3.77156	1.10274e-159	2.11559e-157	orf19.3684	156.675
orf19.5243	-3.52587	9.07393e-157	1.68962e-154	TRP3	153.772
orf19.4653	-5.90263	1.20364e-153	2.17722e-151	orf19.4653	150.662
orf19.670.2	3.74592	1.39841e-153	2.45927e-151	orf19.670.2	150.609
orf19.1510	3.24935	1.36878e-152	2.34209e-150	SRD1	149.63
orf19.338	3.2815	6.76397e-152	1.12691e-149	orf19.338	148.948
orf19.1911	3.14746	2.02838e-151	3.29274e-149	PGA52	148.482
orf19.4393	3.2178	4.85353e-151	7.68193e-149	CIT1	148.115
orf19.4833	2.40803	1.84111e-147	2.84295e-145	MLS1	144.546
orf19.1991	3.34439	6.51791e-146	9.82497e-144	orf19.1991	143.008
orf19.6639	2.97594	1.73136e-145	2.54913e-143	orf19.6639	142.594
orf19.715	-4.06937	7.64645e-143	1.10022e-140	orf19.715	139.959
orf19.5999	-4.41449	1.86647e-142	2.62592e-140	DYN1	139.581
orf19.5100	-3.74756	5.25935e-142	7.23846e-140	MLT1	139.14
orf19.4754	3.99577	1.19347e-140	1.60763e-138	ZWF1	137.794
orf19.4602	2.79204	1.26172e-138	1.66415e-136	MDH1-1	135.779
snR33a	-4.15509	1.157e-137	1.4949e-135	snR33a	134.825
orf19.781	3.91526	6.53994e-136	8.28087e-134	DUR3	133.082
orf19.3093	3.41582	1.90023e-133	2.35889e-131	MSH2	130.627
orf19.272	3.34445	3.23168e-133	3.93457e-131	FAA21	130.405
orf19.2749	-4.62744	3.55659e-133	4.24845e-131	orf19.2749	130.372
orf19.5206	3.62073	2.61379e-131	3.06442e-129	orf19.5206	128.514
orf19.3706	3.95818	2.80365e-130	3.22726e-128	orf19.3706	127.491
orf19.3264.1	-2.86798	4.5259e-130	5.11669e-128	orf19.3264.1	127.291
orf19.6000	-2.92408	7.53196e-130	8.36576e-128	CDR1	127.077
orf19.183	-4.53545	1.78797e-129	1.95167e-127	HIS3	126.71
orf19.419	2.48881	2.96801e-128	3.18482e-126	orf19.419	125.497
orf19.2093	3.11077	3.977e-128	4.1964e-126	RFA1	125.377
orf19.1189	-3.07073	9.394e-127	9.74974e-125	orf19.1189	124.011
orf19.4612	4.60752	1.63165e-126	1.66613e-124	orf19.4612	123.778
orf19.4060	-3.75763	3.12304e-126	3.1384e-124	ARO4	123.503
orf19.6222.1	-4.0172	8.68358e-123	8.58996e-121	orf19.6222.1	120.066
orf19.3114	-3.92783	1.18689e-122	1.15603e-120	orf19.3114	119.937
orf19.4795	3.00493	2.26302e-120	2.17079e-118	orf19.4795	117.663
orf19.2607	-3.02192	2.16858e-119	2.04915e-117	orf19.2607	116.688
orf19.2680	2.40864	2.42756e-119	2.26013e-117	orf19.2680	116.646
orf19.3087	-2.70333	4.22325e-119	3.87499e-117	UBI3	116.412
orf19.4909.1	-2.80071	4.82362e-117	4.36262e-115	RPL42	114.36
orf19.2699	2.72013	3.1584e-116	2.81631e-114	ABP1	113.55
orf19.4591	2.81528	6.68287e-116	5.87628e-114	CAT2	113.231
orf19.6402	-3.82046	1.70891e-115	1.48207e-113	CYS3	112.829
orf19.1224	2.61839	6.41889e-115	5.49162e-113	FRP3	112.26
orf19.3475	-2.82994	7.91993e-112	6.68548e-110	orf19.3475	109.175
orf19.7229	2.81862	1.3307e-111	1.10851e-109	IML2	108.955
orf19.2006.1	-2.37135	2.71345e-111	2.23102e-109	COX17	108.651
orf19.4177	-3.3726	1.30153e-110	1.05641e-108	HIS5	107.976
orf19.454	-2.95605	4.79771e-110	3.84485e-108	SFL1	107.415
orf19.2988	-3.21453	1.0213e-109	8.0823e-108	orf19.2988	107.092
orf19.4789	-3.28807	3.06985e-109	2.39941e-107	orf19.4789	106.62
orf19.716	-4.25752	6.12356e-108	4.72783e-106	orf19.716	105.325
orf19.5469	-2.74065	1.07333e-107	8.18702e-106	orf19.5469	105.087
orf19.944	-2.71273	3.42115e-107	2.57849e-105	IFG3	104.589
orf19.3810	4.38796	1.1166e-106	8.31671e-105	orf19.3810	104.08
orf19.6286.2	-2.3274	2.6968e-104	1.98528e-102	RPS27	101.702
orf19.5605	2.30161	2.9535e-104	2.14926e-102	orf19.5605	101.668
orf19.5607	3.38703	5.57245e-104	4.009e-102	orf19.5607	101.397
orf19.5505	-3.22975	2.6492e-103	1.8845e-101	HIS7	100.725
orf19.5750	2.79085	3.57152e-103	2.51236e-101	SHM2	100.6
orf19.787	2.76901	2.76964e-102	1.92688e-100	orf19.787	99.7151
orf19.7048.1	-2.75029	3.27259e-101	2.25204e-99	RPS28B	98.6474
orf19.3171	2.44928	1.87257e-100	1.27476e-98	ACH1	97.8946
orf19.6950	-4.58913	5.6285e-100	3.79086e-98	orf19.6950	97.4213
orf19.3360	2.59819	1.69591e-99	1.13019e-97	orf19.3360	96.9468
orf19.2369	3.7903	5.60629e-99	3.69723e-97	orf19.2369	96.4321
orf19.2791	2.19235	5.84067e-99	3.81209e-97	BBC1	96.4188
orf19.3646	-3.9391	1.68456e-98	1.08826e-96	CTR1	95.9633
orf19.5000	2.60909	7.54608e-98	4.82568e-96	CYB2	95.3164
orf19.6984	-3.25283	1.83628e-97	1.16255e-95	orf19.6984	94.9346
orf19.3870	3.38314	3.53831e-97	2.21793e-95	ADE13	94.6541
orf19.1783	-3.11939	3.77574e-96	2.34355e-94	YOR1	93.6301
orf19.1517	-3.19861	1.56874e-95	9.64241e-94	ARO3	93.0158
orf19.5225.2	-2.47389	1.85359e-95	1.12837e-93	RPL27A	92.9475
orf19.2014	2.39652	6.78268e-95	4.08963e-93	BCY1	92.3883
orf19.6124	-3.3399	1.42085e-93	8.48625e-92	ACE2	91.0713
orf19.6882.1	-2.69711	1.51724e-93	8.97726e-92	orf19.6882.1	91.0469
orf19.6375	-2.58168	1.6708e-93	9.79427e-92	RPS20	91.009
orf19.4043	2.35385	3.41208e-93	1.98182e-91	orf19.4043	90.7029
orf19.5024	3.17943	5.41915e-93	3.11897e-91	GND1	90.506
orf19.4445	2.72163	1.34809e-92	7.68897e-91	orf19.4445	90.1141
orf19.4784	3.21937	1.85587e-92	1.04236e-90	CRP1	89.982
orf19.5964.2	-2.41985	1.86047e-92	1.04236e-90	RPL35	89.982
orf19.1048	3.77652	1.06595e-91	5.88828e-90	IFD6	89.23
orf19.5576	2.05934	1.06958e-91	5.88828e-90	orf19.5576	89.23
orf19.265	-2.66677	5.11599e-91	2.79218e-89	orf19.265	88.5541
orf19.7244	-3.06363	1.75285e-90	9.48488e-89	orf19.7244	88.023
orf19.5982	-2.06762	7.1884e-90	3.85676e-88	RPL18	87.4138
orf19.1509	3.79867	7.55962e-90	4.02184e-88	ROD1	87.3956
orf19.6763	2.32701	1.58287e-89	8.35098e-88	SLK19	87.0783
orf19.4873	-3.00853	9.36159e-88	4.8982e-86	orf19.4873	85.31
orf19.862	2.74317	5.33868e-87	2.77042e-85	orf19.862	84.5575
orf19.2751	-2.60094	2.76301e-86	1.42216e-84	orf19.2751	83.8471
orf19.2075	2.48227	1.80999e-85	9.24119e-84	DFG5	83.0343
orf19.1193	2.37471	3.5438e-84	1.79486e-82	GNP1	81.746
orf19.1306	3.22225	4.88887e-84	2.45646e-82	orf19.1306	81.6097
orf19.6265.1	-2.30932	5.76597e-84	2.87436e-82	RPS14B	81.5415
orf19.7561	2.28507	6.40609e-84	3.16851e-82	DEF1	81.4991
orf19.4166	2.04564	1.08643e-83	5.33191e-82	ZCF21	81.2731
orf19.7152	2.33936	1.4553e-83	7.08732e-82	orf19.7152	81.1495
orf19.139	-2.53981	1.75073e-83	8.46096e-82	TRA1	81.0726
orf19.3363	2.37795	2.39424e-82	1.14833e-80	VTC4	79.9399
orf19.7060	3.58884	2.65988e-82	1.26614e-80	orf19.7060	79.8975
orf19.6211	2.27719	5.00485e-82	2.36461e-80	orf19.6211	79.6262
orf19.6844	2.87316	1.04104e-81	4.88208e-80	ICL1	79.3114
orf19.54	-2.15794	1.30752e-81	6.08672e-80	RHD1	79.2156
orf19.7359	-2.10334	2.15828e-81	9.97379e-80	CRZ1	79.0011
orf19.838.1	-2.33097	2.81484e-81	1.29136e-79	RPS9B	78.889
orf19.1655	3.45493	1.23999e-80	5.64777e-79	PXP2	78.2481
orf19.4630	-3.23866	2.19539e-80	9.92789e-79	CPA1	78.0031
orf19.5742	-2.64958	8.5593e-80	3.84319e-78	ALS9	77.4153
orf19.4771	-2.16176	3.48073e-79	1.55186e-77	orf19.4771	76.8091
orf19.339	2.05992	5.48887e-79	2.43007e-77	NDE1	76.6144
orf19.413.1	-2.35337	7.803e-79	3.43061e-77	RPS27A	76.4646
orf19.2049	-2.70752	2.8088e-78	1.22638e-76	orf19.2049	75.9114
orf19.4878	2.87743	3.37142e-78	1.46195e-76	orf19.4878	75.8351
orf19.2529.1	2.58245	5.6608e-78	2.438e-76	orf19.2529.1	75.613
orf19.34	-2.65746	5.83846e-78	2.49752e-76	GIT1	75.6025
orf19.1470	-2.54417	3.61111e-77	1.53436e-75	RPS26A	74.8141
orf19.827.1	-2.43781	1.4056e-76	5.93255e-75	RPL39	74.2268
orf19.1345	3.87863	7.75467e-76	3.25131e-74	LIP8	73.4879
orf19.3142	-2.83125	7.99603e-76	3.33045e-74	orf19.3142	73.4775
orf19.1715	2.023	9.61828e-76	3.97996e-74	IRO1	73.4001
orf19.6824	-4.49824	1.69645e-75	6.97418e-74	TRY6	73.1565
orf19.5117	1.87417	6.91333e-75	2.82376e-73	OLE1	72.5492
orf19.1035	2.47187	7.10599e-75	2.88385e-73	WAR1	72.54
orf19.2768	2.87431	9.2991e-75	3.74985e-73	AMS1	72.426
orf19.7446	3.20858	1.92758e-74	7.72376e-73	OPI3	72.1122
orf19.1267.1	-2.35443	4.54451e-74	1.80952e-72	orf19.1267.1	71.7424
orf19.4914.1	2.34785	4.66239e-74	1.84485e-72	BLP1	71.734
orf19.2810	-2.75823	6.24928e-74	2.4574e-72	AAP1	71.6095
orf19.6792	2.52954	8.8055e-74	3.44121e-72	RRD1	71.4633
orf19.1340	-4.03448	3.25756e-73	1.26525e-71	orf19.1340	70.8978
orf19.2994	-2.34516	3.84979e-73	1.48616e-71	RPL13	70.8279
orf19.5031	2.00551	6.30082e-73	2.4176e-71	SSK1	70.6166
orf19.7149	2.3578	9.62982e-73	3.67267e-71	orf19.7149	70.435
orf19.3276	2.81658	1.73717e-72	6.58564e-71	PWP2	70.1814
orf19.2451	3.56111	1.85186e-72	6.97865e-71	PGA45	70.1562
orf19.7150	2.45692	7.30211e-72	2.73548e-70	NRG1	69.563
orf19.3506	2.56398	1.3628e-71	5.07522e-70	DBR1	69.2945
orf19.35	1.75124	2.38983e-71	8.84795e-70	orf19.35	69.0532
orf19.730	2.10496	3.66679e-71	1.34188e-69	orf19.730	68.8723
orf19.789	1.91318	3.65515e-71	1.34188e-69	PYC2	68.8723
orf19.1605	3.34703	3.90035e-71	1.41915e-69	PMS1	68.848
orf19.4375.1	-2.29361	1.18246e-70	4.27779e-69	RPS30	68.3688
orf19.2263	-2.29932	2.86475e-70	1.0305e-68	orf19.2263	67.987
orf19.94	1.96618	3.22341e-70	1.15296e-68	orf19.94	67.9382
orf19.5466	-2.35501	4.68444e-70	1.66613e-68	RPS24	67.7783
orf19.1064	2.00997	5.95153e-70	2.10498e-68	ACS2	67.6768
orf19.3874	-2.80902	6.85256e-70	2.4102e-68	orf19.3874	67.6179
orf19.1652	3.06506	8.24497e-70	2.88392e-68	POX1-3	67.54
orf19.4601	2.8948	1.02628e-69	3.56999e-68	orf19.4601	67.4473
orf19.7585	2.85713	1.1757e-69	4.0674e-68	INO1	67.3907
orf19.687.1	-2.22261	1.18929e-69	4.09207e-68	RPL25	67.3881
orf19.854	2.74156	2.92172e-69	9.9986e-68	UGA11	67.0001
orf19.1559	-2.81184	3.93972e-69	1.34099e-67	HOM2	66.8726
orf19.3542	1.84459	3.97534e-69	1.34588e-67	LEM3	66.871
orf19.2551	2.1837	2.05774e-68	6.92954e-67	MET6	66.1593
orf19.7094	4.12008	2.36839e-68	7.93349e-67	HGT12	66.1005
orf19.1042	2.1043	3.40421e-68	1.13432e-66	POR1	65.9453
orf19.4811	-2.35867	3.49744e-68	1.15928e-66	orf19.4811	65.9358
orf19.1826	1.73349	3.86566e-68	1.27466e-66	MDM34	65.8946
orf19.5611	3.51858	8.10977e-68	2.66026e-66	orf19.5611	65.5751
orf19.4659	2.26333	1.62435e-67	5.30089e-66	orf19.4659	65.2757
orf19.6448	1.95635	2.61969e-67	8.50526e-66	orf19.6448	65.0703
orf19.5295	3.6784	2.68849e-67	8.6841e-66	orf19.5295	65.0613
orf19.5280	-3.02246	8.44223e-67	2.71309e-65	MUP1	64.5665
orf19.6254	2.52793	8.91914e-67	2.85187e-65	ANT1	64.5449
orf19.4513	-2.12822	1.05439e-66	3.35444e-65	orf19.4513	64.4744
orf19.4657	1.78541	1.11306e-66	3.5234e-65	orf19.4657	64.453
orf19.3247	2.36419	1.47504e-66	4.64601e-65	orf19.3247	64.3329
orf19.6253	-1.86699	2.65371e-66	8.31713e-65	RPS23A	64.08
orf19.2864.1	-2.2373	3.89082e-66	1.21344e-64	RPL28	63.916
orf19.6809	-2.73937	7.97287e-66	2.47433e-64	orf19.6809	63.6065
orf19.5683	2.13275	1.08667e-65	3.35596e-64	orf19.5683	63.4742
orf19.1135	2.96905	2.15588e-65	6.62568e-64	CAS1	63.1788
orf19.5274	2.16964	2.24904e-65	6.8786e-64	orf19.5274	63.1625
orf19.3374	-5.47627	2.32862e-65	7.08775e-64	ECE1	63.1495
orf19.3365	-3.8267	3.36217e-65	1.01846e-63	DAO2	62.9921
orf19.7079	2.69741	3.88503e-65	1.17125e-63	orf19.7079	62.9314
orf19.2468	3.50363	3.96389e-65	1.18935e-63	orf19.2468	62.9247
orf19.3788.1	-2.15791	6.43795e-65	1.92258e-63	RPL30	62.7161
orf19.5622	2.03767	6.48339e-65	1.92706e-63	GLC3	62.7151
orf19.3759	2.42218	8.19187e-65	2.42349e-63	orf19.3759	62.6156
orf19.4780	2.55662	8.75093e-65	2.57684e-63	orf19.4780	62.5889
orf19.840	-2.25871	1.21365e-64	3.55722e-63	RPL21A	62.4489
orf19.532	-2.54852	1.36876e-64	3.99336e-63	RBR2	62.3987
orf19.2160	-4.92814	2.27604e-64	6.6099e-63	NAG4	62.1798
orf19.6947	2.20981	2.64854e-64	7.65658e-63	GTT11	62.116
orf19.2928	2.45621	2.73891e-64	7.88185e-63	orf19.2928	62.1034
orf19.3690.2	-2.28042	3.52919e-64	1.01101e-62	orf19.3690.2	61.9952
orf19.88	1.84529	5.50079e-64	1.56872e-62	ILV5	61.8045
orf19.6594	2.37104	8.45556e-64	2.40054e-62	PLB3	61.6197
orf19.6979	-2.03857	1.66544e-63	4.7071e-62	orf19.6979	61.3272
orf19.3770	-2.59924	3.51902e-63	9.90175e-62	ARG8	61.0043
orf19.4135	2.06749	3.64521e-63	1.02114e-61	PRC2	60.9909
orf19.6264.4	-1.85645	4.86117e-63	1.35577e-61	orf19.6264.4	60.8678
orf19.7201	1.92998	2.06642e-62	5.73795e-61	SLA2	60.2412
orf19.362	-2.5668	8.10782e-62	2.24151e-60	TLO9	59.6495
orf19.2994.1	-1.96578	1.05455e-61	2.90275e-60	RPS16A	59.5372
orf19.5447	3.06772	1.09021e-61	2.98792e-60	HGT19	59.5246
orf19.3554	1.87703	1.54671e-61	4.22077e-60	AAT1	59.3746
orf19.6891	2.09125	1.59307e-61	4.32865e-60	RFC1	59.3636
orf19.2959.1	-2.34177	1.85323e-61	5.01402e-60	orf19.2959.1	59.2998
orf19.2057	-1.83666	7.33509e-61	1.97611e-59	orf19.2057	58.7042
orf19.5131	2.04873	9.32636e-61	2.50191e-59	orf19.5131	58.6017
orf19.1608	-3.59079	1.25308e-60	3.34737e-59	orf19.1608	58.4753
orf19.3465	-2.47564	3.22407e-60	8.57629e-59	RPL10A	58.0667
orf19.6481	2.03509	3.31348e-60	8.77726e-59	YPS7	58.0566
orf19.4716	2.15573	8.84308e-60	2.33273e-58	GDH3	57.6321
orf19.2277	2.63409	1.17426e-59	3.08475e-58	TPK2	57.5108
orf19.5933	-3.74133	1.50071e-59	3.92603e-58	orf19.5933	57.406
orf19.6403.1	-2.09868	1.7752e-59	4.62502e-58	RPP2A	57.3349
orf19.6387	2.31951	3.71523e-59	9.63979e-58	HSP104	57.0159
orf19.3789	-2.37024	5.23822e-59	1.3536e-57	RPL24A	56.8685
orf19.29	2.9695	1.06914e-58	2.7515e-57	orf19.29	56.5604
orf19.6119	2.64132	1.37429e-58	3.52251e-57	orf19.6119	56.4531
orf19.4943	2.53865	1.65045e-58	4.21332e-57	PSA2	56.3754
orf19.4502	-1.91865	3.10902e-58	7.9049e-57	orf19.4502	56.1021
orf19.5051	3.62398	3.13868e-58	7.9484e-57	orf19.5051	56.0997
orf19.6287	2.00898	5.16741e-58	1.30338e-56	AAT21	55.8849
orf19.7512	2.69358	7.27351e-58	1.82733e-56	orf19.7512	55.7382
orf19.6059	-2.1292	8.16098e-58	2.04218e-56	TTR1	55.6899
orf19.6926	1.85449	9.98263e-58	2.48819e-56	CSC25	55.6041
orf19.4491	2.18033	1.30457e-57	3.23891e-56	ERG20	55.4896
orf19.2179.2	-1.80782	1.36104e-57	3.36592e-56	RPS10	55.4729
orf19.6781	-1.89086	2.88427e-57	7.10518e-56	ZFU2	55.1484
orf19.1168	2.39527	3.02696e-57	7.42779e-56	ZCF3	55.1291
orf19.3185	1.97906	6.11716e-57	1.49528e-55	orf19.3185	54.8253
orf19.6852.1	2.92305	1.05031e-56	2.55749e-55	orf19.6852.1	54.5922
orf19.581	1.79511	1.16592e-56	2.82814e-55	orf19.581	54.5485
orf19.6785	-2.38149	1.31499e-56	3.17757e-55	RPS12	54.4979
orf19.2175	2.13193	1.38011e-56	3.32223e-55	orf19.2175	54.4786
orf19.4172	-2.61628	2.22539e-56	5.33673e-55	orf19.4172	54.2727
orf19.3425	1.68628	2.43097e-56	5.78588e-55	orf19.3425	54.2376
orf19.6265	-2.25299	2.42326e-56	5.78588e-55	RPS22A	54.2376
orf19.3902	-3.83406	2.88096e-56	6.83121e-55	MRV2	54.1655
orf19.3572.3	-2.02173	3.32654e-56	7.85834e-55	orf19.3572.3	54.1047
orf19.2458	1.64877	3.36489e-56	7.91937e-55	SIP5	54.1013
orf19.5975	3.45538	1.39026e-55	3.25989e-54	TRY4	53.4868
orf19.6793	1.77884	1.5307e-55	3.57597e-54	orf19.6793	53.4466
orf19.6112	-2.46181	1.81911e-55	4.23412e-54	CTA2	53.3732
orf19.700	-2.36067	2.71048e-55	6.28572e-54	SEO1	53.2016
orf19.6343	-2.41892	2.81173e-55	6.49674e-54	FEN1	53.1873
orf19.2973	2.50765	5.12582e-55	1.18006e-53	orf19.2973	52.9281
orf19.2364	1.65453	6.8425e-55	1.56956e-53	MIS11	52.8042
orf19.1288	2.36141	7.14699e-55	1.63349e-53	FOX2	52.7869
orf19.4476	3.28449	8.13523e-55	1.85057e-53	orf19.4476	52.7327
orf19.6494	-2.11206	8.15527e-55	1.85057e-53	WHI3	52.7327
orf19.1690	-2.1303	1.0517e-54	2.37798e-53	TOS1	52.6238
orf19.5487	2.72785	1.20619e-54	2.71758e-53	CDC46	52.5658
orf19.986	-2.31228	2.55681e-54	5.74012e-53	GLY1	52.2411
orf19.4684.2	-2.47991	5.04402e-54	1.1284e-52	RPL40B	51.9475
orf19.56	-2.22154	6.49832e-54	1.44391e-52	ARG2	51.8405
orf19.5741	-2.86704	6.49999e-54	1.44391e-52	ALS1	51.8405
orf19.3071	-1.65113	1.2417e-53	2.74867e-52	MIH1	51.5609
orf19.4607	2.26763	1.34168e-53	2.95965e-52	orf19.4607	51.5288
orf19.4527	-2.27246	1.44763e-53	3.18227e-52	HGT1	51.4973
orf19.409	-1.88771	2.16761e-53	4.74849e-52	orf19.409	51.3234
orf19.4506	-2.89067	2.7468e-53	5.99655e-52	LYS22	51.2221
orf19.2028	-1.67552	4.55193e-53	9.9032e-52	MXR1	51.0042
orf19.649	1.73938	5.02065e-53	1.08855e-51	orf19.649	50.9632
orf19.3138	-1.89582	5.5827e-53	1.20628e-51	NOP1	50.9186
orf19.5904	-1.90502	6.30717e-53	1.35819e-51	RPL19A	50.867
orf19.1416	-1.94512	6.4634e-53	1.38711e-51	COX11	50.8579
orf19.4869	2.08852	7.33609e-53	1.56908e-51	SFU1	50.8044
orf19.93	-1.7619	1.60417e-52	3.41953e-51	orf19.93	50.466
orf19.5927	-2.05649	3.25566e-52	6.91664e-51	RPS15	50.1601
orf19.6582	-1.62192	7.05426e-52	1.49366e-50	PRE10	49.8257
orf19.3942.1	-2.42516	8.15821e-52	1.72165e-50	RPL43A	49.7641
orf19.85	-2.23887	9.84447e-52	2.07061e-50	GPX2	49.6839
orf19.3888	2.68759	1.33262e-51	2.79364e-50	PGI1	49.5538
orf19.900	1.98182	1.34612e-51	2.81263e-50	NSP1	49.5509
orf19.2111.2	-2.14583	2.88361e-51	6.0053e-50	RPL38	49.2215
orf19.2372	-1.74638	3.26958e-51	6.7868e-50	orf19.2372	49.1683
orf19.2232	-1.87791	5.23224e-51	1.08253e-49	RPL11	48.9656
orf19.4799	1.86769	5.30728e-51	1.09447e-49	CEF1	48.9608
orf19.1307	2.14575	6.36906e-51	1.30917e-49	orf19.1307	48.883
orf19.771	2.11807	7.04204e-51	1.44282e-49	LPG20	48.8408
orf19.6220.4	-2.40039	1.00214e-50	2.04663e-49	orf19.6220.4	48.689
orf19.4011	-3.03361	1.32699e-50	2.70134e-49	orf19.4011	48.5684
orf19.1236	2.51439	1.60927e-50	3.26547e-49	GVP36	48.4861
orf19.6349	2.49288	1.76515e-50	3.57033e-49	RVS162	48.4473
orf19.898	-1.91611	2.33291e-50	4.70372e-49	HEM2	48.3276
orf19.1770	-1.94896	2.79432e-50	5.61613e-49	CYC1	48.2506
orf19.1757	-2.0246	2.85507e-50	5.72009e-49	orf19.1757	48.2426
orf19.6773	-2.1072	3.2895e-50	6.56967e-49	ECM29	48.1825
orf19.1971	-2.52635	5.48321e-50	1.09164e-48	TRY3	47.9619
orf19.5139	1.80695	6.3419e-50	1.25864e-48	orf19.5139	47.9001
orf19.101	2.81555	6.38917e-50	1.26406e-48	RIM9	47.8982
orf19.5681	-2.35066	6.47243e-50	1.27654e-48	orf19.5681	47.894
orf19.3325.3	-2.20636	7.31876e-50	1.43898e-48	RPS21B	47.8419
orf19.7279.1	1.88886	8.04177e-50	1.57624e-48	orf19.7279.1	47.8024
orf19.3532	-2.23257	8.72152e-50	1.7042e-48	MRPL10	47.7685
orf19.3175	-1.84957	1.22349e-49	2.38336e-48	orf19.3175	47.6228
orf19.4054	-1.63015	1.23832e-49	2.40485e-48	CTA24	47.6189
orf19.5719	2.60441	1.64628e-49	3.18733e-48	orf19.5719	47.4966
orf19.6257	1.64652	2.93363e-49	5.66245e-48	GLT1	47.247
orf19.7092	1.9943	3.17817e-49	6.1158e-48	orf19.7092	47.2135
orf19.2329.1	-2.27883	3.368e-49	6.46146e-48	RPS17B	47.1897
orf19.2935	-2.13582	3.63112e-49	6.9452e-48	RPL10	47.1583
orf19.2301	-1.71363	3.64553e-49	6.95177e-48	orf19.2301	47.1579
orf19.1089	2.42711	3.8527e-49	7.32476e-48	PEX11	47.1352
orf19.2960	-1.81996	4.09154e-49	7.75555e-48	FRS2	47.1104
orf19.1999	2.69605	4.24466e-49	8.02178e-48	orf19.1999	47.0957
orf19.4788	-2.28419	4.27296e-49	8.05123e-48	ARG5%2C6	47.0941
orf19.4802	1.58765	6.46442e-49	1.21443e-47	FTH1	46.9156
orf19.5341	-1.87103	6.55843e-49	1.22844e-47	RPS4A	46.9106
orf19.5928	-2.03776	7.85432e-49	1.46684e-47	RPP2B	46.8336
orf19.5673	-2.7074	8.71688e-49	1.62314e-47	OPT7	46.7896
orf19.3334	-2.35756	9.04083e-49	1.67852e-47	RPS21	46.7751
orf19.446.1	-2.83886	9.315e-49	1.72436e-47	orf19.446.1	46.7634
orf19.4864	1.97612	9.43372e-49	1.74125e-47	orf19.4864	46.7591
orf19.7433	1.51851	1.00115e-48	1.84253e-47	orf19.7433	46.7346
orf19.2774	1.97337	1.39356e-48	2.55729e-47	LAB5	46.5922
orf19.6445	1.67986	1.47408e-48	2.69722e-47	ECI1	46.5691
orf19.1381	1.90112	1.6678e-48	3.04289e-47	orf19.1381	46.5167
orf19.7015	-2.03473	1.8698e-48	3.40163e-47	RPP0	46.4683
orf19.2989	-1.65676	2.25316e-48	4.08733e-47	GOR1	46.3886
orf19.1596	-2.07129	2.54358e-48	4.60098e-47	FGR28	46.3371
orf19.4632	-1.86353	2.94584e-48	5.31342e-47	RPL20B	46.2746
orf19.2283	-2.14122	5.0856e-48	9.14685e-47	DQD1	46.0387
orf19.7668	-3.42551	7.47575e-48	1.34076e-46	MAL2	45.8726
orf19.3176	2.31855	7.72728e-48	1.38196e-46	RIM21	45.8595
orf19.593	1.79906	8.09062e-48	1.44287e-46	FGR32	45.8408
orf19.3136	1.54604	1.16007e-47	2.06303e-46	orf19.3136	45.6855
orf19.3508	2.49625	1.47319e-47	2.61255e-46	orf19.3508	45.5829
orf19.6121	1.62186	1.95261e-47	3.45306e-46	MNL1	45.4618
orf19.3934	3.03745	2.32909e-47	4.10737e-46	CAR1	45.3864
orf19.1704	2.13718	2.34077e-47	4.1165e-46	FOX3	45.3855
orf19.1611	-4.00132	2.96833e-47	5.20568e-46	orf19.1611	45.2835
orf19.6085	-2.17836	3.03555e-47	5.30886e-46	RPL16A	45.275
orf19.1754	2.21525	3.21787e-47	5.61221e-46	CMK2	45.2509
orf19.6873.1	-3.28862	3.28358e-47	5.71109e-46	KTI11	45.2433
orf19.2309.2	-1.92231	3.84238e-47	6.66469e-46	RPL2	45.1762
orf19.6534.2	2.09348	3.89268e-47	6.73348e-46	CRN1	45.1718
snR17A	-1.93039	4.20696e-47	7.2573e-46	snR17A	45.1392
orf19.5178	1.62972	4.31862e-47	7.42968e-46	ERG5	45.129
orf19.3419	2.94897	4.88007e-47	8.37282e-46	MAE1	45.0771
orf19.6645	1.64828	6.41988e-47	1.09849e-45	HMO1	44.9592
orf19.7018	-1.69137	6.5763e-47	1.12222e-45	RPS18	44.9499
orf19.729.1	2.19831	6.8818e-47	1.1712e-45	RGD3	44.9314
orf19.4012	-2.09963	7.42405e-47	1.2601e-45	PCL5	44.8996
orf19.2220	2.5822	9.00697e-47	1.52468e-45	orf19.2220	44.8168
orf19.3029	1.61624	9.40724e-47	1.58819e-45	EHD3	44.7991
orf19.4395	1.947	1.08223e-46	1.82223e-45	orf19.4395	44.7394
orf19.3352	-2.23968	1.10334e-46	1.85285e-45	orf19.3352	44.7322
snR5a	-2.69666	1.40471e-46	2.35271e-45	snR5a	44.6284
orf19.5843	-1.70876	1.65398e-46	2.76289e-45	SRR1	44.5586
orf19.968	-1.97541	1.93132e-46	3.21769e-45	PGA14	44.4925
orf19.4082	2.20806	1.96847e-46	3.27097e-45	DDR48	44.4853
orf19.5352	1.97245	2.17404e-46	3.6031e-45	orf19.5352	44.4433
orf19.5171	1.72521	2.5602e-46	4.23201e-45	PMT1	44.3735
orf19.4931.1	-2.21358	3.08595e-46	5.0878e-45	RPL14	44.2935
orf19.6713	-1.67798	3.38591e-46	5.56784e-45	WOR4	44.2543
orf19.7469	-2.49965	3.75697e-46	6.16202e-45	ARG1	44.2103
orf19.5444	-1.80463	4.25814e-46	6.96597e-45	TIM44	44.157
orf19.5040	2.18456	4.32718e-46	7.06067e-45	orf19.5040	44.1512
orf19.3003.1	-2.07595	4.93405e-46	8.03019e-45	RPL6	44.0953
orf19.1434	1.99142	5.10511e-46	8.2873e-45	orf19.1434	44.0816
orf19.6627	1.96366	5.99508e-46	9.69943e-45	orf19.6627	44.0133
orf19.4368	1.74099	6.00565e-46	9.69943e-45	orf19.4368	44.0133
orf19.3756	-2.0735	7.27487e-46	1.17194e-44	CHR1	43.9311
orf19.191	1.80816	7.73846e-46	1.24346e-44	KIC1	43.9054
orf19.787.1	1.96956	8.60072e-46	1.37851e-44	orf19.787.1	43.8606
orf19.3504	-1.91927	1.16403e-45	1.86097e-44	RPL23A	43.7303
orf19.5463	1.94398	1.20481e-45	1.92132e-44	SEC6	43.7164
orf19.1580	-2.34925	1.46596e-45	2.33191e-44	orf19.1580	43.6323
orf19.2529	-2.6978	1.53651e-45	2.43801e-44	orf19.2529	43.613
orf19.3007	2.17627	2.30473e-45	3.64781e-44	orf19.3007	43.438
orf19.3300	1.91945	2.44661e-45	3.86271e-44	ZPR1	43.4131
orf19.84	-1.61653	2.64814e-45	4.17049e-44	CAN3	43.3798
orf19.6663	-1.75998	3.95229e-45	6.20892e-44	RPS25B	43.207
orf19.1601	-2.25261	4.5863e-45	7.18709e-44	RPL3	43.1434
orf19.4706	2.14351	4.94227e-45	7.7258e-44	orf19.4706	43.1121
orf19.5113	5.0464	7.5454e-45	1.1766e-43	ADH2	42.9294
orf19.164	-2.04539	8.59522e-45	1.33701e-43	orf19.164	42.8739
orf19.4660	-1.71985	8.95416e-45	1.38943e-43	RPS6A	42.8572
orf19.6032	-1.52675	1.03108e-44	1.59603e-43	SPE1	42.797
orf19.1105.2	-1.77569	1.05001e-44	1.62136e-43	PGA56	42.7901
orf19.2823	-2.56149	1.10415e-44	1.70082e-43	RFG1	42.7693
orf19.3002	-2.14923	1.24746e-44	1.91691e-43	RPS1	42.7174
orf19.3643	-2.11777	1.26297e-44	1.93604e-43	orf19.3643	42.7131
orf19.3910	2.33856	1.41659e-44	2.16628e-43	orf19.3910	42.6643
orf19.5968	1.84607	2.3338e-44	3.56031e-43	RDI1	42.4485
orf19.2738	-2.60125	2.6044e-44	3.96358e-43	SUL2	42.4019
orf19.5992	-3.15296	4.56639e-44	6.93281e-43	WOR2	42.1591
orf19.1169	-1.61473	4.76832e-44	7.22207e-43	orf19.1169	42.1413
orf19.891	1.76023	4.83507e-44	7.30569e-43	orf19.891	42.1363
orf19.7188	-2.11137	4.93114e-44	7.4331e-43	RPP1B	42.1288
orf19.1837	-1.60276	5.02863e-44	7.56206e-43	TBP1	42.1214
orf19.6934	-2.16322	5.47128e-44	8.20822e-43	orf19.6934	42.0858
orf19.3415.1	-1.84358	5.84864e-44	8.7536e-43	RPL32	42.0578
orf19.5442	2.0519	6.38116e-44	9.52809e-43	orf19.5442	42.021
orf19.7481	1.48937	8.35741e-44	1.24496e-42	MDH1	41.9048
orf19.1496	-2.22794	9.55302e-44	1.41972e-42	orf19.1496	41.8478
orf19.2746	1.66554	1.00445e-43	1.48927e-42	EMP70	41.827
orf19.4475	2.2711	1.55763e-43	2.30406e-42	KTR4	41.6375
orf19.4931	-1.7372	2.14462e-43	3.16494e-42	orf19.4931	41.4996
orf19.1378	1.53854	3.16649e-43	4.6621e-42	SUP35	41.3314
orf19.6415.1	-2.11521	3.84977e-43	5.65497e-42	orf19.6415.1	41.2476
orf19.2151	1.56281	4.57657e-43	6.707e-42	NAG6	41.1735
orf19.6489	2.30588	4.66298e-43	6.81787e-42	FMP45	41.1664
orf19.5620	-1.69033	5.13903e-43	7.49659e-42	orf19.5620	41.1251
orf19.1861	1.65849	6.22118e-43	9.05431e-42	orf19.1861	41.0431
orf19.1635	-1.76793	6.75792e-43	9.81293e-42	RPL12	41.0082
orf19.4231	-3.13012	6.9522e-43	1.00719e-41	PTH2	40.9969
orf19.761	1.54299	7.24999e-43	1.04794e-41	TCO89	40.9797
orf19.2674	2.42337	7.89337e-43	1.13834e-41	orf19.2674	40.9437
orf19.428	1.8542	9.11956e-43	1.31218e-41	orf19.428	40.882
orf19.1121	2.20731	9.77966e-43	1.40397e-41	orf19.1121	40.8526
orf19.897	-1.75846	1.04648e-42	1.49893e-41	VPS20	40.8242
orf19.3278	1.62717	1.17218e-42	1.67519e-41	GSY1	40.7759
orf19.4193.1	-2.0288	1.32119e-42	1.88389e-41	RPS13	40.7249
orf19.2616	2.25956	1.41324e-42	2.01062e-41	UGT51C1	40.6967
orf19.2315	2.20972	2.69634e-42	3.82748e-41	RTG3	40.4171
orf19.797	-2.2387	2.73026e-42	3.86696e-41	BAT21	40.4126
orf19.3448	-1.40906	3.55066e-42	5.01768e-41	orf19.3448	40.2995
orf19.6322	1.4953	3.99077e-42	5.62708e-41	ARD	40.2497
orf19.236	-2.07723	4.48999e-42	6.31691e-41	RPL9B	40.1995
orf19.7297	-1.56622	5.43462e-42	7.62895e-41	orf19.7297	40.1175
orf19.7342	-1.98192	9.29553e-42	1.30199e-40	AXL1	39.8854
orf19.6634	1.54307	9.40355e-42	1.31421e-40	VMA2	39.8813
orf19.1996	2.25943	9.54257e-42	1.33071e-40	CHA1	39.8759
orf19.3905	-5.34174	1.23268e-41	1.71519e-40	MRV5	39.7657
orf19.1502	-1.89915	1.38705e-41	1.92574e-40	orf19.1502	39.7154
orf19.4543	1.36727	1.40824e-41	1.95089e-40	UGA2	39.7098
orf19.4866	-1.86439	1.45389e-41	2.00973e-40	CPP1	39.6969
orf19.2613	1.66118	2.03296e-41	2.80407e-40	ECM4	39.5522
orf19.1235	-2.49553	2.6493e-41	3.64624e-40	HOM3	39.4382
orf19.3607	2.30637	3.29142e-41	4.52017e-40	orf19.3607	39.3448
orf19.4651	-2.3979	5.11233e-41	7.00566e-40	PGA53	39.1546
orf19.3582	-2.24936	6.7547e-41	9.23629e-40	orf19.3582	39.0345
orf19.3720	-1.86452	6.79973e-41	9.27782e-40	orf19.3720	39.0326
orf19.278	-2.15219	6.87166e-41	9.35581e-40	orf19.278	39.0289
orf19.2044	-2.48161	7.53453e-41	1.02363e-39	PGA27	38.9899
orf19.199	2.02757	7.75058e-41	1.05073e-39	orf19.199	38.9785
orf19.7288	1.87905	9.14313e-41	1.23686e-39	orf19.7288	38.9077
orf19.353	2.31487	9.31395e-41	1.25728e-39	ULP1	38.9006
orf19.1840	1.75614	1.03235e-40	1.39059e-39	orf19.1840	38.8568
orf19.4867	1.75286	1.14756e-40	1.5425e-39	SWE1	38.8118
orf19.6507	1.81247	1.19264e-40	1.5997e-39	orf19.6507	38.796
orf19.915	-2.99835	1.50722e-40	2.01738e-39	orf19.915	38.6952
orf19.2805	1.89235	1.76611e-40	2.35891e-39	PEX8	38.6273
orf19.5148	1.88184	2.34565e-40	3.12638e-39	CYR1	38.505
orf19.6002	-1.7587	2.45508e-40	3.26537e-39	RPL8B	38.4861
orf19.5813	-1.75502	2.9942e-40	3.97407e-39	orf19.5813	38.4008
orf19.4474	-2.20119	3.11245e-40	4.12237e-39	orf19.4474	38.3849
orf19.5307	1.96323	4.16153e-40	5.50034e-39	JEN2	38.2596
orf19.5337	-1.75724	4.29879e-40	5.66993e-39	UBC15	38.2464
orf19.4490	-1.64494	5.51891e-40	7.26408e-39	RPL17B	38.1388
orf19.3988	4.98479	6.76816e-40	8.88987e-39	orf19.3988	38.0511
orf19.2182	-1.57657	7.05067e-40	9.24178e-39	BLM3	38.0342
orf19.290	2.46868	7.65261e-40	1.00101e-38	KRE5	37.9996
orf19.6021	2.31131	1.17019e-39	1.52752e-38	IHD2	37.816
orf19.5112	1.58451	1.24798e-39	1.62571e-38	TKL1	37.789
orf19.7243	2.24103	1.25373e-39	1.62984e-38	orf19.7243	37.7879
orf19.4970	1.35998	1.26021e-39	1.63492e-38	orf19.4970	37.7865
orf19.2992	-2.19453	1.42728e-39	1.84788e-38	RPP1A	37.7333
orf19.5962	1.56218	1.63872e-39	2.11729e-38	HGT4	37.6742
orf19.7507	-2.11431	1.93311e-39	2.49258e-38	orf19.7507	37.6034
orf19.1880	-1.41276	2.20423e-39	2.83638e-38	HEM15	37.5472
orf19.2770.1	1.46937	5.61003e-39	7.19932e-38	SOD1	37.1427
orf19.213	-1.52596	5.61754e-39	7.19932e-38	orf19.213	37.1427
orf19.7583	-1.66323	5.75148e-39	7.35608e-38	ZCF39	37.1334
orf19.5030	1.87561	6.49673e-39	8.29249e-38	DOS2	37.0813
orf19.7637	-1.71623	8.51209e-39	1.08431e-37	YHB4	36.9648
orf19.4850	1.33774	8.70218e-39	1.10629e-37	orf19.4850	36.9561
orf19.5221	2.19631	1.06579e-38	1.35221e-37	orf19.5221	36.869
orf19.6770	1.66482	1.16083e-38	1.46985e-37	orf19.6770	36.8327
orf19.2284	-2.16098	1.28186e-38	1.61985e-37	orf19.2284	36.7905
orf19.850	1.5346	1.44968e-38	1.82827e-37	orf19.850	36.738
orf19.449	1.25121	1.60634e-38	2.02182e-37	orf19.449	36.6943
orf19.1358	-1.64932	1.67391e-38	2.10269e-37	GCN4	36.6772
orf19.4629	-2.48677	1.98685e-38	2.49085e-37	orf19.4629	36.6037
orf19.704	1.75684	2.55732e-38	3.19968e-37	SOL3	36.4949
orf19.6191	-1.6616	2.73283e-38	3.41253e-37	TLO8	36.4669
orf19.4018	-2.06421	4.38682e-38	5.46712e-37	orf19.4018	36.2622
orf19.1907	-1.56299	5.60176e-38	6.96754e-37	EMC9	36.1569
orf19.4724	-1.7745	5.84381e-38	7.25434e-37	orf19.4724	36.1394
orf19.4403	1.5904	5.89258e-38	7.30057e-37	VPS11	36.1366
orf19.559	-1.28006	6.59316e-38	8.1526e-37	FGR14	36.0887
orf19.3881	1.77436	6.87074e-38	8.47927e-37	orf19.3881	36.0716
orf19.775	1.59611	7.21066e-38	8.88145e-37	orf19.775	36.0515
orf19.5557	2.50973	1.10757e-37	1.36156e-36	MNN4-4	35.866
orf19.2693	1.66822	1.16845e-37	1.43361e-36	GST2	35.8436
orf19.5364	-2.37511	1.70666e-37	2.08992e-36	orf19.5364	35.6799
orf19.6209	1.76999	1.73623e-37	2.12203e-36	orf19.6209	35.6732
orf19.2047	1.91583	1.75688e-37	2.14313e-36	orf19.2047	35.669
orf19.2670	1.98495	1.95289e-37	2.37765e-36	orf19.2670	35.6239
orf19.5437	-2.178	2.08998e-37	2.53967e-36	RHR2	35.5952
orf19.3314	2.10252	2.31097e-37	2.80282e-36	TRS20	35.5524
orf19.974	1.85436	2.33387e-37	2.82519e-36	ROT2	35.549
orf19.6116	1.53695	2.7467e-37	3.31858e-36	GLK4	35.479
orf19.7284	-1.39842	3.038e-37	3.66353e-36	ASR2	35.4361
orf19.674	-2.68846	3.92126e-37	4.71968e-36	orf19.674	35.3261
orf19.6321	1.92516	4.13706e-37	4.96997e-36	PGA48	35.3036
orf19.2310.1	-2.04104	4.27639e-37	5.12761e-36	RPL29	35.2901
orf19.220	2.04732	4.36113e-37	5.21935e-36	PIR1	35.2824
orf19.5182	2.08633	4.75768e-37	5.68318e-36	POL3	35.2454
orf19.606	1.34947	5.11892e-37	6.10318e-36	orf19.606	35.2144
orf19.7298	1.38778	5.96647e-37	7.10032e-36	CHS2	35.1487
orf19.1462	1.63646	6.19434e-37	7.35766e-36	SMP2	35.1333
orf19.6921	2.12546	6.96747e-37	8.26049e-36	orf19.6921	35.083
orf19.6541	-1.48639	7.25544e-37	8.58583e-36	RPL5	35.0662
orf19.4666	-2.48266	7.38991e-37	8.72865e-36	orf19.4666	35.0591
orf19.7242	1.6879	7.66333e-37	9.03474e-36	NCR1	35.0441
orf19.385	2.01582	8.22858e-37	9.68312e-36	GCV2	35.014
orf19.6525	1.98625	1.03692e-36	1.21794e-35	orf19.6525	34.9144
orf19.5735.3	-2.15293	1.04582e-36	1.22613e-35	orf19.5735.3	34.9115
orf19.5519	3.00271	1.21098e-36	1.41713e-35	GCV1	34.8486
orf19.6307	2.63662	1.34864e-36	1.57532e-35	orf19.6307	34.8026
orf19.3292	-1.9313	1.51421e-36	1.76546e-35	orf19.3292	34.7531
orf19.4894	2.07816	1.5233e-36	1.77279e-35	orf19.4894	34.7513
orf19.7441	3.11897	1.85897e-36	2.15948e-35	orf19.7441	34.6657
orf19.3140.1	-1.50368	1.87036e-36	2.16476e-35	orf19.3140.1	34.6646
orf19.3342	-1.83167	1.86847e-36	2.16476e-35	orf19.3342	34.6646
orf19.3568	1.88895	2.6973e-36	3.11617e-35	RXT3	34.5064
orf19.1485	-2.18471	3.25265e-36	3.75092e-35	orf19.1485	34.4259
orf19.592	1.7346	3.32281e-36	3.82485e-35	orf19.592	34.4174
orf19.6309	2.3677	3.63063e-36	4.1716e-35	MSS11	34.3797
orf19.5832	1.55512	3.94889e-36	4.52906e-35	HPT1	34.344
orf19.6640	1.34268	3.9891e-36	4.56691e-35	TPS1	34.3404
orf19.5908	-1.98703	4.04632e-36	4.62405e-35	TEC1	34.335
orf19.7451	1.43592	4.17296e-36	4.76018e-35	FUN31	34.3224
orf19.2737	1.59203	4.1983e-36	4.78048e-35	orf19.2737	34.3205
orf19.4826	1.2553	4.26862e-36	4.85181e-35	IDH1	34.3141
orf19.3428	1.34715	4.46963e-36	5.07119e-35	orf19.3428	34.2949
orf19.3122.2	-1.63666	4.69844e-36	5.32126e-35	orf19.3122.2	34.274
orf19.6691	1.70927	4.7809e-36	5.40498e-35	orf19.6691	34.2672
orf19.1700	-1.73332	4.85227e-36	5.47589e-35	RPS7A	34.2615
orf19.166	-1.80421	5.0577e-36	5.69756e-35	ASG1	34.2443
orf19.1331	1.46099	5.40197e-36	6.07458e-35	HSM3	34.2165
orf19.7280	2.10729	5.44062e-36	6.10719e-35	orf19.7280	34.2142
orf19.954	-2.04674	6.53681e-36	7.32469e-35	orf19.954	34.1352
orf19.3923	-2.32849	6.6395e-36	7.42662e-35	PGA37	34.1292
orf19.2546	-2.20093	6.69756e-36	7.47836e-35	TRP2	34.1262
orf19.680	-1.66471	7.00457e-36	7.80738e-35	TIM50	34.1075
orf19.3107	-2.40532	8.33269e-36	9.2714e-35	orf19.3107	34.0329
orf19.2655	1.48596	9.34205e-36	1.03762e-34	BUB3	33.984
orf19.1114	-1.5275	9.9799e-36	1.10653e-34	orf19.1114	33.956
orf19.1734	-1.47595	1.04496e-35	1.15659e-34	orf19.1734	33.9368
orf19.432	-1.69666	1.09876e-35	1.21401e-34	orf19.432	33.9158
orf19.1672	1.81767	1.28778e-35	1.42037e-34	orf19.1672	33.8476
orf19.6874	-1.35913	1.34823e-35	1.48446e-34	orf19.6874	33.8284
orf19.6873	-1.44348	1.58136e-35	1.73813e-34	RPS8A	33.7599
orf19.541	-4.20009	1.60052e-35	1.75613e-34	orf19.541	33.7554
orf19.3931	2.09288	1.86493e-35	2.04272e-34	SFC1	33.6898
orf19.1078	1.52351	1.94844e-35	2.1305e-34	HBR2	33.6715
orf19.7328	1.70019	1.9827e-35	2.16422e-34	orf19.7328	33.6647
orf19.5848	1.32802	2.00144e-35	2.18092e-34	orf19.5848	33.6614
orf19.3038	1.71694	2.03203e-35	2.21045e-34	TPS2	33.6555
orf19.2196	-2.09692	2.12049e-35	2.30271e-34	orf19.2196	33.6378
orf19.2444	1.69602	3.12514e-35	3.38789e-34	CHS7	33.4701
orf19.5798	1.7933	3.79962e-35	4.11203e-34	LIG4	33.3859
orf19.5846	1.74132	3.8954e-35	4.2085e-34	orf19.5846	33.3759
orf19.6975	-1.72049	4.1755e-35	4.50343e-34	YST1	33.3465
orf19.4035	1.35157	4.53747e-35	4.88549e-34	PGA4	33.3111
orf19.342	2.00755	4.60666e-35	4.94846e-34	BMT7	33.3055
orf19.7121	1.81728	4.61158e-35	4.94846e-34	orf19.7121	33.3055
orf19.333	2.25566	4.74067e-35	5.07837e-34	FCY2	33.2943
orf19.5242	2.25345	5.00808e-35	5.35577e-34	CDC6	33.2712
orf19.2304	1.68867	5.46504e-35	5.83459e-34	orf19.2304	33.234
orf19.6702	-1.68352	5.7749e-35	6.15503e-34	DED81	33.2108
orf19.2425	2.46807	5.92299e-35	6.30226e-34	HGT18	33.2005
orf19.7103	-1.89908	7.21104e-35	7.65991e-34	orf19.7103	33.1158
orf19.2728	-1.88403	7.97387e-35	8.45604e-34	orf19.2728	33.0728
orf19.345	2.5454	8.23842e-35	8.72198e-34	orf19.345	33.0594
orf19.36.1	-3.28579	8.775e-35	9.27455e-34	orf19.36.1	33.0327
orf19.5177	1.40458	1.37921e-34	1.4553e-33	orf19.5177	32.837
orf19.4495	1.50133	1.46168e-34	1.53975e-33	NDH51	32.8125
orf19.880	1.39387	1.49326e-34	1.5704e-33	orf19.880	32.804
orf19.6877	1.31124	1.69126e-34	1.77569e-33	PNG2	32.7506
orf19.6055	1.94579	2.13435e-34	2.23718e-33	orf19.6055	32.6503
orf19.147	1.44555	2.60669e-34	2.72776e-33	YAK1	32.5642
orf19.723	1.63989	2.71317e-34	2.8345e-33	BCR1	32.5475
orf19.6598	1.70036	2.77801e-34	2.89746e-33	WAL1	32.538
orf19.3323	-1.59765	3.18255e-34	3.31394e-33	orf19.3323	32.4797
orf19.908	-2.62718	3.34198e-34	3.47423e-33	FEN12	32.4591
orf19.7437	-1.49698	3.71862e-34	3.85944e-33	orf19.7437	32.4135
orf19.7581	1.53295	4.88433e-34	5.06099e-33	orf19.7581	32.2958
orf19.1616	-3.35628	5.18577e-34	5.36456e-33	FGR23	32.2705
orf19.6255	2.12952	5.69307e-34	5.87975e-33	orf19.6255	32.2306
orf19.1992	2.92845	6.09148e-34	6.28098e-33	SIR2	32.202
orf19.4596	2.44239	6.19973e-34	6.38219e-33	orf19.4596	32.195
orf19.6681	1.68862	6.33399e-34	6.50982e-33	orf19.6681	32.1864
orf19.1738	1.30329	6.38006e-34	6.54654e-33	UGP1	32.184
orf19.6796	2.3034	8.02981e-34	8.22601e-33	YSA1	32.0848
orf19.6491	3.64477	1.0072e-33	1.03014e-32	orf19.6491	31.9871
orf19.2755	-1.47058	1.08487e-33	1.10779e-32	orf19.2755	31.9555
orf19.6787	-1.51583	1.31345e-33	1.33905e-32	orf19.6787	31.8732
orf19.1853	2.40079	1.32241e-33	1.34601e-32	HHT2	31.871
orf19.4831	1.52252	1.46122e-33	1.48491e-32	MTS1	31.8283
orf19.451	-1.80739	1.50547e-33	1.52743e-32	SOK1	31.816
orf19.6993	1.33842	1.61069e-33	1.63157e-32	GAP2	31.7874
orf19.6225	1.35018	1.64788e-33	1.66657e-32	PCL7	31.7782
orf19.5023	2.28327	1.67511e-33	1.6914e-32	DAL7	31.7718
orf19.5544	1.64595	1.74105e-33	1.75519e-32	SAC6	31.7557
orf19.6925	1.37316	2.27295e-33	2.28776e-32	HTB1	31.6406
orf19.3221	-2.02452	2.31016e-33	2.32152e-32	CPA2	31.6342
orf19.3013	1.36536	2.60813e-33	2.61681e-32	CDC12	31.5822
orf19.5996.1	-1.79367	3.28812e-33	3.29384e-32	RPS19A	31.4823
orf19.3395	-1.91203	4.3854e-33	4.3861e-32	orf19.3395	31.3579
orf19.4450	1.45105	4.41598e-33	4.40971e-32	ZCF23	31.3556
orf19.7534	-2.03015	5.42888e-33	5.41264e-32	MIS12	31.2666
orf19.522	-1.67935	6.26216e-33	6.2336e-32	PIM1	31.2053
orf19.4105	2.19439	6.72665e-33	6.68547e-32	orf19.4105	31.1749
orf19.2094	1.63065	7.88008e-33	7.81955e-32	PDR6	31.1068
orf19.4280	2.11096	9.70829e-33	9.61865e-32	orf19.4280	31.0169
orf19.6585	2.62242	1.21258e-32	1.19951e-31	orf19.6585	30.921
orf19.5003	1.79867	1.24205e-32	1.22674e-31	orf19.5003	30.9112
orf19.3678	-1.29805	1.42442e-32	1.40468e-31	orf19.3678	30.8524
orf19.688	-2.14779	1.56865e-32	1.5445e-31	orf19.688	30.8112
orf19.3051	1.68109	1.61553e-32	1.58819e-31	orf19.3051	30.7991
orf19.6696	-1.57151	1.63372e-32	1.60358e-31	TIM9	30.7949
orf19.3259	2.26154	1.65669e-32	1.62361e-31	orf19.3259	30.7895
orf19.2386	1.73594	1.70648e-32	1.66981e-31	orf19.2386	30.7773
orf19.4595	1.38982	1.79559e-32	1.75431e-31	orf19.4595	30.7559
orf19.6296	2.11558	1.9625e-32	1.91442e-31	VPS22	30.718
orf19.7600	-1.52025	2.71141e-32	2.64091e-31	FDH3	30.5782
orf19.2877	1.75961	2.8273e-32	2.74956e-31	PDC11	30.5607
orf19.2154	1.57306	4.32116e-32	4.1959e-31	HXK1	30.3772
orf19.4888	-1.379	4.5625e-32	4.42346e-31	orf19.4888	30.3542
orf19.7216	1.37087	4.66761e-32	4.51844e-31	YPT52	30.345
orf19.3099	-1.93863	5.7672e-32	5.57437e-31	TRP4	30.2538
orf19.6996	1.99277	6.21145e-32	5.99462e-31	MNN14	30.2222
orf19.2461	-2.95543	6.6349e-32	6.39354e-31	PRN4	30.1943
orf19.7447	-2.19332	7.0216e-32	6.75589e-31	JEN1	30.1703
orf19.5765	1.88044	7.81271e-32	7.50565e-31	NUP82	30.1246
orf19.3018	-1.68159	1.03572e-31	9.93505e-31	SPP1	30.0028
RPR1	2.50414	1.13567e-31	1.08773e-30	RPR1	29.9635
snR13	-3.46275	1.17547e-31	1.12415e-30	snR13	29.9492
orf19.1993	-1.47843	1.2048e-31	1.15046e-30	orf19.1993	29.9391
orf19.2215	1.60613	1.30069e-31	1.24016e-30	GLE1	29.9065
orf19.4593.1	-2.66834	1.33215e-31	1.26825e-30	orf19.4593.1	29.8968
orf19.6065	1.44694	1.50728e-31	1.43282e-30	orf19.6065	29.8438
orf19.5200	-1.68701	1.60075e-31	1.5194e-30	SIT4	29.8183
orf19.5219	-1.57079	1.97319e-31	1.8701e-30	IRA2	29.7281
orf19.1915	-1.72732	1.9972e-31	1.89003e-30	MPP10	29.7235
orf19.3833	1.38286	2.15282e-31	2.03425e-30	orf19.3833	29.6916
orf19.2257	-1.44255	2.28212e-31	2.15322e-30	orf19.2257	29.6669
orf19.4191.1	1.5647	2.56713e-31	2.41853e-30	orf19.4191.1	29.6164
orf19.5433	-2.57966	2.85315e-31	2.684e-30	orf19.5433	29.5712
orf19.2369.1	3.74422	3.19379e-31	2.99998e-30	ATX1	29.5229
orf19.2400	-1.6257	4.46532e-31	4.18814e-30	orf19.2400	29.378
orf19.5691	1.90554	4.48353e-31	4.199e-30	CDC11	29.3769
orf19.3294	-1.29097	5.25858e-31	4.91759e-30	MBF1	29.3082
orf19.5947	1.36684	5.59306e-31	5.22266e-30	SEC7	29.2821
orf19.3443	-1.82031	5.73067e-31	5.34328e-30	OYE2	29.2722
orf19.2511.2	-1.5042	5.96401e-31	5.55267e-30	orf19.2511.2	29.2555
orf19.1813	1.31488	6.09181e-31	5.66332e-30	FLC2	29.2469
orf19.4127	1.28575	6.27557e-31	5.82561e-30	orf19.4127	29.2347
orf19.2379	-1.40522	7.72039e-31	7.15633e-30	NOT4	29.1453
orf19.2110	1.4637	8.29774e-31	7.68026e-30	orf19.2110	29.1146
orf19.7483	1.2639	8.50243e-31	7.85823e-30	CRM1	29.1047
orf19.1659	-1.81848	9.10999e-31	8.40748e-30	ALG8	29.0753
orf19.394	-1.65298	9.34872e-31	8.61525e-30	orf19.394	29.0647
orf19.7344	2.0212	1.04249e-30	9.59299e-30	orf19.7344	29.018
orf19.1793	1.98847	1.12132e-30	1.03034e-29	orf19.1793	28.987
orf19.7421	-1.20128	1.49408e-30	1.37088e-29	CYP5	28.863
orf19.2198	-1.82908	1.5105e-30	1.38393e-29	FLC3	28.8589
orf19.3572	2.38595	1.87273e-30	1.71333e-29	orf19.3572	28.7662
orf19.5133	-1.37798	1.97443e-30	1.80377e-29	ZCF29	28.7438
orf19.4465	-2.19812	2.03296e-30	1.85456e-29	orf19.4465	28.7318
orf19.755	-2.36419	2.09591e-30	1.90924e-29	MRPL37	28.7191
orf19.6141	1.87161	2.23186e-30	2.03016e-29	HGT16	28.6925
orf19.209	1.97371	2.44111e-30	2.21731e-29	DFG10	28.6542
orf19.4077	1.21289	2.5344e-30	2.29875e-29	MIT1	28.6385
orf19.4704	-1.69738	3.03811e-30	2.75168e-29	ARO1	28.5604
orf19.6393	1.51467	3.68829e-30	3.33579e-29	orf19.6393	28.4768
orf19.6308	2.12028	3.78959e-30	3.42252e-29	orf19.6308	28.4657
orf19.2478.1	-1.39278	3.98958e-30	3.59801e-29	orf19.2478.1	28.4439
orf19.2192	-1.752	4.34535e-30	3.91329e-29	GDH2	28.4075
orf19.6414	-2.41258	4.40172e-30	3.95842e-29	orf19.6414	28.4025
orf19.4339	-1.53465	4.6959e-30	4.21698e-29	VPS4	28.375
orf19.90	1.71563	4.99026e-30	4.47498e-29	orf19.90	28.3492
orf19.1482	1.45002	5.31396e-30	4.75851e-29	HSK3	28.3225
orf19.3696	-1.54989	5.78379e-30	5.17192e-29	TOM22	28.2863
orf19.3505	1.46771	6.01493e-30	5.37102e-29	orf19.3505	28.2699
orf19.7577	-1.32451	6.12089e-30	5.45794e-29	MSS51	28.263
orf19.1986	-1.85433	6.71463e-30	5.97895e-29	ARO2	28.2234
orf19.3341	-1.54729	6.9729e-30	6.20021e-29	orf19.3341	28.2076
orf19.2826	1.75884	7.71323e-30	6.84888e-29	orf19.2826	28.1644
orf19.4757	-2.34693	7.75054e-30	6.87236e-29	NAR1	28.1629
orf19.4550	-1.68955	9.77153e-30	8.65225e-29	orf19.4550	28.0629
orf19.2114	1.61264	9.89888e-30	8.75276e-29	orf19.2114	28.0579
orf19.2289	1.49191	1.14469e-29	1.01075e-28	ARP3	27.9954
orf19.742	1.637	1.15481e-29	1.01826e-28	ALD6	27.9921
orf19.5467	-1.90228	1.21128e-29	1.06656e-28	TLO7	27.972
orf19.4516	1.75484	1.45105e-29	1.27591e-28	orf19.4516	27.8942
orf19.4746	-1.95885	1.45838e-29	1.28058e-28	JIP5	27.8926
orf19.7520	1.51477	1.49795e-29	1.31351e-28	POT1	27.8816
orf19.7029	1.82971	1.50205e-29	1.31528e-28	orf19.7029	27.881
orf19.7610	-1.47214	1.53144e-29	1.33916e-28	PTP3	27.8732
orf19.4024	1.3562	1.65114e-29	1.44185e-28	RIB5	27.8411
orf19.655	-4.57563	1.86477e-29	1.62615e-28	PHO84	27.7888
orf19.667.1	-1.57837	1.96005e-29	1.70689e-28	RPL37B	27.7678
orf19.923	-1.99216	2.13257e-29	1.85457e-28	THR1	27.7318
orf19.2115	-1.67966	2.45187e-29	2.12932e-28	orf19.2115	27.6718
orf19.6385	1.39101	2.45721e-29	2.13104e-28	ACO1	27.6714
orf19.2067	-1.45707	2.70166e-29	2.33984e-28	orf19.2067	27.6308
orf19.3573	1.71039	2.78928e-29	2.41242e-28	PEX6	27.6175
orf19.3955	-1.81499	2.80952e-29	2.42661e-28	MES1	27.615
orf19.5723	1.46913	2.86434e-29	2.47059e-28	POX1	27.6072
orf19.3538	1.21395	2.88878e-29	2.48828e-28	FRE9	27.6041
orf19.4538	-1.42109	2.98009e-29	2.56345e-28	orf19.4538	27.5912
orf19.3526	1.23578	3.00399e-29	2.5805e-28	ITR1	27.5883
orf19.732	1.69642	3.56024e-29	3.05418e-28	orf19.732	27.5151
orf19.3994	2.19292	3.6074e-29	3.09045e-28	orf19.3994	27.51
orf19.524	1.8284	3.8628e-29	3.30478e-28	orf19.524	27.4809
orf19.2686	1.51471	3.96907e-29	3.39112e-28	orf19.2686	27.4697
orf19.4432	1.40395	4.0642e-29	3.46771e-28	KSP1	27.46
orf19.1142	1.60632	5.40257e-29	4.60346e-28	AVT4	27.3369
orf19.5061	1.42657	5.46501e-29	4.6504e-28	ADE5%2C7	27.3325
orf19.434	1.57064	6.16501e-29	5.23902e-28	PRD1	27.2807
orf19.350	-1.28938	7.2207e-29	6.12792e-28	PRE9	27.2127
orf19.3184	1.66952	8.23332e-29	6.97793e-28	orf19.3184	27.1563
orf19.3734	1.5521	8.70921e-29	7.3714e-28	GEF2	27.1325
orf19.5006	1.22253	1.01131e-28	8.54818e-28	GCV3	27.0681
orf19.492	1.50303	1.10605e-28	9.3365e-28	ADE17	27.0298
orf19.2558	-2.07542	1.16164e-28	9.79275e-28	orf19.2558	27.0091
orf19.2736	-1.73448	1.19719e-28	1.0079e-27	HFL2	26.9966
orf19.6798	1.19883	1.22023e-28	1.02593e-27	SSN6	26.9889
orf19.5623	1.35173	1.22343e-28	1.02726e-27	ARP4	26.9883
orf19.233.1	-1.32634	1.29891e-28	1.08919e-27	HRT1	26.9629
orf19.1650	-1.67987	1.32655e-28	1.1109e-27	TOM6	26.9543
orf19.1298	1.87304	1.34197e-28	1.12232e-27	NUP84	26.9499
orf19.5180	-1.79686	1.55038e-28	1.29492e-27	PRX1	26.8878
orf19.4396	1.19231	1.58776e-28	1.32439e-27	orf19.4396	26.878
orf19.1857	-1.84762	1.59522e-28	1.32886e-27	orf19.1857	26.8765
orf19.4884	-4.10584	1.61289e-28	1.34182e-27	WOR1	26.8723
orf19.3984	-1.21098	1.65556e-28	1.37551e-27	orf19.3984	26.8615
orf19.4823	1.97266	1.65801e-28	1.37574e-27	LIP6	26.8615
orf19.5407	1.51527	1.66039e-28	1.37591e-27	SOF1	26.8614
orf19.6991	-1.33449	1.82456e-28	1.50997e-27	PRE3	26.821
orf19.5439	-1.66892	1.92421e-28	1.59036e-27	orf19.5439	26.7985
orf19.4945	2.31408	2.02131e-28	1.66627e-27	MSH6	26.7783
orf19.759	1.52728	2.01924e-28	1.66627e-27	SEC21	26.7783
orf19.6729	1.7171	2.4106e-28	1.98459e-27	TIP120	26.7023
orf19.1109	-1.81819	2.46984e-28	2.03072e-27	orf19.1109	26.6923
orf19.5059	-1.51984	2.47624e-28	2.03334e-27	GCS1	26.6918
orf19.2361	2.37713	2.51032e-28	2.05865e-27	SPT10	26.6864
orf19.263.1	-1.19768	2.76558e-28	2.26505e-27	orf19.263.1	26.6449
orf19.2563	-2.06704	3.37305e-28	2.75902e-27	orf19.2563	26.5592
orf19.1220	1.41173	3.38514e-28	2.76533e-27	RVS167	26.5583
orf19.4737	-1.61907	3.44583e-28	2.81128e-27	TPO3	26.5511
orf19.7422	-2.96469	3.69386e-28	3.00976e-27	orf19.7422	26.5215
orf19.2903	1.84186	3.78841e-28	3.08283e-27	AGO1	26.5111
orf19.6163	-1.55277	4.27965e-28	3.47811e-27	CSE4	26.4587
orf19.2204	1.36505	4.34541e-28	3.52702e-27	orf19.2204	26.4526
orf19.2367	-2.59408	4.82217e-28	3.90898e-27	orf19.2367	26.4079
orf19.4279	1.72446	4.91148e-28	3.97629e-27	MNN1	26.4005
orf19.3159	-1.99213	4.95666e-28	4.00774e-27	UTP20	26.3971
orf19.4306	-1.56659	5.31654e-28	4.29324e-27	orf19.4306	26.3672
orf19.7023	1.4201	5.8016e-28	4.67897e-27	orf19.7023	26.3298
orf19.2724	1.26551	7.57186e-28	6.09891e-27	orf19.2724	26.2147
orf19.1854	1.51604	7.65144e-28	6.15518e-27	HHF22	26.2108
orf19.2066	-2.14518	8.48196e-28	6.81463e-27	orf19.2066	26.1666
orf19.7049	-1.69753	9.21735e-28	7.39607e-27	CYB5	26.131
orf19.5239	-2.45917	9.55058e-28	7.65376e-27	orf19.5239	26.1161
orf19.3642	-1.69183	9.74889e-28	7.80281e-27	SUN41	26.1077
orf19.7312	1.29943	9.90709e-28	7.91942e-27	ERG13	26.1013
orf19.6800	1.97169	1.04182e-27	8.3175e-27	POS5	26.08
orf19.2098	-1.40626	1.13636e-27	9.06084e-27	ARO8	26.0428
orf19.5793	-1.11239	1.14321e-27	9.10398e-27	PR26	26.0408
orf19.2559	1.40971	1.20257e-27	9.56468e-27	CDC4	26.0193
orf19.2946	1.86917	1.21879e-27	9.68152e-27	HNM4	26.0141
orf19.3822	1.2175	1.33542e-27	1.05947e-26	SCS7	25.9749
orf19.7554	2.32568	1.3604e-27	1.07794e-26	orf19.7554	25.9674
orf19.6602	1.45076	1.43119e-27	1.13261e-26	orf19.6602	25.9459
orf19.6780	1.78621	1.70353e-27	1.34645e-26	MET8	25.8708
orf19.7445	1.29602	1.72719e-27	1.36345e-26	orf19.7445	25.8654
orf19.4592	2.45694	2.01846e-27	1.59139e-26	HSX11	25.7982
orf19.6267	2.34601	2.09891e-27	1.65276e-26	orf19.6267	25.7818
orf19.4186	1.34521	2.14334e-27	1.68565e-26	PCT1	25.7732
orf19.3590	1.54182	2.20922e-27	1.73531e-26	IPP1	25.7606
orf19.4718	-2.02023	2.36466e-27	1.8551e-26	TRP5	25.7316
orf19.2770	1.35183	2.3857e-27	1.86929e-26	orf19.2770	25.7283
orf19.4399	-1.89091	2.46124e-27	1.9261e-26	NCS2	25.7153
orf19.7127	-1.65465	2.46621e-27	1.9276e-26	TLO16	25.715
orf19.5418	1.46609	2.49303e-27	1.94616e-26	orf19.5418	25.7108
orf19.5845	-2.19246	2.64399e-27	2.06147e-26	RNR3	25.6858
orf19.5952	2.14156	3.01599e-27	2.34862e-26	orf19.5952	25.6292
orf19.4980	1.66943	3.71702e-27	2.89096e-26	HSP70	25.539
orf19.2517	2.26829	3.95009e-27	3.06847e-26	orf19.2517	25.5131
orf19.269	1.15742	4.72869e-27	3.66879e-26	SES1	25.4355
orf19.2708	-1.95909	4.86579e-27	3.77054e-26	orf19.2708	25.4236
orf19.5861.1	2.87424	4.95548e-27	3.83535e-26	orf19.5861.1	25.4162
orf19.4921.1	1.42911	5.28165e-27	4.0828e-26	orf19.4921.1	25.389
orf19.3981	2.04356	5.33386e-27	4.11813e-26	MAL31	25.3853
orf19.1727	-1.16614	5.3899e-27	4.15633e-26	PMC1	25.3813
orf19.4183	1.13751	5.6196e-27	4.32818e-26	MUC1	25.3637
orf19.18	-1.47119	5.97554e-27	4.59673e-26	IMH3	25.3376
orf19.3291	-1.80925	6.74041e-27	5.17883e-26	HMT1	25.2858
orf19.7141	1.28281	7.62863e-27	5.85417e-26	UFE1	25.2325
orf19.1305	1.98273	8.34379e-27	6.39523e-26	orf19.1305	25.1941
orf19.4969	1.13281	8.42747e-27	6.45155e-26	KEM1	25.1903
orf19.431	-1.31042	9.38886e-27	7.17885e-26	ZCF2	25.1439
orf19.3591	-1.5216	9.49683e-27	7.25265e-26	APE3	25.1395
orf19.4918	1.64701	1.03539e-26	7.89765e-26	orf19.4918	25.1025
orf19.5087	1.48519	1.12745e-26	8.58955e-26	BUD6	25.066
orf19.4885	-1.35658	1.1952e-26	9.0947e-26	MIR1	25.0412
orf19.5196	-1.65234	1.34887e-26	1.02517e-25	ESS1	24.9892
orf19.1796	2.16152	1.4869e-26	1.12872e-25	orf19.1796	24.9474
orf19.1910	1.83147	1.50364e-26	1.14007e-25	orf19.1910	24.9431
orf19.2594	-1.71266	1.51697e-26	1.14879e-25	orf19.2594	24.9398
orf19.506	-1.26817	1.52904e-26	1.15655e-25	YDJ1	24.9368
orf19.5279	-1.67403	1.8508e-26	1.39826e-25	orf19.5279	24.8544
orf19.4032	-1.24992	2.02578e-26	1.52863e-25	RPN5	24.8157
orf19.2936	-2.576	2.08379e-26	1.57053e-25	orf19.2936	24.804
orf19.7086	1.65343	2.22059e-26	1.67165e-25	orf19.7086	24.7769
orf19.1237	-1.53702	2.46208e-26	1.85124e-25	ARO9	24.7325
orf19.1356	2.22016	2.47423e-26	1.85817e-25	orf19.1356	24.7309
orf19.698	-1.09879	2.56182e-26	1.92167e-25	orf19.698	24.7163
orf19.1670	1.39592	3.21091e-26	2.40571e-25	BRO1	24.6188
orf19.1058	-1.24518	3.24165e-26	2.42587e-25	orf19.1058	24.6151
orf19.5617	1.31293	3.39814e-26	2.53998e-25	orf19.5617	24.5952
orf19.6968	-2.14229	3.40785e-26	2.54423e-25	orf19.6968	24.5944
orf19.3629	-1.58189	3.51626e-26	2.62208e-25	DSE1	24.5814
orf19.3286	2.20438	3.57257e-26	2.66094e-25	orf19.3286	24.575
orf19.4014	1.26582	3.70905e-26	2.75934e-25	orf19.4014	24.5592
orf19.4000	-2.105	3.73473e-26	2.77518e-25	GRF10	24.5567
orf19.1261	1.63038	4.92094e-26	3.65234e-25	CGT1	24.4374
orf19.4697	-1.58038	5.46878e-26	4.0542e-25	MDN1	24.3921
orf19.2977	-1.5374	5.55146e-26	4.11068e-25	MIA40	24.3861
orf19.744	1.14025	5.81152e-26	4.29821e-25	GDB1	24.3667
orf19.734	1.38024	7.62729e-26	5.63459e-25	GLK1	24.2491
orf19.4907	-1.14008	7.87376e-26	5.80988e-25	orf19.4907	24.2358
orf19.6198.1	-1.55667	7.92444e-26	5.84047e-25	orf19.6198.1	24.2336
orf19.2459	1.17496	9.80496e-26	7.21805e-25	orf19.2459	24.1416
orf19.1077	-1.52998	9.84916e-26	7.24216e-25	ATM1	24.1401
orf19.4593	1.09602	9.8866e-26	7.26126e-25	RGA2	24.139
orf19.4318	1.12986	9.91412e-26	7.27303e-25	MIG1	24.1383
orf19.6403	-1.24898	9.99415e-26	7.32326e-25	orf19.6403	24.1353
orf19.4589	2.05723	1.05884e-25	7.74972e-25	orf19.4589	24.1107
orf19.2512	-3.51752	1.10041e-25	8.04465e-25	orf19.2512	24.0945
orf19.3559	-1.54443	1.5135e-25	1.10519e-24	orf19.3559	23.9566
orf19.526	-1.60359	1.59816e-25	1.16566e-24	NHP2	23.9334
orf19.5727	1.62039	1.63245e-25	1.1893e-24	orf19.5727	23.9247
orf19.5129	1.37263	1.95519e-25	1.4228e-24	orf19.5129	23.8469
orf19.192	1.82319	1.99702e-25	1.45156e-24	orf19.192	23.8382
snR128	-2.35789	2.06206e-25	1.49712e-24	snR128	23.8247
orf19.1297	2.08942	2.14711e-25	1.55708e-24	orf19.1297	23.8077
orf19.6517	-1.35648	2.24959e-25	1.62953e-24	RAD14	23.7879
orf19.6512	1.24835	2.42391e-25	1.75381e-24	EXO70	23.756
orf19.6997	-1.91239	2.57324e-25	1.85972e-24	ATO5	23.7306
orf19.5780	1.53089	2.59926e-25	1.87639e-24	orf19.5780	23.7267
orf19.2165	-1.58361	2.67879e-25	1.9316e-24	orf19.2165	23.7141
orf19.1448	1.75242	2.75834e-25	1.98669e-24	APT1	23.7019
orf19.7281	1.19681	2.82476e-25	2.03222e-24	PDK2	23.692
orf19.1409.1	-1.42434	3.02183e-25	2.17153e-24	orf19.1409.1	23.6632
orf19.3765	-1.27012	3.24298e-25	2.32781e-24	RAX2	23.6331
orf19.499	2.0524	3.62638e-25	2.60007e-24	orf19.499	23.585
orf19.7265	-1.31699	3.88496e-25	2.78232e-24	orf19.7265	23.5556
orf19.5291	-1.35557	4.06149e-25	2.90545e-24	orf19.5291	23.5368
orf19.4247	1.25859	4.26677e-25	3.04887e-24	orf19.4247	23.5159
orf19.5639	-1.61252	4.44767e-25	3.17454e-24	HIS4	23.4983
orf19.1738.1	-1.70865	4.82292e-25	3.4385e-24	orf19.1738.1	23.4636
orf19.5169	2.26305	5.14151e-25	3.6574e-24	orf19.5169	23.4368
orf19.2407	-1.11269	5.14017e-25	3.6574e-24	DPS1-1	23.4368
orf19.7089	1.5929	5.40538e-25	3.84079e-24	PMR1	23.4156
orf19.268	1.44853	5.61453e-25	3.98493e-24	orf19.268	23.3996
orf19.6838	1.22847	5.63092e-25	3.99209e-24	orf19.6838	23.3988
orf19.2076	1.4677	5.64323e-25	3.99634e-24	orf19.2076	23.3983
orf19.3441	1.17051	5.67668e-25	4.01554e-24	FRP6	23.3963
orf19.6176	1.28293	5.8338e-25	4.12207e-24	SEC61	23.3849
orf19.27	1.28011	5.93305e-25	4.18753e-24	orf19.27	23.378
orf19.3198	1.13854	6.28722e-25	4.43256e-24	OBPA	23.3533
orf19.4830	2.21219	6.4219e-25	4.52248e-24	orf19.4830	23.3446
orf19.2241	1.77466	6.76089e-25	4.75591e-24	PST1	23.3228
orf19.3358	1.2128	7.23965e-25	5.08704e-24	LSC1	23.2935
orf19.4911	2.81583	7.58798e-25	5.32588e-24	orf19.4911	23.2736
orf19.4059	1.53869	7.99062e-25	5.60228e-24	orf19.4059	23.2516
orf19.1623	-1.53314	8.1498e-25	5.70757e-24	CAP1	23.2435
orf19.5867	1.90528	8.20745e-25	5.74159e-24	WSC1	23.241
orf19.7044	1.07621	8.47476e-25	5.92204e-24	RIM15	23.2275
orf19.3547	1.84875	8.53724e-25	5.95913e-24	orf19.3547	23.2248
orf19.685	-1.9599	8.92193e-25	6.22078e-24	YHM1	23.2062
orf19.3529	-3.63787	9.01508e-25	6.27882e-24	ABP2	23.2021
orf19.215	1.13701	9.10018e-25	6.33112e-24	orf19.215	23.1985
orf19.2745	1.80508	1.04346e-24	7.25151e-24	UME7	23.1396
orf19.7595	1.93463	1.07997e-24	7.49704e-24	orf19.7595	23.1251
orf19.6536	-2.61798	1.21768e-24	8.44375e-24	IQG1	23.0735
orf19.336	1.82392	1.27924e-24	8.86091e-24	YAH1	23.0525
orf19.3148	1.46225	1.31834e-24	9.12179e-24	orf19.3148	23.0399
orf19.1336	-1.21186	1.3431e-24	9.28295e-24	PUP3	23.0323
orf19.6944	1.24397	1.42071e-24	9.80866e-24	PHB1	23.0084
orf19.782	-1.54556	1.46484e-24	1.01023e-23	orf19.782	22.9956
orf19.7489.3	-1.4723	1.63939e-24	1.12938e-23	orf19.7489.3	22.9472
orf19.316	1.23295	1.75903e-24	1.21048e-23	SEC13	22.917
orf19.3795	-1.24515	1.77528e-24	1.22034e-23	AGP3	22.9135
orf19.6837	1.71184	1.80226e-24	1.23754e-23	FMA1	22.9074
orf19.3122	-1.69758	1.81706e-24	1.24635e-23	ARR3	22.9044
orf19.2042	-1.42657	1.82292e-24	1.24902e-23	orf19.2042	22.9034
orf19.4184	1.32789	1.84519e-24	1.26291e-23	orf19.4184	22.8986
orf19.568	-1.48344	2.06311e-24	1.41053e-23	SPE2	22.8506
orf19.1343	1.5997	2.0847e-24	1.42376e-23	MED16	22.8466
orf19.6220	-1.22062	2.19304e-24	1.49613e-23	orf19.6220	22.825
orf19.2219	1.03351	2.24493e-24	1.52989e-23	ORF298	22.8153
orf19.7235	1.25051	2.34189e-24	1.59425e-23	orf19.7235	22.7974
orf19.250	1.35123	2.49263e-24	1.69504e-23	SLC1	22.7708
orf19.2812	-1.98671	2.66386e-24	1.80954e-23	orf19.2812	22.7424
orf19.5871	1.42608	2.68117e-24	1.81934e-23	SNF5	22.7401
orf19.4828	1.21943	3.00908e-24	2.03966e-23	orf19.4828	22.6904
orf19.2672	1.29116	3.65317e-24	2.47361e-23	NCP1	22.6067
orf19.2615	1.43904	3.85975e-24	2.61069e-23	MDL1	22.5832
orf19.7125	1.51462	4.27632e-24	2.88937e-23	orf19.7125	22.5392
orf19.4301	-2.0017	4.38808e-24	2.96172e-23	orf19.4301	22.5285
orf19.1785	1.32878	4.85325e-24	3.27219e-23	orf19.1785	22.4852
orf19.2887	1.09164	4.92207e-24	3.31506e-23	orf19.2887	22.4795
orf19.1295	-1.43287	5.27157e-24	3.54668e-23	VAS1	22.4502
orf19.6245	-1.47405	5.38391e-24	3.61842e-23	orf19.6245	22.4415
orf19.3355	1.12236	5.92149e-24	3.9755e-23	ISN1	22.4006
orf19.3550	-1.74227	6.34384e-24	4.25454e-23	SGO1	22.3711
orf19.5029	1.90891	6.80416e-24	4.55722e-23	MODF	22.3413
orf19.5363	-1.69146	6.80956e-24	4.55722e-23	orf19.5363	22.3413
orf19.1656	-1.69622	6.94727e-24	4.64448e-23	orf19.1656	22.3331
orf19.930	-1.39943	7.00547e-24	4.67845e-23	PET9	22.3299
orf19.6374	-1.55438	7.05129e-24	4.70112e-23	orf19.6374	22.3278
orf19.5625	-1.7238	7.05428e-24	4.70112e-23	orf19.5625	22.3278
orf19.692	1.28835	7.13741e-24	4.75152e-23	orf19.692	22.3232
orf19.3473	-1.99536	7.6574e-24	5.09233e-23	orf19.3473	22.2931
orf19.4756	2.09151	7.86595e-24	5.22553e-23	orf19.4756	22.2819
orf19.4451	-1.27331	7.98369e-24	5.29819e-23	RIA1	22.2759
orf19.7306	1.83707	8.38541e-24	5.55896e-23	orf19.7306	22.255
orf19.4496	1.18702	9.25479e-24	6.12888e-23	orf19.4496	22.2126
orf19.1036	1.66209	9.41408e-24	6.22785e-23	MNS1	22.2057
orf19.5484	-1.61142	9.94094e-24	6.56953e-23	SER1	22.1825
orf19.544.1	-1.1543	1.04705e-23	6.9123e-23	PRE6	22.1604
orf19.2863.1	-1.33134	1.11624e-23	7.36137e-23	ERV1	22.133
orf19.4844	-1.29459	1.14564e-23	7.54737e-23	orf19.4844	22.1222
orf19.1967	-1.73407	1.1505e-23	7.57151e-23	orf19.1967	22.1208
orf19.2852	-1.41741	1.16756e-23	7.6758e-23	orf19.2852	22.1149
orf19.1051	1.392	1.19753e-23	7.86466e-23	HTA2	22.1043
orf19.5615	1.56254	1.22941e-23	8.06568e-23	AYR2	22.0934
orf19.2800	-2.22917	1.25592e-23	8.23105e-23	orf19.2800	22.0845
orf19.6492	1.03753	1.32503e-23	8.67507e-23	orf19.6492	22.0617
orf19.2106	-1.58021	1.41754e-23	9.27112e-23	orf19.2106	22.0329
orf19.549	-1.51322	1.43647e-23	9.3852e-23	orf19.549	22.0276
orf19.3166	1.34488	1.57373e-23	1.02714e-22	orf19.3166	21.9884
orf19.1867	-1.1255	1.62711e-23	1.06089e-22	orf19.1867	21.9743
orf19.7598	-1.06433	1.80447e-23	1.17532e-22	orf19.7598	21.9298
orf19.567	-2.05318	1.81816e-23	1.18302e-22	TFB3	21.927
orf19.1338	1.43992	1.89993e-23	1.23495e-22	orf19.1338	21.9083
orf19.772.1	-1.84324	2.33418e-23	1.51566e-22	orf19.772.1	21.8194
orf19.239	1.36449	2.56394e-23	1.66315e-22	orf19.239	21.7791
orf19.388	1.38639	2.64445e-23	1.71361e-22	CAF16	21.7661
orf19.1477	1.36534	2.73164e-23	1.7683e-22	orf19.1477	21.7524
orf19.7085	1.63519	2.8423e-23	1.83806e-22	orf19.7085	21.7356
orf19.4336	-1.41041	2.90607e-23	1.87738e-22	RPS5	21.7264
orf19.6306	1.16473	2.91618e-23	1.88199e-22	orf19.6306	21.7254
orf19.4009	-1.26081	2.93033e-23	1.88919e-22	CNB1	21.7237
orf19.2382	-1.91263	3.055e-23	1.96757e-22	orf19.2382	21.7061
orf19.5565	2.40522	3.24869e-23	2.09019e-22	HPD1	21.6798
orf19.198	-1.59955	3.30481e-23	2.12414e-22	ASN1	21.6728
orf19.2408	-1.57683	3.61826e-23	2.32325e-22	orf19.2408	21.6339
orf19.5245	1.66239	3.63926e-23	2.33436e-22	BUL4	21.6318
orf19.1212	1.16137	3.7543e-23	2.40571e-22	orf19.1212	21.6188
orf19.6747	-1.05229	3.80982e-23	2.43882e-22	orf19.6747	21.6128
orf19.3606	1.1465	4.17095e-23	2.6673e-22	orf19.3606	21.5739
orf19.3496	1.10745	4.4057e-23	2.81458e-22	CHC1	21.5506
orf19.6313.2	1.71015	4.88884e-23	3.12008e-22	MVB12	21.5058
orf19.3841	1.21718	4.94753e-23	3.15436e-22	orf19.3841	21.5011
orf19.3865	1.39947	5.09783e-23	3.24692e-22	RFX1	21.4885
orf19.6143	1.47647	5.29765e-23	3.3708e-22	orf19.6143	21.4723
orf19.6063	-1.06035	6.05395e-23	3.84815e-22	UBP6	21.4147
orf19.118	1.64672	6.75826e-23	4.29153e-22	FAD2	21.3674
orf19.3275	2.74047	7.10845e-23	4.50938e-22	orf19.3275	21.3459
orf19.1321	-3.00793	7.66834e-23	4.85969e-22	HWP1	21.3134
orf19.493	-1.27775	7.78454e-23	4.92839e-22	RPL15A	21.3073
orf19.7183	1.42371	7.81661e-23	4.94375e-22	orf19.7183	21.3059
orf19.1468	1.33186	8.0267e-23	5.07156e-22	CDC55	21.2949
orf19.657	1.2812	1.03678e-22	6.54425e-22	SAM2	21.1841
orf19.1897	-1.31733	1.04758e-22	6.60582e-22	orf19.1897	21.1801
orf19.6688	-0.977238	1.06148e-22	6.68677e-22	orf19.6688	21.1748
orf19.3446	1.64646	1.1529e-22	7.25547e-22	orf19.3446	21.1393
orf19.5539	1.50562	1.15842e-22	7.28299e-22	orf19.5539	21.1377
orf19.7156	1.53204	1.18359e-22	7.43386e-22	FAA2-3	21.1288
orf19.1668	1.52438	1.21286e-22	7.61011e-22	orf19.1668	21.1186
orf19.341	1.89947	1.23318e-22	7.72997e-22	orf19.341	21.1118
orf19.7487	-1.28335	1.26432e-22	7.91734e-22	orf19.7487	21.1014
orf19.3084	1.23811	1.28776e-22	8.05612e-22	orf19.3084	21.0939
orf19.3501	-2.26651	1.39532e-22	8.7204e-22	orf19.3501	21.0595
orf19.4287	1.71125	1.47302e-22	9.19692e-22	orf19.4287	21.0364
orf19.3940.1	1.13775	1.60633e-22	1.00194e-21	CUP1	20.9992
orf19.4176	-1.5556	1.68504e-22	1.05e-21	orf19.4176	20.9788
orf19.3008	1.28599	1.7153e-22	1.0678e-21	COQ4	20.9715
orf19.2296	1.52785	1.80866e-22	1.12482e-21	orf19.2296	20.9489
orf19.6710	-1.78726	1.82044e-22	1.13103e-21	UTP9	20.9465
orf19.5480	-1.39693	1.95515e-22	1.21354e-21	ILV1	20.9159
orf19.5335	1.23427	1.9897e-22	1.23377e-21	SGS1	20.9088
orf19.1699	1.54769	2.01946e-22	1.251e-21	BZZ1	20.9027
orf19.2197	-3.73991	2.07333e-22	1.28311e-21	orf19.2197	20.8917
orf19.7140	1.12638	2.15348e-22	1.33141e-21	orf19.7140	20.8757
orf19.3054	-0.984755	2.16637e-22	1.33808e-21	RPN3	20.8735
orf19.3098	-1.85232	2.24393e-22	1.38463e-21	orf19.3098	20.8587
orf19.7370	-1.89893	2.42017e-22	1.49193e-21	orf19.7370	20.8263
orf19.1830	1.9515	2.58288e-22	1.59068e-21	orf19.1830	20.7984
orf19.822	3.24994	2.60407e-22	1.60218e-21	HSP21	20.7953
orf19.5530	1.0737	2.75381e-22	1.69266e-21	NAB3	20.7714
orf19.4488	1.15863	2.9927e-22	1.83771e-21	orf19.4488	20.7357
orf19.3135	1.12883	3.65947e-22	2.24497e-21	orf19.3135	20.6488
orf19.2841	1.60146	3.71725e-22	2.27821e-21	PGM2	20.6424
orf19.3089	-1.50873	3.79582e-22	2.32411e-21	orf19.3089	20.6337
orf19.6706	0.989477	3.99506e-22	2.44374e-21	GYP7	20.6119
orf19.7655	-1.13843	4.09537e-22	2.50268e-21	RPO21	20.6016
orf19.6565	-1.95518	4.17554e-22	2.54921e-21	orf19.6565	20.5936
orf19.1945	-1.48078	4.19299e-22	2.5574e-21	AUR1	20.5922
orf19.2445	1.89065	4.28174e-22	2.60902e-21	orf19.2445	20.5835
orf19.7021	0.969291	6.3019e-22	3.83628e-21	GPH1	20.4161
orf19.135	1.40798	7.06432e-22	4.29627e-21	EXO84	20.3669
orf19.6511	-1.59118	7.21989e-22	4.38667e-21	LIG1	20.3579
orf19.3279	-1.41605	7.76667e-22	4.71436e-21	HYR4	20.3266
orf19.5504	-1.3819	8.38281e-22	5.08348e-21	orf19.5504	20.2938
orf19.6941	1.01547	8.83895e-22	5.35497e-21	orf19.6941	20.2712
orf19.4997	1.18451	9.31458e-22	5.63773e-21	KIS2	20.2489
orf19.2618	-1.31894	9.90287e-22	5.98807e-21	MET2	20.2227
orf19.22	-1.76516	1.05168e-21	6.35321e-21	orf19.22	20.197
orf19.4732	0.999907	1.05869e-21	6.3895e-21	SEC24	20.1945
orf19.3758	1.20358	1.08638e-21	6.55034e-21	orf19.3758	20.1837
orf19.7115	1.12725	1.08756e-21	6.55124e-21	SAC7	20.1837
orf19.7215	-1.32864	1.19256e-21	7.1769e-21	orf19.7215	20.1441
orf19.4681	1.30396	1.3151e-21	7.90682e-21	RAT1	20.102
orf19.2748	-1.28599	1.35954e-21	8.16629e-21	ARG83	20.088
orf19.2267	1.31095	1.37676e-21	8.26186e-21	RFA2	20.0829
orf19.2116	-1.26306	1.41041e-21	8.45576e-21	NAT2	20.0728
orf19.714	-2.09404	1.46495e-21	8.77444e-21	orf19.714	20.0568
orf19.4683	1.06399	1.56267e-21	9.35089e-21	MLP1	20.0291
orf19.3914	1.05072	1.62462e-21	9.71246e-21	orf19.3914	20.0127
orf19.2104	-1.63751	1.63038e-21	9.73765e-21	orf19.2104	20.0115
orf19.2107.1	1.25184	1.75465e-21	1.047e-20	STF2	19.9801
orf19.1190	1.12501	1.86841e-21	1.11383e-20	STV1	19.9532
orf19.6418	-1.60052	1.90989e-21	1.13749e-20	orf19.6418	19.9441
orf19.4040	-1.52286	1.91851e-21	1.14155e-20	ILV3	19.9425
orf19.4477	2.43004	1.92739e-21	1.14576e-20	CSH1	19.9409
orf19.754	-1.01886	2.05773e-21	1.22209e-20	YBN5	19.9129
orf19.6867	1.2676	2.17162e-21	1.28852e-20	orf19.6867	19.8899
orf19.5230	-1.44121	2.21402e-21	1.31245e-20	MRPS9	19.8819
orf19.3193	-1.45779	2.26141e-21	1.33929e-20	FCR3	19.8731
orf19.5420	-1.38078	2.43855e-21	1.44285e-20	orf19.5420	19.8408
orf19.4658	1.0526	2.51344e-21	1.48577e-20	orf19.4658	19.828
orf19.3859	1.51996	2.6439e-21	1.56143e-20	orf19.3859	19.8065
orf19.2270	1.34135	2.83758e-21	1.67425e-20	SMF12	19.7762
orf19.2560	-1.57782	3.2101e-21	1.89228e-20	CDC60	19.723
orf19.717	-1.16842	3.25882e-21	1.91922e-20	HSP60	19.7169
orf19.2233	-1.02953	3.27622e-21	1.92767e-20	PRE2	19.715
orf19.6482	1.70482	3.28397e-21	1.93044e-20	orf19.6482	19.7143
orf19.5984	-1.2917	3.30427e-21	1.94057e-20	orf19.5984	19.7121
orf19.3369	0.980491	3.39382e-21	1.99131e-20	MOH1	19.7009
orf19.6906	-1.35787	3.60813e-21	2.1151e-20	ASC1	19.6747
orf19.4190	-1.88991	3.67607e-21	2.15293e-20	PAM18	19.667
orf19.4447	-1.74038	3.73035e-21	2.1827e-20	YMC1	19.661
orf19.1112	1.47122	3.83718e-21	2.24314e-20	BUD7	19.6491
orf19.1167	-1.59354	3.96341e-21	2.31479e-20	orf19.1167	19.6355
orf19.992	1.24659	4.01209e-21	2.34106e-20	LKH1	19.6306
orf19.1573	-1.1304	4.0176e-21	2.34212e-20	orf19.1573	19.6304
orf19.551	1.21245	4.04339e-21	2.35499e-20	orf19.551	19.628
orf19.3861	1.42753	4.12217e-21	2.39866e-20	SIS1	19.62
orf19.5586	1.8815	4.14297e-21	2.40855e-20	orf19.5586	19.6182
orf19.7061	2.04313	4.28553e-21	2.48915e-20	orf19.7061	19.6039
orf19.5175	-1.2203	4.94731e-21	2.87089e-20	orf19.5175	19.542
orf19.2472.1	-1.35682	5.33259e-21	3.09163e-20	orf19.2472.1	19.5098
orf19.6440	0.982214	5.44671e-21	3.15491e-20	orf19.6440	19.501
orf19.3047	1.0854	5.58727e-21	3.23336e-20	orf19.3047	19.4903
orf19.2859	-2.40924	5.79926e-21	3.35298e-20	SRP40	19.4746
orf19.7676	1.31926	6.04489e-21	3.49181e-20	XYL2	19.4569
orf19.5561	-1.51518	6.5962e-21	3.8068e-20	STE23	19.4194
orf19.3019	1.41537	6.69056e-21	3.85774e-20	orf19.3019	19.4137
orf19.7340	1.93941	7.65661e-21	4.41074e-20	orf19.7340	19.3555
orf19.6854	1.2651	7.98738e-21	4.5971e-20	ATP1	19.3375
orf19.4430	-1.04362	8.95727e-21	5.15063e-20	orf19.4430	19.2881
orf19.2266	-1.59849	9.11396e-21	5.23598e-20	orf19.2266	19.281
orf19.7410	-1.49187	9.908e-21	5.687e-20	CYM1	19.2451
orf19.3350	-1.70555	1.02761e-20	5.89295e-20	MRP20	19.2297
orf19.3873	1.36351	1.03461e-20	5.9277e-20	ARC40	19.2271
orf19.1478	1.38159	1.06337e-20	6.08699e-20	STT3	19.2156
orf19.712	-1.53931	1.17424e-20	6.71555e-20	KIP1	19.1729
orf19.2170	-0.986827	1.23697e-20	7.06792e-20	PHM7	19.1507
orf19.4356	2.20357	1.31702e-20	7.51855e-20	HGT3	19.1239
orf19.4030	1.47992	1.35377e-20	7.72139e-20	orf19.4030	19.1123
orf19.4739	-1.20581	1.3551e-20	7.72197e-20	MSS116	19.1123
orf19.768	-2.07582	1.41724e-20	8.06886e-20	SYG1	19.0932
orf19.7436	-1.16399	1.46937e-20	8.3581e-20	AAF1	19.0779
orf19.2125	1.22116	1.55249e-20	8.82302e-20	orf19.2125	19.0544
orf19.4679	-1.3349	1.62916e-20	9.2504e-20	AGP2	19.0338
orf19.5419	0.982777	1.66709e-20	9.45727e-20	ATP5	19.0242
orf19.909.1	-1.74961	1.71705e-20	9.732e-20	orf19.909.1	19.0118
orf19.882	1.36426	1.79812e-20	1.01824e-19	HSP78	18.9922
orf19.6010.1	-1.20849	1.84295e-20	1.04269e-19	RPB11	18.9818
orf19.5305	-1.18396	1.86753e-20	1.05565e-19	RHD3	18.9765
orf19.4590	-1.48907	1.91311e-20	1.08046e-19	RFX2	18.9664
orf19.1588	1.17664	1.99022e-20	1.123e-19	orf19.1588	18.9496
orf19.6928	1.19535	2.00793e-20	1.13198e-19	SAP9	18.9462
orf19.3060	1.57679	2.13619e-20	1.20322e-19	orf19.3060	18.9197
orf19.1325	1.4376	2.27266e-20	1.27895e-19	ECM38	18.8931
orf19.6812	1.32324	2.54323e-20	1.42995e-19	PMT2	18.8447
orf19.3048	2.12811	2.6358e-20	1.48068e-19	orf19.3048	18.8295
orf19.4673	-1.9469	2.64046e-20	1.48198e-19	BMT9	18.8292
orf19.2953	-1.45795	2.64848e-20	1.48517e-19	TOM20	18.8282
orf19.5521	1.03673	3.00913e-20	1.68591e-19	ISA1	18.7732
orf19.7403	1.25579	3.0443e-20	1.70411e-19	orf19.7403	18.7685
orf19.6134	1.27655	3.11556e-20	1.74246e-19	orf19.6134	18.7588
orf19.1933	1.37242	3.13466e-20	1.75159e-19	orf19.1933	18.7566
orf19.4307	-1.00485	3.17013e-20	1.76985e-19	orf19.4307	18.7521
orf19.7672	-1.11143	3.24409e-20	1.80954e-19	orf19.7672	18.7424
orf19.2328	1.15078	3.38452e-20	1.88622e-19	orf19.2328	18.7244
orf19.4323	2.01993	3.54051e-20	1.97141e-19	orf19.4323	18.7052
orf19.7376	-1.74708	3.56866e-20	1.98534e-19	orf19.7376	18.7022
orf19.5474	-2.77404	3.57353e-20	1.9863e-19	orf19.5474	18.702
orf19.3061.1	-1.18626	3.63461e-20	2.01848e-19	orf19.3061.1	18.695
orf19.1782.1	-2.46643	3.89753e-20	2.1626e-19	orf19.1782.1	18.665
orf19.4715	-1.16547	3.92531e-20	2.17611e-19	orf19.4715	18.6623
orf19.7360	-1.57696	4.00203e-20	2.2167e-19	orf19.7360	18.6543
orf19.5995	1.04461	4.2276e-20	2.33959e-19	MCA1	18.6309
orf19.4340.1	-1.96025	4.39448e-20	2.42982e-19	orf19.4340.1	18.6144
orf19.4168	2.27574	4.68109e-20	2.58603e-19	orf19.4168	18.5874
orf19.1721	1.53763	4.96759e-20	2.74192e-19	NCE103	18.5619
orf19.55	1.70999	4.98643e-20	2.74992e-19	orf19.55	18.5607
orf19.6177	-1.29727	5.13004e-20	2.82666e-19	orf19.6177	18.5487
orf19.7272	1.37538	5.27252e-20	2.90264e-19	orf19.7272	18.5372
orf19.7042	-1.33291	5.31286e-20	2.9223e-19	orf19.7042	18.5343
orf19.6443	1.89362	5.6807e-20	3.12192e-19	orf19.6443	18.5056
orf19.3349	-1.26815	5.78306e-20	3.17542e-19	orf19.3349	18.4982
orf19.393	-1.16892	5.93961e-20	3.25855e-19	APS3	18.487
orf19.1344	2.57159	6.28938e-20	3.44745e-19	orf19.1344	18.4625
orf19.3954	1.3129	6.46372e-20	3.53995e-19	PSD2	18.451
orf19.6848	1.30664	6.70298e-20	3.66781e-19	VPS16	18.4356
orf19.429	-1.4796	6.9266e-20	3.7869e-19	orf19.429	18.4217
orf19.5820	1.86241	7.33495e-20	4.00669e-19	UGA6	18.3972
orf19.1876	-1.43227	9.01319e-20	4.91918e-19	orf19.1876	18.3081
orf19.7196	0.910609	9.88117e-20	5.38826e-19	orf19.7196	18.2686
orf19.3417	1.60075	1.02432e-19	5.58084e-19	ACF2	18.2533
orf19.3930	1.04218	1.09583e-19	5.96536e-19	YUH2	18.2244
orf19.4539	1.01575	1.15459e-19	6.2798e-19	orf19.4539	18.2021
orf19.1639	-2.23579	1.16993e-19	6.35776e-19	orf19.1639	18.1967
orf19.7502	-1.03027	1.37536e-19	7.46778e-19	orf19.7502	18.1268
orf19.677	1.18447	1.41323e-19	7.66681e-19	CHO1	18.1154
orf19.6337	-1.24881	1.48387e-19	8.04312e-19	TLO13	18.0946
orf19.2272	-1.52371	1.53517e-19	8.31407e-19	AFT2	18.0802
orf19.2911	1.19696	1.54017e-19	8.33405e-19	SEC3	18.0791
orf19.7625	1.20509	1.55973e-19	8.43269e-19	PGA1	18.074
orf19.334	1.27496	1.6891e-19	9.1243e-19	orf19.334	18.0398
orf19.407	-1.04258	1.69177e-19	9.13096e-19	GCD6	18.0395
orf19.5356	-1.35096	1.72827e-19	9.31999e-19	orf19.5356	18.0306
orf19.4668	-1.68774	1.74383e-19	9.3959e-19	orf19.4668	18.0271
orf19.2721	-1.50055	1.82626e-19	9.83166e-19	orf19.2721	18.0074
orf19.3533	-2.02269	1.9144e-19	1.02974e-18	orf19.3533	17.9873
orf19.3921	-1.57366	2.05e-19	1.10174e-18	orf19.3921	17.9579
orf19.2108	1.14489	2.15418e-19	1.15675e-18	SOD6	17.9368
orf19.1693	-1.36387	2.167e-19	1.16265e-18	CAS4	17.9346
orf19.2436	1.03389	2.24973e-19	1.20602e-18	orf19.2436	17.9186
orf19.92	1.11578	2.30108e-19	1.2325e-18	orf19.92	17.9092
orf19.5711	1.76759	2.46152e-19	1.31732e-18	orf19.5711	17.8803
orf19.4084	1.03179	2.61428e-19	1.39789e-18	KIS1	17.8545
orf19.4203	1.38265	2.69551e-19	1.44011e-18	orf19.4203	17.8416
orf19.7195	-1.26798	2.73112e-19	1.4579e-18	RAD6	17.8363
orf19.2948	-1.22627	3.11952e-19	1.66383e-18	SNO1	17.7789
orf19.4812	-2.20349	3.62582e-19	1.93224e-18	orf19.4812	17.7139
orf19.978	-0.988965	3.87535e-19	2.06349e-18	BDF1	17.6854
orf19.6129	-1.47394	4.04366e-19	2.15129e-18	MRPL8	17.6673
orf19.6184	-2.20657	4.0877e-19	2.1729e-18	orf19.6184	17.663
orf19.1411	2.22009	4.148e-19	2.2031e-18	orf19.1411	17.657
orf19.6722	1.56729	4.41848e-19	2.3448e-18	orf19.6722	17.6299
orf19.346	1.53869	4.60229e-19	2.44029e-18	ALT1	17.6126
orf19.3829	-1.29171	4.61676e-19	2.44592e-18	PHR1	17.6116
orf19.6249	-1.31563	4.86873e-19	2.57725e-18	HAK1	17.5888
orf19.3738	-3.59693	5.11462e-19	2.70515e-18	PGA22	17.5678
orf19.3021	1.2261	5.71517e-19	3.02026e-18	orf19.3021	17.52
orf19.3105	1.49091	6.18677e-19	3.26404e-18	orf19.3105	17.4862
orf19.2019	-1.53039	6.18618e-19	3.26404e-18	orf19.2019	17.4862
orf19.5485	-1.59069	6.45025e-19	3.40021e-18	MEC3	17.4685
orf19.3004	0.897776	6.92389e-19	3.64685e-18	orf19.3004	17.4381
orf19.2249	-2.30808	7.30255e-19	3.8431e-18	orf19.2249	17.4153
orf19.1199	-1.17133	7.36812e-19	3.87438e-18	NOP5	17.4118
orf19.5348	1.45206	7.53409e-19	3.95837e-18	TPS3	17.4025
orf19.5924	1.30528	7.88524e-19	4.13943e-18	ZCF31	17.3831
orf19.3357	-1.80305	8.1132e-19	4.25556e-18	orf19.3357	17.371
orf19.5684	-1.38434	8.56734e-19	4.49005e-18	orf19.5684	17.3477
orf19.2808	1.26118	8.65682e-19	4.53319e-18	ZCF16	17.3436
orf19.6247	-1.32065	8.9965e-19	4.70718e-18	orf19.6247	17.3272
orf19.5855	1.02761	9.1402e-19	4.77842e-18	MBP1	17.3207
orf19.1296	-2.64869	9.29524e-19	4.85546e-18	orf19.1296	17.3138
orf19.3391	1.05076	9.50283e-19	4.9598e-18	ADK1	17.3045
orf19.757	1.37538	9.55033e-19	4.98049e-18	orf19.757	17.3027
orf19.738	0.968414	9.63127e-19	5.01857e-18	MYO5	17.2994
orf19.5094	-1.14728	9.90915e-19	5.15911e-18	BUL1	17.2874
orf19.5826	1.91709	1.02982e-18	5.35727e-18	orf19.5826	17.2711
orf19.1253	1.53877	1.1529e-18	5.99262e-18	PHO4	17.2224
orf19.5241	0.977396	1.15431e-18	5.99501e-18	SNT1	17.2222
orf19.4016	1.03829	1.17802e-18	6.11314e-18	orf19.4016	17.2137
orf19.317	1.30837	1.18354e-18	6.13677e-18	PNP1	17.2121
orf19.2734	-2.09003	1.19752e-18	6.2042e-18	orf19.2734	17.2073
orf19.1743	1.25658	1.2976e-18	6.71716e-18	ACS1	17.1728
orf19.7228	1.25986	1.30014e-18	6.72484e-18	orf19.7228	17.1723
orf19.1227	-2.33551	1.3065e-18	6.75223e-18	ZCF4	17.1706
orf19.3308	-1.38225	1.42971e-18	7.38188e-18	STB5	17.1318
orf19.2202	-2.2447	1.43067e-18	7.38188e-18	orf19.2202	17.1318
orf19.3123	-0.90284	1.4556e-18	7.5044e-18	RPT5	17.1247
orf19.5387	1.45859	1.78519e-18	9.19611e-18	VPS8	17.0364
orf19.3401	-1.08054	1.97608e-18	1.01712e-17	CTA1	16.9926
orf19.6936	-1.73282	2.02112e-18	1.03946e-17	RAD53	16.9832
orf19.6317	1.22694	2.14479e-18	1.10217e-17	ADE6	16.9578
orf19.3605	1.22435	2.26849e-18	1.16479e-17	PEX17	16.9338
orf19.4161	1.69134	2.33317e-18	1.19703e-17	orf19.4161	16.9219
orf19.5635	1.09526	2.42266e-18	1.24193e-17	PGA7	16.9059
orf19.2684	1.47569	2.4316e-18	1.24551e-17	orf19.2684	16.9047
orf19.1154	-1.08609	2.49914e-18	1.27907e-17	EGD1	16.8931
orf19.2000	1.76918	2.51576e-18	1.28549e-17	orf19.2000	16.8909
orf19.4005	-1.27428	2.51489e-18	1.28549e-17	orf19.4005	16.8909
orf19.7291	-1.75064	2.53815e-18	1.29589e-17	orf19.7291	16.8874
orf19.6621	0.919195	2.61822e-18	1.33569e-17	MHP1	16.8743
orf19.6136	-1.14115	2.64854e-18	1.35007e-17	orf19.6136	16.8696
orf19.6117	-0.997985	2.70255e-18	1.3765e-17	orf19.6117	16.8612
orf19.1248	-1.06891	2.72069e-18	1.38462e-17	orf19.1248	16.8587
orf19.113	-1.10695	3.21993e-18	1.63738e-17	CIP1	16.7859
orf19.5429	1.37465	3.28987e-18	1.6716e-17	orf19.5429	16.7769
orf19.1777	0.976924	3.38142e-18	1.71674e-17	orf19.1777	16.7653
orf19.2262	-1.824	3.88722e-18	1.97196e-17	orf19.2262	16.7051
orf19.1304	1.42429	3.91371e-18	1.9838e-17	orf19.1304	16.7025
orf19.2051	-1.67961	3.94286e-18	1.99698e-17	orf19.2051	16.6996
orf19.556	-1.28485	4.18413e-18	2.11749e-17	orf19.556	16.6742
orf19.7550	1.81824	4.58894e-18	2.32049e-17	IFA14	16.6344
orf19.4369	1.32842	4.6222e-18	2.33545e-17	orf19.4369	16.6316
orf19.2934	-2.69712	4.71553e-18	2.3807e-17	orf19.2934	16.6233
orf19.2762	1.7091	4.8191e-18	2.43105e-17	AHP1	16.6142
orf19.5368	-1.23739	5.10242e-18	2.57193e-17	orf19.5368	16.5897
orf19.314	1.04876	5.25387e-18	2.64616e-17	orf19.314	16.5774
orf19.4041	1.15513	5.97689e-18	3.00792e-17	PEX4	16.5217
orf19.6587	-1.15561	6.00571e-18	3.02003e-17	GIR2	16.52
orf19.2021	-0.854272	6.09492e-18	3.06246e-17	HGT8	16.5139
orf19.2986	2.26261	6.26522e-18	3.14553e-17	orf19.2986	16.5023
orf19.4438	0.985882	6.3297e-18	3.17538e-17	RME1	16.4982
orf19.3359	1.23038	6.74328e-18	3.38018e-17	ARP8	16.4711
orf19.4089	0.984804	6.89486e-18	3.45343e-17	SGT1	16.4617
orf19.7391	1.25827	7.5433e-18	3.77523e-17	OCH1	16.4231
orf19.2250	-1.62379	7.73895e-18	3.87008e-17	SPE3	16.4123
orf19.1886	1.26388	7.83086e-18	3.91296e-17	RCL1	16.4075
orf19.5526	1.43308	8.1263e-18	4.05738e-17	SEC20	16.3918
orf19.6165	-1.61506	8.83444e-18	4.40747e-17	KGD1	16.3558
orf19.6678	2.73924	8.93557e-18	4.45442e-17	orf19.6678	16.3512
orf19.5648	-1.70628	9.05872e-18	4.51225e-17	orf19.5648	16.3456
orf19.1041	1.99846	9.23192e-18	4.59491e-17	orf19.1041	16.3377
orf19.5609	-2.05487	9.43247e-18	4.69104e-17	orf19.5609	16.3287
orf19.4216	-0.850729	1.00177e-17	4.97818e-17	orf19.4216	16.3029
orf19.5533	2.08986	1.01446e-17	5.03727e-17	orf19.5533	16.2978
orf19.2667	1.06621	1.01586e-17	5.0403e-17	RPF1	16.2975
orf19.2003	1.00079	1.07922e-17	5.35047e-17	HNM1	16.2716
orf19.3615	1.59858	1.10439e-17	5.47098e-17	orf19.3615	16.2619
orf19.2472	-1.8747	1.1289e-17	5.58799e-17	orf19.2472	16.2527
orf19.3788	-2.82717	1.14212e-17	5.64903e-17	SPC34	16.248
orf19.7093	2.66954	1.19948e-17	5.9281e-17	HGT13	16.2271
orf19.2875	-1.67718	1.38686e-17	6.84885e-17	orf19.2875	16.1644
orf19.6341	-1.2981	1.40478e-17	6.93195e-17	orf19.6341	16.1591
orf19.6099	-1.05029	1.4615e-17	7.2062e-17	CCT8	16.1423
orf19.1159	-1.27825	1.49317e-17	7.35664e-17	orf19.1159	16.1333
orf19.5079	1.06472	1.76224e-17	8.67551e-17	CDR4	16.0617
orf19.861	-1.39217	1.80175e-17	8.86316e-17	CAP4	16.0524
orf19.4222	1.24521	1.87133e-17	9.19827e-17	SST2	16.0363
orf19.486	1.74113	1.87441e-17	9.20627e-17	NIP100	16.0359
orf19.3074	-1.18261	1.91332e-17	9.39012e-17	TLO10	16.0273
orf19.7339	1.13316	1.92336e-17	9.43206e-17	BGL22	16.0254
orf19.3199	1.25175	1.93253e-17	9.4697e-17	PIKA	16.0237
orf19.2410	1.16984	1.98166e-17	9.70294e-17	SYS3	16.0131
orf19.1890	1.05505	2.03446e-17	9.95376e-17	orf19.1890	16.002
orf19.6533	1.16549	2.10579e-17	1.02948e-16	MSK1	15.9874
orf19.3040	1.14906	2.13207e-17	1.04152e-16	EHT1	15.9823
orf19.6066	1.28332	2.15188e-17	1.05039e-16	orf19.6066	15.9786
orf19.5022	1.19822	2.20518e-17	1.07558e-16	orf19.5022	15.9684
orf19.2297	1.03893	2.20992e-17	1.07706e-16	ARL3	15.9678
orf19.3160	-0.864794	2.31924e-17	1.12919e-16	HSP12	15.9472
orf19.2782	-1.08262	2.32046e-17	1.12919e-16	orf19.2782	15.9472
orf19.397	-1.85928	2.36565e-17	1.1503e-16	orf19.397	15.9392
orf19.1893	-1.14141	2.44145e-17	1.18625e-16	orf19.1893	15.9258
orf19.276	-1.23243	2.51752e-17	1.22227e-16	orf19.276	15.9128
orf19.1394	-1.63265	2.71669e-17	1.31796e-16	orf19.1394	15.8801
orf19.2650.1	-1.62577	2.82407e-17	1.369e-16	orf19.2650.1	15.8636
orf19.5244	-1.94572	2.94528e-17	1.42667e-16	MCD4	15.8457
orf19.3104	2.28276	2.94894e-17	1.42735e-16	YDC1	15.8455
orf19.1802	1.10294	2.95136e-17	1.42743e-16	OFD1	15.8454
orf19.7498	1.11261	2.97926e-17	1.43983e-16	LEU1	15.8417
orf19.872	1.45491	3.22675e-17	1.55824e-16	orf19.872	15.8074
orf19.273	1.0527	3.28187e-17	1.58365e-16	orf19.273	15.8003
orf19.1805	1.12557	3.33735e-17	1.6092e-16	PEX14	15.7934
orf19.5729	1.45975	3.34494e-17	1.61163e-16	FGR17	15.7927
orf19.1107	0.957513	3.83104e-17	1.84443e-16	orf19.1107	15.7341
orf19.2002	1.36266	3.89342e-17	1.87304e-16	orf19.2002	15.7275
orf19.1386	1.51076	3.97724e-17	1.91192e-16	orf19.1386	15.7185
orf19.4090	1.02251	4.13921e-17	1.98678e-16	orf19.4090	15.7018
orf19.849	-2.37282	4.13926e-17	1.98678e-16	orf19.849	15.7018
orf19.1795.1	1.34286	4.30855e-17	2.06647e-16	orf19.1795.1	15.6848
orf19.3432	-1.21218	4.60312e-17	2.20608e-16	orf19.3432	15.6564
orf19.7077	-2.73226	4.88535e-17	2.33957e-16	orf19.7077	15.6309
orf19.1604	-1.04093	4.91078e-17	2.34997e-16	orf19.1604	15.6289
orf19.2230	-1.5185	4.92239e-17	2.35375e-16	orf19.2230	15.6282
orf19.7010	-1.51359	4.97944e-17	2.37923e-16	orf19.7010	15.6236
orf19.3669	0.924677	5.14681e-17	2.45735e-16	SHA3	15.6095
orf19.2150	-1.10393	5.16975e-17	2.46644e-16	orf19.2150	15.6079
orf19.3528	-2.03881	5.27967e-17	2.51699e-16	orf19.3528	15.5991
orf19.288	1.42387	5.35569e-17	2.55131e-16	MET13	15.5932
orf19.4274	1.24749	5.38061e-17	2.56125e-16	PUT1	15.5915
orf19.2370	1.44439	5.42466e-17	2.58028e-16	DSL1	15.5883
orf19.4118	-1.26308	5.93739e-17	2.82204e-16	CNT	15.5494
orf19.3312	1.10838	6.30563e-17	2.99482e-16	orf19.3312	15.5236
orf19.528	1.00346	6.63654e-17	3.14962e-16	SEC26	15.5017
orf19.1092	1.38079	6.70297e-17	3.17876e-16	orf19.1092	15.4977
orf19.7335	-0.970765	6.72899e-17	3.18871e-16	PRE8	15.4964
orf19.711	-1.06767	7.17248e-17	3.39633e-16	orf19.711	15.469
orf19.7350	0.914787	7.42272e-17	3.5122e-16	RCT1	15.4544
orf19.4774	-1.14876	7.63919e-17	3.61193e-16	AOX1	15.4423
orf19.243	1.22282	8.42411e-17	3.98008e-16	OXR1	15.4001
orf19.2884	0.946786	9.03864e-17	4.26724e-16	CDC68	15.3699
orf19.3737	1.04964	9.61892e-17	4.53781e-16	orf19.3737	15.3432
orf19.6882	1.2265	9.62871e-17	4.53904e-16	OSM1	15.343
orf19.2242	0.799988	9.80809e-17	4.61701e-16	PRB1	15.3356
orf19.2467	-3.35763	9.80868e-17	4.61701e-16	PRN1	15.3356
orf19.1291	1.23102	1.02337e-16	4.81351e-16	ABZ1	15.3175
orf19.5440	-0.9145	1.09802e-16	5.16076e-16	RPT2	15.2873
orf19.6732	2.1111	1.10099e-16	5.17091e-16	orf19.6732	15.2864
orf19.5125	0.975582	1.11288e-16	5.22287e-16	orf19.5125	15.2821
orf19.7401	-1.3331	1.13903e-16	5.34161e-16	ISW2	15.2723
orf19.7078	1.23978	1.20423e-16	5.6432e-16	orf19.7078	15.2485
orf19.2851	-2.00015	1.29191e-16	6.04961e-16	orf19.2851	15.2183
orf19.2276	-1.31251	1.3133e-16	6.14524e-16	orf19.2276	15.2115
orf19.2663	1.19224	1.32545e-16	6.19751e-16	orf19.2663	15.2078
orf19.1474	0.985681	1.34053e-16	6.26339e-16	SLA1	15.2032
orf19.7369	1.18537	1.35019e-16	6.30387e-16	TRM12	15.2004
orf19.7231	-2.98722	1.39117e-16	6.49041e-16	FTR2	15.1877
orf19.7327	-1.07524	1.43251e-16	6.67837e-16	PHO88	15.1753
orf19.7601	-2.42555	1.45533e-16	6.77977e-16	orf19.7601	15.1688
orf19.799	1.51799	1.65012e-16	7.68154e-16	STE4	15.1146
orf19.4374	-2.1069	1.66744e-16	7.75648e-16	PRP42	15.1103
orf19.1481	1.11712	1.71592e-16	7.97278e-16	HAP42	15.0984
orf19.1835	-1.61847	1.71646e-16	7.97278e-16	PEA2	15.0984
orf19.6604	0.929544	1.73006e-16	8.03006e-16	orf19.6604	15.0953
orf19.3555	1.00557	1.77741e-16	8.24379e-16	BUD14	15.0839
orf19.4711	0.933267	1.84627e-16	8.55693e-16	orf19.4711	15.0677
orf19.3904	-5.62441	1.93256e-16	8.95029e-16	MRV4	15.0482
orf19.4185	1.4571	1.97332e-16	9.13236e-16	orf19.4185	15.0394
orf19.796	1.28624	2.01884e-16	9.33622e-16	HYM1	15.0298
orf19.5019	-0.992696	2.05809e-16	9.51078e-16	orf19.5019	15.0218
orf19.4188	1.31346	2.16167e-16	9.98216e-16	NMD5	15.0008
orf19.1662	-1.47361	2.27933e-16	1.05178e-15	orf19.1662	14.9781
orf19.6044	1.14167	2.37145e-16	1.09349e-15	MOB2	14.9612
orf19.3736	-1.81878	2.52473e-16	1.16332e-15	KAR4	14.9343
orf19.3751	-1.4742	2.55406e-16	1.17598e-15	orf19.3751	14.9296
orf19.5680	-1.04524	2.62056e-16	1.20572e-15	orf19.5680	14.9188
orf19.6748	-1.04787	2.70852e-16	1.24529e-15	orf19.6748	14.9047
orf19.1878	1.37658	2.71587e-16	1.24707e-15	MED4	14.9041
orf19.1349	-2.17698	2.71633e-16	1.24707e-15	orf19.1349	14.9041
orf19.5776	-0.873048	2.74683e-16	1.26016e-15	TOM1	14.8996
orf19.2031	1.12752	2.83967e-16	1.30181e-15	VPS24	14.8855
orf19.5688	1.14078	2.88844e-16	1.32321e-15	orf19.5688	14.8784
orf19.1514	0.992422	2.97297e-16	1.36095e-15	orf19.1514	14.8662
orf19.7096	0.940875	3.13101e-16	1.43226e-15	orf19.7096	14.844
orf19.3261	-1.84844	3.23176e-16	1.47728e-15	ATO9	14.8305
orf19.7255	-2.01479	3.23613e-16	1.47821e-15	RPC10	14.8303
orf19.3481	-1.13375	3.26947e-16	1.49236e-15	orf19.3481	14.8261
orf19.7660	1.3548	3.27878e-16	1.49553e-15	VPS52	14.8252
orf19.819	-1.14685	3.32462e-16	1.51535e-15	orf19.819	14.8195
orf19.6434	1.1615	3.39196e-16	1.54493e-15	PEX19	14.8111
orf19.6197	1.75047	3.56878e-16	1.62429e-15	DHH1	14.7893
orf19.5901	1.22756	3.92932e-16	1.78711e-15	PKC1	14.7478
orf19.2037	-1.59144	3.96905e-16	1.80388e-15	orf19.2037	14.7438
orf19.6146	-1.1496	4.23577e-16	1.92372e-15	CLG1	14.7159
orf19.2411	-1.18873	4.4607e-16	2.02442e-15	SYN8	14.6937
orf19.3623	1.50019	4.48878e-16	2.03571e-15	SMC2	14.6913
orf19.240	-1.36467	4.5173e-16	2.04717e-15	PAM17	14.6888
orf19.4182	1.07753	4.56246e-16	2.06616e-15	orf19.4182	14.6848
orf19.1595	1.2112	4.77013e-16	2.15866e-15	orf19.1595	14.6658
orf19.4807	1.18015	4.80085e-16	2.17101e-15	orf19.4807	14.6633
orf19.5985	-1.18301	5.03094e-16	2.27344e-15	orf19.5985	14.6433
orf19.5496	-1.40043	5.05178e-16	2.28123e-15	AVT1	14.6418
orf19.953.1	1.09495	5.13171e-16	2.31567e-15	COF1	14.6353
orf19.4524	1.12188	5.19641e-16	2.3432e-15	ZCF24	14.6302
orf19.3362	1.71375	5.58705e-16	2.51755e-15	orf19.3362	14.599
orf19.1504	0.997264	5.60976e-16	2.52599e-15	orf19.1504	14.5976
orf19.4102	-0.850866	5.71524e-16	2.57166e-15	RPN10	14.5898
orf19.6757	1.09608	5.91524e-16	2.65976e-15	GCY1	14.5752
orf19.3854	-0.904012	6.62408e-16	2.97637e-15	orf19.3854	14.5263
orf19.6530	1.20565	7.04754e-16	3.16439e-15	orf19.6530	14.4997
orf19.3518	1.04628	7.16046e-16	3.21282e-15	orf19.3518	14.4931
orf19.5963	0.988501	7.56492e-16	3.39189e-15	orf19.5963	14.4696
orf19.6850	1.12679	7.83035e-16	3.50842e-15	orf19.6850	14.4549
orf19.7404	1.11178	8.25762e-16	3.69724e-15	orf19.7404	14.4321
orf19.2247	-2.00664	8.46027e-16	3.7853e-15	orf19.2247	14.4219
orf19.6103	1.81131	8.48377e-16	3.79313e-15	orf19.6103	14.421
orf19.1225	1.03107	8.66067e-16	3.86949e-15	PEX22	14.4123
orf19.7337	1.31559	8.86636e-16	3.9586e-15	orf19.7337	14.4025
orf19.3128	1.11491	9.09934e-16	4.05976e-15	orf19.3128	14.3915
orf19.1323	0.954984	9.77157e-16	4.35393e-15	orf19.1323	14.3611
orf19.2105	-1.677	9.77245e-16	4.35393e-15	orf19.2105	14.3611
orf19.4689	-1.30013	1.08419e-15	4.82703e-15	PGA57	14.3163
orf19.6183	-1.44475	1.1605e-15	5.16313e-15	TIM8	14.2871
orf19.1377	1.31955	1.169e-15	5.19731e-15	IPK2	14.2842
orf19.2525	1.01451	1.18881e-15	5.28163e-15	LYS12	14.2772
orf19.3924	-1.86833	1.19664e-15	5.31271e-15	orf19.3924	14.2747
orf19.5357	-1.00247	1.20567e-15	5.34906e-15	AKL1	14.2717
orf19.6294	-1.53862	1.23286e-15	5.46587e-15	MYO1	14.2623
orf19.2248	0.972466	1.36117e-15	6.03047e-15	ARE2	14.2196
orf19.4144	0.919116	1.36694e-15	6.05184e-15	orf19.4144	14.2181
orf19.5378	-1.02135	1.40189e-15	6.20219e-15	SCL1	14.2075
orf19.3190	-1.10586	1.40579e-15	6.21514e-15	HAL9	14.2065
orf19.3006	1.0948	1.4376e-15	6.35132e-15	GGA2	14.1971
orf19.2495	1.13014	1.45877e-15	6.44038e-15	GSL1	14.1911
orf19.4353	1.15254	1.50541e-15	6.64165e-15	ULP2	14.1777
orf19.5275	1.77637	1.53987e-15	6.78894e-15	orf19.5275	14.1682
orf19.5943	1.07135	1.54968e-15	6.82745e-15	orf19.5943	14.1657
orf19.6047	-0.952574	1.62908e-15	7.17224e-15	TUF1	14.1443
snR68	-2.08089	1.69153e-15	7.44201e-15	snR68	14.1283
orf19.5287	2.17334	1.71336e-15	7.53283e-15	orf19.5287	14.123
orf19.505	0.860163	1.79585e-15	7.89004e-15	SRV2	14.1029
orf19.2609	0.979842	1.86873e-15	8.20452e-15	CET1	14.0859
orf19.4423	0.992187	1.92868e-15	8.46188e-15	orf19.4423	14.0725
orf19.2966	1.17157	2.07568e-15	9.10052e-15	orf19.2966	14.0409
orf19.5134	1.91123	2.0922e-15	9.1666e-15	orf19.5134	14.0378
orf19.4195	-2.64009	2.11798e-15	9.27313e-15	orf19.4195	14.0328
orf19.3938	-1.28256	2.18015e-15	9.53874e-15	orf19.3938	14.0205
orf19.2769	0.816366	2.24448e-15	9.81338e-15	orf19.2769	14.0082
orf19.297	-0.994476	2.29366e-15	1.00215e-14	DTD2	13.9991
orf19.4199	-1.11087	2.33088e-15	1.01771e-14	SLY41	13.9924
orf19.238	-1.97655	2.38438e-15	1.04035e-14	CCP1	13.9828
orf19.6023	-1.20394	2.61308e-15	1.13935e-14	orf19.6023	13.9433
orf19.6499	-1.60947	2.62068e-15	1.14188e-14	orf19.6499	13.9424
orf19.1940	0.939692	2.62305e-15	1.14213e-14	orf19.1940	13.9423
orf19.7267	-1.10673	2.71175e-15	1.17994e-14	SAM35	13.9281
orf19.1203	0.972357	2.75481e-15	1.19785e-14	SRO77	13.9216
orf19.7638	-1.00483	2.82449e-15	1.22731e-14	PRO1	13.911
orf19.5430	-1.5741	2.91184e-15	1.26439e-14	BUD21	13.8981
orf19.6041	-1.45992	3.05321e-15	1.32487e-14	RPO41	13.8778
orf19.2606	-1.58391	3.0801e-15	1.33562e-14	HDA1	13.8743
orf19.3895	-1.04204	3.11166e-15	1.34839e-14	CHT2	13.8702
orf19.6623	-1.24184	3.13394e-15	1.35711e-14	orf19.6623	13.8674
orf19.1461	0.94872	3.43855e-15	1.488e-14	orf19.1461	13.8274
orf19.3426	-0.906719	3.4456e-15	1.49003e-14	ANB1	13.8268
orf19.2138	-1.2232	3.60146e-15	1.55637e-14	ILS1	13.8079
orf19.5870	-1.92118	3.68648e-15	1.59203e-14	CTP1	13.798
orf19.1395	1.27614	3.90672e-15	1.68599e-14	orf19.1395	13.7731
orf19.920	-1.67706	3.94209e-15	1.70009e-14	RMT2	13.7695
orf19.7165	1.50134	4.01068e-15	1.7285e-14	MED9	13.7623
orf19.4855	-1.55138	4.07441e-15	1.75477e-14	BUD31	13.7558
orf19.5506	1.52276	4.35607e-15	1.8748e-14	PLC1	13.727
orf19.5170	-0.864269	4.38387e-15	1.88548e-14	ENA21	13.7246
orf19.5302	-2.08444	4.41398e-15	1.89714e-14	PGA31	13.7219
orf19.2446	-1.50148	4.63885e-15	1.99244e-14	orf19.2446	13.7006
orf19.3106	-1.09207	4.84626e-15	2.08011e-14	MET16	13.6819
orf19.5749	0.961359	5.43797e-15	2.33251e-14	SBA1	13.6322
orf19.669	1.45403	5.57075e-15	2.38784e-14	PRM1	13.622
orf19.7212	1.12183	5.69083e-15	2.43766e-14	orf19.7212	13.613
orf19.7271	-0.801282	5.84279e-15	2.50106e-14	orf19.7271	13.6019
orf19.2789	1.21922	6.01754e-15	2.57413e-14	orf19.2789	13.5894
orf19.2229	-1.30719	6.16391e-15	2.63496e-14	orf19.2229	13.5792
orf19.1653	-1.03536	6.1806e-15	2.64031e-14	orf19.1653	13.5783
orf19.4892	-1.06489	6.21854e-15	2.65472e-14	TPK1	13.576
orf19.2514	1.44328	6.55184e-15	2.79325e-14	orf19.2514	13.5539
orf19.7175	-0.972773	6.54952e-15	2.79325e-14	HLJ1	13.5539
orf19.100	0.980363	6.64587e-15	2.83142e-14	orf19.100	13.548
orf19.5285	-1.23807	6.84794e-15	2.91556e-14	PST3	13.5353
orf19.2351	-0.930439	6.94909e-15	2.95663e-14	NIT3	13.5292
orf19.7161	-0.825734	6.97972e-15	2.96767e-14	SUI3	13.5276
orf19.4442	1.12938	7.30055e-15	3.102e-14	ALG9	13.5084
orf19.7119	-0.95357	7.45531e-15	3.16563e-14	RAD3	13.4995
orf19.3348	-1.6441	8.25862e-15	3.50438e-14	orf19.3348	13.4554
orf19.3086	1.40652	8.33852e-15	3.53591e-14	SEC10	13.4515
orf19.3277	2.45628	8.48653e-15	3.59626e-14	orf19.3277	13.4441
orf19.2803	0.965147	9.15813e-15	3.87827e-14	HEM13	13.4114
orf19.1493	1.08057	9.94993e-15	4.21076e-14	RAD7	13.3756
orf19.1164	-1.19932	9.97235e-15	4.21743e-14	GAR1	13.375
orf19.323	1.23316	1.00776e-14	4.2591e-14	orf19.323	13.3707
orf19.3986	1.38612	1.01252e-14	4.27635e-14	PPR1	13.3689
snR8c	-1.97776	1.05761e-14	4.46383e-14	snR8c	13.3503
orf19.5578	0.970377	1.07235e-14	4.52302e-14	orf19.5578	13.3446
orf19.6599.1	-0.932443	1.07855e-14	4.54612e-14	orf19.6599.1	13.3424
orf19.5660	-1.13331	1.10645e-14	4.66063e-14	orf19.5660	13.3316
orf19.4544	-1.34701	1.1317e-14	4.76383e-14	orf19.4544	13.322
orf19.21	1.53759	1.16336e-14	4.89384e-14	orf19.21	13.3104
orf19.4377	-1.77294	1.18085e-14	4.96414e-14	KRE1	13.3042
orf19.3851	-1.96125	1.21791e-14	5.11652e-14	orf19.3851	13.291
orf19.6053	-1.40443	1.22321e-14	5.13539e-14	CIS2	13.2894
orf19.7365	1.41103	1.2602e-14	5.28716e-14	orf19.7365	13.2768
orf19.642	1.07458	1.293e-14	5.42119e-14	orf19.642	13.2659
orf19.5917.3	0.860268	1.29863e-14	5.44119e-14	orf19.5917.3	13.2643
orf19.331	-1.19274	1.30639e-14	5.47007e-14	orf19.331	13.262
orf19.102	-2.02035	1.31612e-14	5.50719e-14	orf19.102	13.2591
orf19.446.2	-1.26712	1.32347e-14	5.53428e-14	orf19.446.2	13.2569
orf19.813	-1.13969	1.35674e-14	5.66966e-14	orf19.813	13.2464
orf19.2611	1.08248	1.37997e-14	5.76293e-14	MCM6	13.2394
orf19.7457	-1.07811	1.42382e-14	5.94212e-14	orf19.7457	13.2261
orf19.3332	0.996765	1.48291e-14	6.18466e-14	orf19.3332	13.2087
orf19.5107	0.868181	1.55522e-14	6.48198e-14	NOT5	13.1883
orf19.1449	2.34582	1.60225e-14	6.67358e-14	orf19.1449	13.1756
orf19.3110	-1.21138	1.60424e-14	6.67749e-14	orf19.3110	13.1754
orf19.5071	-1.55823	1.63875e-14	6.81662e-14	NRP1	13.1664
orf19.169	0.996808	1.67024e-14	6.94305e-14	CHO2	13.1584
orf19.6801	1.03106	1.71525e-14	7.12547e-14	RPD31	13.1472
orf19.6238	1.68258	1.75302e-14	7.27762e-14	orf19.6238	13.138
orf19.5141	-2.12695	1.7767e-14	7.3711e-14	orf19.5141	13.1325
orf19.6424	-0.903972	1.78019e-14	7.38072e-14	orf19.6424	13.1319
orf19.475	-2.0229	1.78232e-14	7.38474e-14	orf19.475	13.1317
orf19.6520	-4.74833	1.85533e-14	7.68219e-14	orf19.6520	13.1145
orf19.3026	-1.24932	1.86153e-14	7.70282e-14	MAS1	13.1134
orf19.3243	-0.939125	1.8648e-14	7.71134e-14	SRP54	13.1129
TER1	-1.19785	1.90472e-14	7.87128e-14	TER1	13.104
orf19.6316	-1.33386	1.92184e-14	7.93685e-14	orf19.6316	13.1004
orf19.5815	1.05228	1.94923e-14	8.04471e-14	SCT2	13.0945
orf19.6244	1.19119	2.03818e-14	8.40485e-14	orf19.6244	13.0755
orf19.3392	1.08188	2.03915e-14	8.40485e-14	DOG1	13.0755
orf19.2447	-1.26104	2.14598e-14	8.83945e-14	orf19.2447	13.0536
RDN25	1.20908	2.20137e-14	9.06168e-14	RDN25	13.0428
orf19.2163	0.878778	2.22763e-14	9.16383e-14	orf19.2163	13.0379
orf19.909	0.942939	2.24202e-14	9.21704e-14	STP4	13.0354
orf19.1447	1.94756	2.36368e-14	9.71086e-14	orf19.1447	13.0127
orf19.3083	1.12324	2.42904e-14	9.97293e-14	orf19.3083	13.0012
orf19.5321	1.07279	2.44635e-14	1.00375e-13	orf19.5321	12.9984
orf19.2876	-1.0359	2.45868e-14	1.00815e-13	CBF1	12.9965
orf19.4194	-1.73421	2.50015e-14	1.0245e-13	orf19.4194	12.9895
orf19.1043	1.25167	2.66621e-14	1.09184e-13	orf19.1043	12.9618
orf19.1771	-2.351	2.68613e-14	1.09928e-13	CWC22	12.9589
orf19.7605	-0.958456	2.79306e-14	1.1423e-13	PUP1	12.9422
orf19.5864	1.14493	2.97728e-14	1.21686e-13	URK1	12.9148
orf19.3945	1.11835	2.98689e-14	1.22e-13	orf19.3945	12.9136
orf19.35.1	-1.17955	3.00817e-14	1.2279e-13	orf19.35.1	12.9108
orf19.5935	1.08765	3.02621e-14	1.23447e-13	orf19.5935	12.9085
orf19.4946	2.36558	3.03972e-14	1.23918e-13	orf19.4946	12.9069
orf19.176	-2.01721	3.05233e-14	1.24352e-13	OPT4	12.9053
orf19.6373	0.814967	3.07079e-14	1.25024e-13	DCP2	12.903
orf19.5880	1.30634	3.34481e-14	1.36093e-13	orf19.5880	12.8662
orf19.5076.1	-1.53704	3.35964e-14	1.36608e-13	orf19.5076.1	12.8645
orf19.542	1.32236	3.5362e-14	1.43695e-13	HXK2	12.8426
orf19.7221	1.08527	3.54393e-14	1.43917e-13	SET3	12.8419
orf19.4821	2.27752	3.6306e-14	1.47342e-13	LIP1	12.8317
orf19.946	-1.50589	3.68373e-14	1.49402e-13	MET14	12.8256
orf19.6956	0.935065	3.93606e-14	1.59534e-13	DAL9	12.7971
orf19.5411	1.02128	4.06071e-14	1.64481e-13	orf19.5411	12.7839
orf19.7166	-1.31958	4.13221e-14	1.6727e-13	orf19.7166	12.7766
orf19.5455	-1.11077	4.24242e-14	1.71621e-13	orf19.5455	12.7654
orf19.3503	-2.27694	4.2868e-14	1.73306e-13	orf19.3503	12.7612
orf19.460	-1.4264	4.31339e-14	1.7427e-13	CEK2	12.7588
orf19.2360	-1.39529	4.34696e-14	1.75514e-13	URA2	12.7557
orf19.445	-1.50733	4.40812e-14	1.7787e-13	orf19.445	12.7499
orf19.6500	-1.26469	4.50731e-14	1.81757e-13	ECM42	12.7405
orf19.4066	1.216	4.548e-14	1.8328e-13	orf19.4066	12.7369
orf19.2476	-1.01453	4.55971e-14	1.83636e-13	orf19.2476	12.736
orf19.7513	1.15836	4.57694e-14	1.84212e-13	ALK2	12.7347
orf19.2422	-0.945102	4.60897e-14	1.85384e-13	ARC1	12.7319
orf19.4963	-1.64136	4.63137e-14	1.86166e-13	orf19.4963	12.7301
orf19.1388	-2.28892	4.64284e-14	1.86509e-13	orf19.1388	12.7293
orf19.2199	-0.967148	4.68522e-14	1.88092e-13	PHO86	12.7256
orf19.540	1.26703	4.77522e-14	1.91584e-13	orf19.540	12.7176
orf19.6324	-0.926439	5.06401e-14	2.03041e-13	VID27	12.6924
orf19.5081	-1.02526	5.10116e-14	2.04401e-13	FUN12	12.6895
orf19.4583	2.67767	5.12354e-14	2.05039e-13	orf19.4583	12.6882
orf19.2342	-0.974864	5.1229e-14	2.05039e-13	SFT2	12.6882
orf19.3050	0.916359	5.42297e-14	2.16885e-13	AGE1	12.6638
orf19.2187	-1.18009	5.47882e-14	2.1898e-13	ALG7	12.6596
orf19.6739	0.951746	6.24934e-14	2.49619e-13	orf19.6739	12.6027
orf19.719	0.893549	6.32357e-14	2.52424e-13	orf19.719	12.5979
orf19.2870	1.25647	6.48459e-14	2.58689e-13	orf19.2870	12.5872
orf19.2397	-0.869286	6.57565e-14	2.62156e-13	orf19.2397	12.5814
orf19.5536	-1.46179	6.61434e-14	2.63533e-13	orf19.5536	12.5792
orf19.5873	1.1281	6.77364e-14	2.6971e-13	POL1	12.5691
orf19.5486.1	-1.50941	6.99458e-14	2.78332e-13	SMD2	12.5554
orf19.3356	1.3021	7.25993e-14	2.8871e-13	ESP1	12.5395
orf19.4955	-3.18771	7.39701e-14	2.93976e-13	orf19.4955	12.5317
orf19.7345	1.3187	7.45224e-14	2.95986e-13	orf19.7345	12.5287
orf19.2298	1.32408	7.56457e-14	3.00259e-13	WBP1	12.5225
orf19.5140	-1.55419	7.62201e-14	3.02349e-13	orf19.5140	12.5195
orf19.2978	-1.36675	7.83525e-14	3.10613e-13	orf19.2978	12.5078
orf19.3223	0.834659	7.98949e-14	3.1653e-13	ATP3	12.4996
orf19.7263	-1.07784	8.10151e-14	3.20767e-13	orf19.7263	12.4938
orf19.7160	-2.29108	8.1813e-14	3.23724e-13	orf19.7160	12.4898
orf19.6460	1.09418	8.44988e-14	3.34142e-13	PEX1	12.4761
orf19.1136	1.4983	8.54171e-14	3.37563e-13	orf19.1136	12.4716
orf19.5552	0.927271	8.67342e-14	3.42554e-13	orf19.5552	12.4653
orf19.5346	1.07706	8.76736e-14	3.46048e-13	orf19.5346	12.4609
orf19.4622	0.836961	8.87721e-14	3.50166e-13	orf19.4622	12.4557
orf19.4936.1	-1.73864	9.08873e-14	3.58286e-13	orf19.4936.1	12.4458
orf19.5783	-1.68367	9.16862e-14	3.61211e-13	orf19.5783	12.4422
orf19.3405	-1.16158	9.95908e-14	3.92108e-13	ZCF18	12.4066
orf19.2434	-1.18166	1.0484e-13	4.12517e-13	NPL4	12.3846
orf19.6008.4	-1.31199	1.08341e-13	4.26029e-13	orf19.6008.4	12.3706
orf19.2210	0.9804	1.10618e-13	4.34712e-13	orf19.2210	12.3618
orf19.2965	-1.01341	1.11525e-13	4.38007e-13	orf19.2965	12.3585
orf19.2831	-1.76325	1.11651e-13	4.3823e-13	RPC31	12.3583
orf19.881	0.937251	1.12273e-13	4.40398e-13	DFG16	12.3562
orf19.3843	1.17467	1.15605e-13	4.53187e-13	orf19.3843	12.3437
orf19.1054	1.05698	1.20908e-13	4.7368e-13	orf19.1054	12.3245
orf19.6531	0.909375	1.24314e-13	4.86725e-13	NUC2	12.3127
orf19.686	1.1089	1.3608e-13	5.32462e-13	orf19.686	12.2737
orf19.5068	0.829805	1.36983e-13	5.35665e-13	IRE1	12.2711
orf19.3366.1	-1.32674	1.40318e-13	5.48366e-13	orf19.3366.1	12.2609
orf19.6086	-1.08131	1.49195e-13	5.82698e-13	LEU4	12.2346
orf19.111	0.870246	1.4984e-13	5.84858e-13	CAN2	12.2329
orf19.498	-1.37444	1.49982e-13	5.8505e-13	orf19.498	12.2328
orf19.3315	0.877329	1.53254e-13	5.97444e-13	CTA9	12.2237
orf19.7592	0.93342	1.67043e-13	6.508e-13	FAA4	12.1866
orf19.6073	-1.11883	1.69489e-13	6.59922e-13	HMX1	12.1805
orf19.6102	0.987659	1.72215e-13	6.70126e-13	RCA1	12.1738
orf19.4721	-1.34482	1.72956e-13	6.72596e-13	orf19.4721	12.1722
orf19.2614	-1.25271	1.81879e-13	7.06862e-13	RSR1	12.1507
orf19.3697	1.48427	1.82822e-13	7.10088e-13	orf19.3697	12.1487
orf19.7107	-1.15347	1.86821e-13	7.25178e-13	orf19.7107	12.1396
orf19.2092	-1.01969	1.93161e-13	7.49329e-13	orf19.2092	12.1253
orf19.3220	-1.4682	1.98101e-13	7.68022e-13	orf19.3220	12.1146
orf19.949	1.1669	2.07975e-13	8.05806e-13	orf19.949	12.0938
orf19.2469	1.47233	2.12476e-13	8.22743e-13	RAD10	12.0847
orf19.3664	-1.87166	2.14274e-13	8.29197e-13	HSP31	12.0813
orf19.89	-0.885098	2.16581e-13	8.37614e-13	PEX7	12.077
orf19.6248	-1.95417	2.27332e-13	8.78656e-13	orf19.6248	12.0562
orf19.1630	1.05179	2.42659e-13	9.37325e-13	orf19.1630	12.0281
orf19.4107	1.2475	2.44201e-13	9.42705e-13	orf19.4107	12.0256
orf19.2259	-1.66046	2.51109e-13	9.6878e-13	orf19.2259	12.0138
orf19.3123.2	-1.30737	2.53874e-13	9.78854e-13	orf19.3123.2	12.0093
orf19.3694	-2.04261	2.71888e-13	1.04767e-12	orf19.3694	11.9798
orf19.5300	-1.14019	2.72744e-13	1.05033e-12	orf19.5300	11.9787
orf19.5960	0.794281	2.88634e-13	1.11085e-12	NCE102	11.9543
orf19.2914	1.32609	2.99566e-13	1.15222e-12	orf19.2914	11.9385
orf19.5686	1.1539	3.07312e-13	1.18129e-12	orf19.5686	11.9276
orf19.3396	-1.61991	3.11263e-13	1.19575e-12	HCH1	11.9224
orf19.7657	-1.98011	3.39221e-13	1.30237e-12	POP3	11.8853
orf19.1433	0.929353	3.67638e-13	1.41062e-12	orf19.1433	11.8506
orf19.708	1.64268	3.73728e-13	1.43312e-12	orf19.708	11.8437
orf19.6003	1.54616	3.77205e-13	1.44557e-12	orf19.6003	11.84
orf19.6423	0.906632	3.81201e-13	1.46e-12	orf19.6423	11.8356
orf19.1516	-1.18096	3.90634e-13	1.49523e-12	orf19.1516	11.8253
orf19.842	-0.806043	3.96415e-13	1.51644e-12	ASR3	11.8192
orf19.2174	1.03557	4.0707e-13	1.55626e-12	RAD57	11.8079
orf19.702	-1.6328	4.26733e-13	1.63044e-12	orf19.702	11.7877
orf19.1480	-0.934208	4.35364e-13	1.66242e-12	orf19.1480	11.7793
orf19.1308	1.30545	4.41869e-13	1.68624e-12	orf19.1308	11.7731
orf19.4862.2	-0.865223	4.43693e-13	1.69218e-12	PET100	11.7716
orf19.5318	0.804225	4.50469e-13	1.71699e-12	RAD1	11.7652
orf19.7650	-1.68207	4.62746e-13	1.76272e-12	LTV1	11.7538
orf19.5753	-2.01534	4.99908e-13	1.90314e-12	HGT10	11.7205
orf19.6315	-1.80962	5.28438e-13	2.01054e-12	orf19.6315	11.6967
orf19.6852	1.36946	5.30186e-13	2.01598e-12	orf19.6852	11.6955
orf19.1896	-0.788822	5.3068e-13	2.01665e-12	SSC1	11.6954
orf19.158	-1.05901	5.61149e-13	2.13115e-12	orf19.158	11.6714
orf19.1691	2.15148	5.7223e-13	2.17064e-12	orf19.1691	11.6634
orf19.7646	-1.25679	5.72074e-13	2.17064e-12	orf19.7646	11.6634
orf19.1526	0.857621	5.72636e-13	2.17087e-12	SNF2	11.6634
orf19.2156	1.20184	5.82904e-13	2.20716e-12	NAG1	11.6562
orf19.2244	-0.96848	5.8282e-13	2.20716e-12	orf19.2244	11.6562
orf19.4341	-1.58361	5.85028e-13	2.21388e-12	orf19.4341	11.6548
orf19.4215	0.750924	5.95522e-13	2.25224e-12	FET34	11.6474
orf19.5830	1.0869	6.00873e-13	2.27112e-12	LHS1	11.6438
orf19.3469	-1.5207	6.04753e-13	2.28442e-12	orf19.3469	11.6412
orf19.6782	-1.34948	6.59377e-13	2.48927e-12	BMT1	11.6039
orf19.478	1.38731	6.86617e-13	2.59057e-12	orf19.478	11.5866
orf19.5791	0.796767	6.89561e-13	2.60012e-12	IDH2	11.585
orf19.5941	1.05337	7.08996e-13	2.67182e-12	orf19.5941	11.5732
orf19.2238	-1.30165	7.32853e-13	2.76008e-12	LTE1	11.5591
orf19.3792	0.849091	7.63939e-13	2.87544e-12	orf19.3792	11.5413
orf19.6863	0.964781	7.81969e-13	2.94156e-12	VPH1	11.5314
orf19.6810	0.870618	7.84883e-13	2.95077e-12	orf19.6810	11.5301
orf19.1669	-0.937962	8.05654e-13	3.02706e-12	AFG3	11.519
orf19.4246	0.964599	8.2258e-13	3.08882e-12	orf19.4246	11.5102
orf19.2557	1.03646	8.23354e-13	3.0899e-12	SEC65	11.5101
orf19.2306	-1.32301	8.25849e-13	3.09742e-12	orf19.2306	11.509
orf19.4282	-0.84778	8.2732e-13	3.1011e-12	IFH1	11.5085
orf19.4044	1.10952	8.44158e-13	3.16234e-12	MUM2	11.5
orf19.5417	0.918227	8.45721e-13	3.16633e-12	DOT5	11.4994
orf19.7217	-0.90199	8.48463e-13	3.17472e-12	RPL4B	11.4983
orf19.7349	-0.823128	8.5918e-13	3.21292e-12	CHS4	11.4931
orf19.2131	-0.805993	8.70932e-13	3.25494e-12	orf19.2131	11.4875
orf19.5501	1.10272	8.75481e-13	3.27001e-12	YAF9	11.4855
orf19.7368	-1.1499	8.85677e-13	3.30614e-12	orf19.7368	11.4807
orf19.7612	0.791454	9.29276e-13	3.46685e-12	CTM1	11.4601
orf19.5260	-0.858148	9.58495e-13	3.57375e-12	RPN2	11.4469
orf19.1279	0.898141	1.01967e-12	3.79961e-12	CDS1	11.4203
orf19.3149	0.756379	1.04496e-12	3.89156e-12	LSP1	11.4099
orf19.2498	-0.81297	1.04783e-12	3.89994e-12	orf19.2498	11.4089
orf19.2942	0.759237	1.05993e-12	3.94267e-12	DIP5	11.4042
orf19.4415	0.859342	1.06653e-12	3.96256e-12	MED3	11.402
orf19.7503	-1.24307	1.06611e-12	3.96256e-12	CDA2	11.402
orf19.1801	0.970488	1.07285e-12	3.98372e-12	CBR1	11.3997
orf19.2082	1.86755	1.09275e-12	4.05521e-12	SAP30	11.392
orf19.2908	1.56599	1.10088e-12	4.08298e-12	orf19.2908	11.389
orf19.4362	0.828704	1.17561e-12	4.35759e-12	orf19.4362	11.3608
orf19.6367	-0.854945	1.19316e-12	4.42007e-12	SSB1	11.3546
orf19.5616	2.34789	1.21507e-12	4.49859e-12	orf19.5616	11.3469
orf19.7314	-0.827453	1.27511e-12	4.71811e-12	CDG1	11.3262
orf19.3035	0.953676	1.29316e-12	4.78212e-12	orf19.3035	11.3204
orf19.1553	0.721955	1.3001e-12	4.80497e-12	ENT3	11.3183
orf19.7282	0.747427	1.31128e-12	4.84346e-12	PEX13	11.3148
orf19.2825	-1.12534	1.31316e-12	4.84758e-12	DRE2	11.3145
orf19.904	1.29601	1.3358e-12	4.92828e-12	orf19.904	11.3073
orf19.3282	-1.05612	1.3367e-12	4.92874e-12	BMT3	11.3073
orf19.7108	0.851584	1.34836e-12	4.96883e-12	orf19.7108	11.3037
orf19.6353	1.21116	1.35394e-12	4.9865e-12	orf19.6353	11.3022
orf19.1467	0.854511	1.38595e-12	5.10143e-12	COX13	11.2923
orf19.7523	0.736618	1.38784e-12	5.10543e-12	MKC1	11.292
orf19.3168	-0.879471	1.4458e-12	5.31553e-12	RPN8	11.2745
orf19.3840	0.898894	1.48539e-12	5.45791e-12	orf19.3840	11.263
orf19.6470	1.4416	1.53586e-12	5.64008e-12	AHP2	11.2487
orf19.5052	1.55958	1.61893e-12	5.94171e-12	orf19.5052	11.2261
orf19.3418	2.03993	1.63304e-12	5.99001e-12	orf19.3418	11.2226
orf19.4266	-1.42063	1.67425e-12	6.13762e-12	SPR28	11.212
tR(CCU)1	-2.31248	1.69365e-12	6.20516e-12	tR%28CCU%291	11.2072
orf19.267	-0.90576	1.71136e-12	6.26641e-12	orf19.267	11.203
orf19.5890	0.891972	1.80091e-12	6.59048e-12	orf19.5890	11.1811
orf19.5700	-1.11225	1.81062e-12	6.62221e-12	TLO11	11.179
orf19.3311	1.07689	1.82065e-12	6.65506e-12	IFD3	11.1768
orf19.74	1.04818	1.83031e-12	6.68651e-12	SEC5	11.1748
orf19.7458	-1.03533	1.86743e-12	6.81817e-12	orf19.7458	11.1663
orf19.1334	2.31889	1.90515e-12	6.95186e-12	orf19.1334	11.1579
orf19.4471	1.07444	2.03069e-12	7.40569e-12	orf19.4471	11.1304
orf19.5450	0.868373	2.04458e-12	7.45207e-12	ETR1	11.1277
orf19.835	-0.980074	2.04608e-12	7.45323e-12	orf19.835	11.1277
orf19.390	-0.876933	2.06296e-12	7.51041e-12	CDC42	11.1243
orf19.2730	0.753997	2.22663e-12	8.10162e-12	orf19.2730	11.0914
orf19.5994	-0.897361	2.25669e-12	8.20627e-12	RHB1	11.0859
orf19.2127	1.25578	2.28807e-12	8.31562e-12	CST5	11.0801
orf19.4605	-1.2913	2.3928e-12	8.69123e-12	TYR1	11.0609
orf19.5630	-1.03875	2.4293e-12	8.81875e-12	APA2	11.0546
orf19.4886	3.77977	2.446e-12	8.87429e-12	orf19.4886	11.0519
orf19.563	-1.71048	2.46287e-12	8.93037e-12	RRP15	11.0491
orf19.125	1.38988	2.51948e-12	9.1304e-12	EBP1	11.0395
orf19.4851	0.842056	2.52835e-12	9.15733e-12	TFA1	11.0382
orf19.2191	-2.03053	2.54008e-12	9.19453e-12	orf19.2191	11.0365
orf19.4381	0.88992	2.58767e-12	9.36145e-12	VTC3	11.0287
orf19.1183	0.833471	2.59237e-12	9.37311e-12	orf19.1183	11.0281
orf19.3461	-2.13215	2.61472e-12	9.44853e-12	orf19.3461	11.0246
orf19.6888	-0.892644	2.74646e-12	9.9189e-12	orf19.6888	11.0035
orf19.4759	0.817922	2.75478e-12	9.94327e-12	COX5	11.0025
orf19.4304	-0.849067	2.9529e-12	1.06523e-11	GAP1	10.9726
orf19.7187	-0.804589	3.05388e-12	1.10103e-11	MAM33	10.9582
orf19.1301	-1.54614	3.0774e-12	1.10888e-11	orf19.1301	10.9551
orf19.1649	0.978092	3.09738e-12	1.11545e-11	RNA1	10.9526
orf19.5692	-1.54733	3.23843e-12	1.16558e-11	orf19.5692	10.9335
orf19.1221	1.06542	3.35816e-12	1.20798e-11	ALG2	10.9179
orf19.6923.1	-1.15942	3.36408e-12	1.20943e-11	orf19.6923.1	10.9174
orf19.7556	-3.54785	3.37219e-12	1.21165e-11	orf19.7556	10.9166
orf19.3309	0.809983	3.39154e-12	1.21792e-11	orf19.3309	10.9144
orf19.2591	-0.923134	3.51248e-12	1.26063e-11	orf19.2591	10.8994
orf19.4255	1.18177	3.66182e-12	1.31348e-11	ECM331	10.8816
orf19.7184	1.05072	3.79342e-12	1.35992e-11	orf19.7184	10.8665
orf19.406	0.780267	3.92987e-12	1.40724e-11	ERG1	10.8516
orf19.5653	0.771031	3.92937e-12	1.40724e-11	ATP2	10.8516
orf19.284	1.21401	3.94734e-12	1.4127e-11	orf19.284	10.85
orf19.2009	0.871477	4.02535e-12	1.4398e-11	PEX12	10.8417
orf19.1633	-1.47965	4.20587e-12	1.50352e-11	UTP4	10.8229
orf19.2178	-1.33716	4.24358e-12	1.51615e-11	MRS4	10.8193
orf19.4777	1.13338	4.34516e-12	1.55156e-11	DAK2	10.8092
orf19.1247	-0.992639	4.50471e-12	1.60763e-11	orf19.1247	10.7938
orf19.4093	-1.0742	4.60688e-12	1.64316e-11	PES1	10.7843
orf19.474	-1.14607	4.63333e-12	1.65167e-11	orf19.474	10.7821
orf19.2393	0.800182	4.68327e-12	1.66853e-11	orf19.2393	10.7777
orf19.2201	-1.11071	5.01277e-12	1.78492e-11	orf19.2201	10.7484
orf19.1711	1.13821	5.02359e-12	1.78776e-11	END3	10.7477
orf19.6039	-0.80895	5.09274e-12	1.81136e-11	orf19.6039	10.742
orf19.6562	1.90326	5.19276e-12	1.84589e-11	RNH35	10.7338
orf19.7286	-0.888177	5.39276e-12	1.91591e-11	RPN7	10.7176
orf19.4354	1.37553	5.51959e-12	1.95987e-11	MCM2	10.7078
orf19.4109	1.06547	5.65681e-12	2.00747e-11	PMT4	10.6974
orf19.340	0.904623	5.78493e-12	2.05179e-11	orf19.340	10.6879
orf19.1375	1.21368	6.17608e-12	2.18807e-11	LEU42	10.6599
orf19.5828	0.800249	6.17605e-12	2.18807e-11	orf19.5828	10.6599
orf19.7497	-1.05842	6.22822e-12	2.20516e-11	orf19.7497	10.6566
orf19.2119	-1.10815	6.23129e-12	2.20516e-11	NDT80	10.6566
orf19.3364	1.01016	6.25399e-12	2.21195e-11	orf19.3364	10.6552
orf19.2471	-1.36499	6.25766e-12	2.21202e-11	GIM5	10.6552
orf19.6668	0.978966	6.42937e-12	2.27145e-11	orf19.6668	10.6437
orf19.4142	1.54389	6.47613e-12	2.28669e-11	orf19.4142	10.6408
orf19.740	0.68725	6.88441e-12	2.4295e-11	HAP41	10.6145
orf19.550	0.896454	6.95228e-12	2.45208e-11	PDX3	10.6105
orf19.3463	-1.39501	7.00876e-12	2.47033e-11	orf19.3463	10.6072
orf19.6398	-2.94168	7.01181e-12	2.47033e-11	orf19.6398	10.6072
orf19.4555	-1.08202	7.05503e-12	2.48417e-11	ALS4	10.6048
orf19.1546	-0.902176	7.26001e-12	2.55493e-11	orf19.1546	10.5926
orf19.5734	1.01682	7.37784e-12	2.59495e-11	POP2	10.5859
orf19.4641	1.04912	7.42123e-12	2.60876e-11	NMT1	10.5836
orf19.1981	1.07508	7.53269e-12	2.64647e-11	IMP2	10.5773
orf19.95	1.48062	7.65972e-12	2.68961e-11	orf19.95	10.5703
orf19.71	0.772686	7.88647e-12	2.7677e-11	orf19.71	10.5579
orf19.6600	-0.891394	7.93589e-12	2.7835e-11	orf19.6600	10.5554
orf19.1938	-1.90516	8.13631e-12	2.85221e-11	orf19.1938	10.5448
orf19.2622	0.848301	8.15121e-12	2.85585e-11	YPT31	10.5443
orf19.4961	0.70732	8.26252e-12	2.89165e-11	STP2	10.5389
orf19.612	-1.34952	8.25835e-12	2.89165e-11	orf19.612	10.5389
orf19.1852	-0.900582	8.26789e-12	2.89193e-11	orf19.1852	10.5388
orf19.7214	0.929437	8.44812e-12	2.95334e-11	orf19.7214	10.5297
orf19.5235	-1.50899	8.50769e-12	2.97253e-11	orf19.5235	10.5269
orf19.5757	1.09639	8.78671e-12	3.06832e-11	orf19.5757	10.5131
orf19.2743	0.916037	8.88987e-12	3.10263e-11	orf19.2743	10.5083
orf19.5247	0.988306	8.89543e-12	3.10286e-11	orf19.5247	10.5082
orf19.5641	0.817518	9.02942e-12	3.14787e-11	CAR2	10.502
orf19.3281	0.975326	9.04842e-12	3.15275e-11	orf19.3281	10.5013
orf19.2073	0.88411	9.09846e-12	3.16844e-11	orf19.2073	10.4992
orf19.4241	-0.872996	9.21505e-12	3.20728e-11	orf19.4241	10.4939
orf19.1160	0.965689	9.27389e-12	3.22599e-11	orf19.1160	10.4913
orf19.6350	1.74595	9.48637e-12	3.29809e-11	orf19.6350	10.4817
orf19.7632	1.40852	9.55217e-12	3.31914e-11	orf19.7632	10.479
orf19.326	-1.38192	9.66355e-12	3.356e-11	orf19.326	10.4742
orf19.6794	0.823963	9.6802e-12	3.35994e-11	FESUR1	10.4737
orf19.5773	0.789641	1.01046e-11	3.50534e-11	orf19.5773	10.4553
orf19.6365	-0.873554	1.02243e-11	3.54492e-11	PTP1	10.4504
orf19.3707	0.924236	1.03059e-11	3.57126e-11	YHB1	10.4472
orf19.4236	1.02794	1.0756e-11	3.72517e-11	RET2	10.4289
orf19.7317	0.955102	1.0807e-11	3.74079e-11	UGA33	10.427
orf19.3647	1.20336	1.08436e-11	3.7514e-11	SEC8	10.4258
orf19.2531	0.845102	1.09838e-11	3.79783e-11	CSP37	10.4205
orf19.4889	-1.29836	1.10238e-11	3.80959e-11	orf19.4889	10.4191
orf19.7387	0.790957	1.12399e-11	3.88215e-11	ELP3	10.4109
orf19.989	-0.79687	1.13868e-11	3.93076e-11	orf19.989	10.4055
orf19.4384	1.62131	1.15679e-11	3.99092e-11	HXT5	10.3989
orf19.190	-1.3263	1.15737e-11	3.99092e-11	orf19.190	10.3989
orf19.3825	-0.925321	1.18015e-11	4.06726e-11	RCE1	10.3907
orf19.1007	-1.10537	1.18859e-11	4.09409e-11	KCS1	10.3878
orf19.3459	1.1527	1.21821e-11	4.19384e-11	orf19.3459	10.3774
orf19.4574	1.55892	1.23154e-11	4.23745e-11	orf19.4574	10.3729
orf19.5572	1.47912	1.26512e-11	4.35062e-11	orf19.5572	10.3614
orf19.156	0.848339	1.29194e-11	4.44042e-11	FGR51	10.3526
orf19.2707.1	-0.88409	1.31674e-11	4.5232e-11	QCR9	10.3446
orf19.5026	-0.92813	1.35057e-11	4.63692e-11	orf19.5026	10.3338
orf19.5710	0.976812	1.36676e-11	4.68995e-11	orf19.5710	10.3288
orf19.5564	-1.57951	1.38161e-11	4.73835e-11	orf19.5564	10.3244
orf19.4913	0.9376	1.42802e-11	4.89487e-11	orf19.4913	10.3103
orf19.4079	-1.08651	1.43509e-11	4.91641e-11	SLP2	10.3084
orf19.2893	1.40124	1.54289e-11	5.28287e-11	orf19.2893	10.2771
orf19.6040	-0.787219	1.58062e-11	5.40913e-11	SNF7	10.2669
orf19.1095	1.55257	1.60136e-11	5.47586e-11	GLE2	10.2615
orf19.2593	-0.788194	1.60185e-11	5.47586e-11	BIO2	10.2615
orf19.2515	0.656048	1.61284e-11	5.51047e-11	orf19.2515	10.2588
orf19.4530.1	0.976172	1.62258e-11	5.54074e-11	orf19.4530.1	10.2564
orf19.5821	0.856121	1.67335e-11	5.71105e-11	orf19.5821	10.2433
orf19.2396	-1.08019	1.74161e-11	5.94079e-11	IFR2	10.2262
orf19.3132	0.9317	1.75154e-11	5.97147e-11	orf19.3132	10.2239
orf19.3782	1.31811	1.75652e-11	5.98521e-11	orf19.3782	10.2229
orf19.1902	-1.42699	1.78449e-11	6.07723e-11	NOC4	10.2163
orf19.4085	1.52176	1.80839e-11	6.15533e-11	orf19.4085	10.2107
orf19.1082.1	0.696072	1.82943e-11	6.22362e-11	orf19.1082.1	10.206
orf19.4174	0.869768	1.88137e-11	6.39687e-11	orf19.4174	10.194
orf19.4221	0.929102	1.885e-11	6.40577e-11	ORC4	10.1934
orf19.2214	-1.38558	1.91602e-11	6.50768e-11	orf19.2214	10.1866
orf19.3180	0.975594	2.08308e-11	7.07129e-11	orf19.3180	10.1505
snR10c	-1.02018	2.14912e-11	7.29157e-11	snR10c	10.1372
orf19.2045	1.2067	2.18927e-11	7.42382e-11	orf19.2045	10.1294
orf19.4022	-1.30419	2.21959e-11	7.52261e-11	SDH4	10.1236
orf19.1290	0.732617	2.25866e-11	7.65092e-11	XKS1	10.1163
orf19.5801	0.958183	2.29314e-11	7.76356e-11	RNR21	10.1099
orf19.3406	-2.23313	2.30772e-11	7.80875e-11	orf19.3406	10.1074
orf19.1888	-0.784452	2.32556e-11	7.8649e-11	orf19.1888	10.1043
orf19.4698	-1.232	2.44761e-11	8.27327e-11	PTC8	10.0823
orf19.1063	1.32911	2.54964e-11	8.61353e-11	orf19.1063	10.0648
orf19.4682	3.69661	2.61306e-11	8.82308e-11	HGT17	10.0544
orf19.4212	-1.02441	2.65821e-11	8.97074e-11	FET99	10.0472
orf19.6419.1	1.12831	2.69084e-11	9.07605e-11	orf19.6419.1	10.0421
orf19.6046	1.01677	2.9119e-11	9.81642e-11	APC1	10.008
orf19.5436	-1.19581	2.97962e-11	1.00394e-10	UTP8	9.99829
orf19.1355	0.846564	2.99787e-11	1.00955e-10	orf19.1355	9.99587
orf19.3583	0.922353	3.0818e-11	1.03726e-10	orf19.3583	9.98411
orf19.5877	-0.745775	3.14367e-11	1.05752e-10	ATF1	9.97571
orf19.3767	1.13271	3.28587e-11	1.10477e-10	PEP1	9.95673
orf19.3037	-1.06354	3.30107e-11	1.10929e-10	orf19.3037	9.95495
orf19.6980	1.26384	3.32104e-11	1.11541e-10	orf19.6980	9.95256
orf19.2074	1.8971	3.43544e-11	1.15322e-10	orf19.2074	9.93809
orf19.7064	-1.08968	3.43828e-11	1.15356e-10	GLN4	9.93796
orf19.2742	1.36757	3.52571e-11	1.18227e-10	orf19.2742	9.92728
orf19.5118	0.787275	3.57631e-11	1.1986e-10	SDS24	9.92132
orf19.3744	1.06217	3.61939e-11	1.2124e-10	orf19.3744	9.91635
orf19.2275	-1.122	3.76668e-11	1.26107e-10	orf19.2275	9.89926
orf19.4149.1	-5.26843	3.94291e-11	1.31937e-10	orf19.4149.1	9.87963
orf19.1421	-1.42105	4.04083e-11	1.35142e-10	orf19.1421	9.86921
orf19.4829	-0.973161	4.06863e-11	1.36e-10	DOA1	9.86646
orf19.3124	-0.800909	4.14057e-11	1.38259e-10	orf19.3124	9.85931
orf19.4705	-0.898002	4.13856e-11	1.38259e-10	orf19.4705	9.85931
orf19.1148	-4.42999	4.25047e-11	1.41854e-10	orf19.1148	9.84816
orf19.3303	0.735983	4.25399e-11	1.41897e-10	orf19.3303	9.84803
orf19.4413	0.691331	4.29444e-11	1.43171e-10	CMD1	9.84415
orf19.439	-1.01467	4.39227e-11	1.46355e-10	orf19.439	9.83459
orf19.2604	1.91263	4.39532e-11	1.4638e-10	orf19.2604	9.83452
orf19.7635	-1.1983	4.5546e-11	1.51605e-10	DRS1	9.81929
orf19.5833	-0.75886	4.62588e-11	1.53896e-10	orf19.5833	9.81277
orf19.1881	0.935706	4.64187e-11	1.54347e-10	LPT1	9.8115
orf19.6048	0.93349	4.66054e-11	1.54887e-10	orf19.6048	9.80999
orf19.4674.1	-2.57009	4.68613e-11	1.55655e-10	CRD2	9.80784
orf19.4167	1.44551	4.74266e-11	1.5745e-10	orf19.4167	9.80286
orf19.7177	0.782538	4.7471e-11	1.57515e-10	KAP120	9.80268
orf19.940	0.761917	4.79468e-11	1.59011e-10	BUD2	9.79857
orf19.600	0.801786	4.83202e-11	1.60165e-10	TRK1	9.79543
orf19.6008	-1.68507	4.88595e-11	1.61868e-10	orf19.6008	9.79084
orf19.2599	1.2409	5.24916e-11	1.73748e-10	CRC1	9.76008
orf19.2402	-0.823612	5.25004e-11	1.73748e-10	SSU72	9.76008
orf19.5633	0.907382	5.34283e-11	1.76726e-10	orf19.5633	9.7527
orf19.633	0.931251	5.41269e-11	1.78944e-10	CRG1	9.74728
orf19.7409	1.15562	5.42848e-11	1.79372e-10	ERV25	9.74624
orf19.1761	1.71215	5.45427e-11	1.8013e-10	orf19.1761	9.74441
orf19.4122	-1.05798	5.62327e-11	1.85615e-10	orf19.4122	9.73139
orf19.2018.1	-1.43017	5.64579e-11	1.86261e-10	orf19.2018.1	9.72988
orf19.5537	0.817544	5.78712e-11	1.90824e-10	WSC2	9.71937
orf19.5669	-0.835356	6.0199e-11	1.98397e-10	orf19.5669	9.70247
orf19.1519	1.25756	6.06518e-11	1.99785e-10	orf19.1519	9.69944
orf19.1865	1.16013	6.07817e-11	2.00109e-10	MCS7	9.69873
orf19.4863	-0.919817	6.08588e-11	2.00258e-10	PDC2	9.69841
orf19.3345	-0.938357	6.14417e-11	2.02071e-10	SIZ1	9.6945
orf19.3761	1.1285	6.15443e-11	2.02304e-10	CDC54	9.694
orf19.4580	0.998746	6.25788e-11	2.05597e-10	orf19.4580	9.68698
orf19.6779	-1.44738	6.36701e-11	2.09074e-10	PRO2	9.6797
orf19.3704.1	-1.57243	6.38489e-11	2.09553e-10	orf19.3704.1	9.67871
orf19.6760	1.00696	6.47249e-11	2.12318e-10	MDS3	9.67301
orf19.7537	-1.17898	6.49899e-11	2.13077e-10	BNR1	9.67146
orf19.6396	-0.758693	6.5377e-11	2.14235e-10	orf19.6396	9.66911
orf19.2909	1.1258	6.56546e-11	2.15033e-10	ERG26	9.66749
orf19.3937	1.12443	6.9124e-11	2.26279e-10	orf19.3937	9.64536
orf19.4373	-1.4224	6.94484e-11	2.27224e-10	orf19.4373	9.64355
orf19.3354	-1.04049	6.95169e-11	2.2733e-10	orf19.3354	9.64334
orf19.7095	-0.857505	7.37597e-11	2.4108e-10	orf19.7095	9.61784
orf19.1970	0.885199	7.47602e-11	2.44225e-10	orf19.1970	9.61221
orf19.5339	-0.962371	7.50692e-11	2.45107e-10	orf19.5339	9.61064
orf19.7019	-1.47766	7.57775e-11	2.47292e-10	YML6	9.60679
orf19.6274	-2.62863	7.63813e-11	2.49134e-10	PBR1	9.60357
orf19.4311	-0.86956	7.75406e-11	2.52785e-10	YNK1	9.59725
orf19.951	0.844945	7.87222e-11	2.56506e-10	orf19.951	9.5909
orf19.5246	1.55548	8.21547e-11	2.67552e-10	orf19.5246	9.57259
orf19.3970	-1.50306	8.31431e-11	2.70632e-10	orf19.3970	9.56762
orf19.1766	-2.76994	8.45493e-11	2.75068e-10	orf19.1766	9.56056
orf19.1631	1.23079	8.64137e-11	2.80989e-10	ERG6	9.55131
orf19.2896	-1.47397	8.66213e-11	2.81519e-10	SOU1	9.55049
orf19.3516	-1.08226	8.72268e-11	2.83342e-10	orf19.3516	9.54769
orf19.6277	-2.58379	9.00898e-11	2.92492e-10	orf19.6277	9.53389
orf19.4384.1	1.73308	9.04086e-11	2.93305e-10	orf19.4384.1	9.53268
orf19.1942	-1.20982	9.04331e-11	2.93305e-10	SGE1	9.53268
orf19.3942	-1.80654	9.07291e-11	2.94115e-10	orf19.3942	9.53148
orf19.4577.3	-0.970739	9.26618e-11	3.00226e-10	TIM10	9.52255
orf19.300	-1.34632	9.2999e-11	3.01165e-10	AIP2	9.5212
orf19.1359	-1.01169	9.84358e-11	3.18608e-10	orf19.1359	9.49674
orf19.6072	-1.33253	1.00154e-10	3.24003e-10	CDC13	9.48945
orf19.4967	-0.745396	1.00366e-10	3.24523e-10	COX19	9.48875
orf19.2629	1.02378	1.04727e-10	3.38451e-10	USO1	9.4705
orf19.1598	1.58051	1.11712e-10	3.60793e-10	ERG24	9.44274
orf19.5851	1.30496	1.11754e-10	3.60793e-10	STE13	9.44274
orf19.709	-0.83559	1.13915e-10	3.67582e-10	PUP2	9.43465
orf19.1403	-1.25489	1.15423e-10	3.72259e-10	orf19.1403	9.42915
orf19.2927	1.19366	1.19846e-10	3.86325e-10	MNN11	9.41305
orf19.4228	-0.793028	1.20295e-10	3.87577e-10	orf19.4228	9.41164
orf19.2661	-1.07101	1.2134e-10	3.90744e-10	TLO34	9.40811
orf19.4893	0.685044	1.2478e-10	4.01619e-10	orf19.4893	9.39619
orf19.5399	-1.94855	1.25292e-10	4.0306e-10	IFF11	9.39463
orf19.7482	3.8325	1.26902e-10	4.08032e-10	orf19.7482	9.38931
orf19.6988	1.52781	1.28343e-10	4.12456e-10	OST1	9.38462
orf19.3950	-1.31888	1.36775e-10	4.39333e-10	MSM1	9.35721
orf19.6758	1.05	1.37294e-10	4.40777e-10	orf19.6758	9.35578
orf19.3611	0.801748	1.40744e-10	4.51622e-10	orf19.3611	9.34522
orf19.7269	-0.732721	1.43325e-10	4.5967e-10	orf19.7269	9.33755
orf19.7371	-1.2863	1.46199e-10	4.68651e-10	ZCF35	9.32915
orf19.7514	0.870837	1.47205e-10	4.71637e-10	PCK1	9.32639
orf19.7236	-0.876492	1.48071e-10	4.74171e-10	TIF35	9.32406
orf19.2640	1.023	1.48234e-10	4.74454e-10	FUR1	9.32381
orf19.1614	0.71371	1.52642e-10	4.88315e-10	MEP1	9.3113
orf19.7642	1.07765	1.53392e-10	4.90467e-10	orf19.7642	9.30939
orf19.7374	-0.899207	1.54559e-10	4.93948e-10	CTA4	9.30632
orf19.6135.1	-1.01631	1.56737e-10	5.00656e-10	SMX4	9.30046
orf19.2775	-0.801287	1.57484e-10	5.02789e-10	IDI1	9.29861
orf19.697	-0.718703	1.59749e-10	5.09763e-10	orf19.697	9.29263
orf19.1166	0.642764	1.61386e-10	5.14727e-10	CTA3	9.28842
orf19.1299	-0.794187	1.61497e-10	5.14821e-10	RPN6	9.28834
orf19.6247.1	-0.811571	1.69341e-10	5.39555e-10	orf19.6247.1	9.26796
orf19.6913	1.33948	1.77354e-10	5.64803e-10	GCN2	9.2481
orf19.1439	-0.851629	1.79439e-10	5.71155e-10	IPK1	9.24325
orf19.24	0.797199	1.8711e-10	5.95274e-10	RTA2	9.22528
orf19.6034	-0.966923	1.88539e-10	5.99517e-10	TUB2	9.2222
orf19.3628	0.757155	1.92274e-10	6.11087e-10	RSP5	9.2139
orf19.807	0.754623	1.93389e-10	6.14322e-10	CHS5	9.2116
orf19.292	1.124	1.96692e-10	6.24502e-10	orf19.292	9.20447
orf19.5903	-0.927857	2.01704e-10	6.40094e-10	RAX1	9.19376
orf19.3845	0.740562	2.0454e-10	6.4877e-10	FGR3	9.18791
orf19.2573	-0.914897	2.05714e-10	6.52167e-10	FRS1	9.18564
orf19.1600	1.02621	2.08164e-10	6.59602e-10	orf19.1600	9.18072
orf19.4585	0.75715	2.09127e-10	6.62323e-10	TFG1	9.17893
[truncated: 1,968 more rows]
